# Supplementary material for: Mutation-independent Proteomic Signatures of Pathological Progression in Murine Models of Duchenne Muscular Dystrophy
Source: Mol Cell Proteomics. 2020 Sep 28;19(12):2047–67. doi: 10.1074/mcp.RA120.002345 (PMC7710136; doi:10.1074/mcp.RA120.002345)
Supplement: File S1 [file 163442_0_supp_594814_qgmj1m.xlsx]

## Sheet: Statistical Analysis
		8 weeks									16 weeks									80 weeks									mdx vs WT (8 week)		mdx vs WT (16 week)		mdx vs WT (80 week)		mdx52 vs WT (8 week)		mdx52 vs WT (16 week)		mdx52 vs WT (80 week)		mdx52 vs mdx (8 week)		mdx52 vs mdx (16 week)		mdx52 vs mdx (80 week)		all Dystrophic vs all WT (all ages)		Dystrophic vs WT (8 week)
Gene Symbol	Transcript identifier	8w_WT_1	8w_WT_2	8w_WT_3	8w_mdx_1	8w_mdx_2	8w_mdx_3	8w_mdx52_1	8w_mdx52_2	8w_mdx52_3	16w_WT_1	16w_WT_2	16w_WT_3	16w_mdx_1	16w_mdx_2	16w_mdx_3	16w_mdx52_1	16w_mdx52_2	16w_mdx52_3	80w_WT_1	80w_WT_2	80w_WT_3	80w_mdx_1	80w_mdx_2	80w_mdx_3	80w_mdx52_1	80w_mdx52_2	80w_mdx52_3	Log2(Ratio)	negLog(Adjusted P-value)	Log2(Ratio)	negLog(Adjusted P-value)	Log2(Ratio)	-Log(Adjusted P-value)	Log2(Ratio)	-Log(Adjusted P-value)	Log2(Ratio)	-Log(Adjusted P-value)	Log2(Ratio)	-Log(Adjusted P-value)	Log2(Ratio)	-Log(Adjusted P-value)	Log2(Ratio)	-Log(Adjusted P-value)	Log2(Ratio)	-Log(Adjusted P-value)	Log2(Ratio)	-Log(Adjusted P-value)	Log2(Ratio)
Utrn	ENSMUST00000076817	0.637	0.636	0.679	1.086	1.193	1.268	1.067	1.212	1.128	0.588	0.676	0.74	1.108	1.151	1.124	1.067	1.117	1.13	0.647	0.622	0.647	1.081	1.164	1.167	1.197	1.132	1.176	0.861646	1.8675	0.755421	1.59345	0.83252	2.54252	0.803549	1.84322	0.725691	1.39372	0.871317	2.5505	-0.0580974	0.0686597	-0.0297296	0.00486907	0.0387968	0.0674883	0.808478	15.1658	0.83289
Dmd	ENSMUST00000114000	2.839	2.85	2.78	0.376	0.329	0.173	0.25	0.226	0.211	3.119	2.71	2.705	0.382	0.429	0.259	0.308	0.301	0.287	2.886	2.833	2.721	0.442	0.449	0.263	0.331	0.329	0.35	-3.2699	1.76948	-2.99561	1.86551	-2.8706	2.23164	-3.62381	2.4435	-3.25165	2.17474	-3.06289	3.15599	-0.353911	0.0861304	-0.25604	0.00486907	-0.192288	0.0472802	-3.1595	15.0576	-3.43603
Dtna	ENSMUST00000115832	1.553	1.55	1.803	0.914	0.855	0.792	0.706	0.777	0.702	2.036	1.961	1.996	0.818	0.827	0.906	0.72	0.823	0.67	1.967	2.018	1.78	0.799	0.856	0.804	0.809	0.759	0.854	-0.93784	1.7707	-1.23222	2.08259	-1.22925	2.54252	-1.16691	1.84322	-1.43727	1.75597	-1.25112	2.42422	-0.229074	0.305961	-0.205059	0.00486907	-0.0218729	0.0329307	-1.21157	13.8485	-1.04784
Sgcb	ENSMUST00000081170	1.76	1.661	1.75	0.957	0.871	0.858	0.816	0.818	0.708	1.735	1.85	1.616	0.725	0.819	0.72	0.657	0.736	0.701	1.879	2.137	2.007	0.844	0.863	0.684	0.808	0.763	0.715	-0.944984	2.00078	-1.19992	1.93672	-1.33287	2.21151	-1.1427	1.86542	-1.31253	1.80383	-1.39766	2.47099	-0.197718	0.245072	-0.112613	0.00486907	-0.0647887	0.0414434	-1.22135	13.632	-1.04046
Sgcg	ENSMUST00000077954	2.184	2.019	1.968	0.774	0.938	0.833	0.539	0.588	0.734	2.195	2.065	2.118	0.764	0.809	0.753	0.568	0.709	0.698	1.783	1.709	1.694	0.642	0.729	0.707	0.638	0.658	0.752	-1.27784	1.92083	-1.45525	2.08259	-1.31943	2.57191	-1.72943	1.82916	-1.69125	1.75597	-1.34041	2.45259	-0.451588	0.305961	-0.235998	0.00486907	-0.0209799	0.0174002	-1.46674	12.8912	-1.48603
Dag1	ENSMUST00000191899	1.846	1.764	1.553	0.831	0.788	0.737	0.743	0.711	0.663	1.699	1.829	1.683	0.743	0.794	0.708	0.673	0.69	0.686	1.999	1.908	1.805	0.955	1.067	0.865	0.81	0.779	0.875	-1.13187	1.89014	-1.21484	2.03369	-0.984425	2.14656	-1.28619	1.85437	-1.34664	2.13577	-1.21299	2.46384	-0.154318	0.241791	-0.131795	0.00486907	-0.228569	0.178957	-1.18827	12.1681	-1.20697
Snta1	ENSMUST00000109728	1.655	1.697	1.643	0.835	0.895	0.816	0.693	0.823	0.714	1.84	1.638	1.684	0.828	0.877	0.76	0.818	0.81	0.663	1.343	1.438	1.342	0.845	0.849	0.749	0.86	0.857	0.835	-0.972252	2.05452	-1.06634	1.89335	-0.755041	2.20789	-1.16344	1.86542	-1.17195	1.58197	-0.692066	2.47426	-0.191189	0.243368	-0.10561	0.00486907	0.0629745	0.0830443	-0.975259	12.0444	-1.06468
Ctss	ENSMUST00000116304	0.284	0.376	0.319	1.444	1.227	1.462	1.294	1.174	1.814	0.271	0.262	0.307	1.262	1.26	1.921	1.118	1.244	0.935	0.39	0.356	0.408	1.073	0.977	1.438	0.92	1.191	1.098	2.07781	1.94112	2.40307	1.78533	1.59576	2.04034	2.1289	1.72825	1.97269	1.74594	1.47548	2.2089	0.0510954	0.012106	-0.43038	0.00486907	-0.120276	0.0433503	1.94233	11.8751	2.10358
Ptpn11	ENSMUST00000100770	1.189	1.218	1.176	0.982	0.968	0.979	0.941	1.019	0.918	1.349	1.229	1.241	0.904	0.923	0.902	0.97	0.912	0.976	1.275	1.183	1.228	0.924	0.976	0.901	0.967	0.995	0.951	-0.29076	2.02404	-0.484823	1.78311	-0.396114	2.00949	-0.316101	1.558	-0.418189	1.42976	-0.33955	2.02322	-0.0253416	0.0571566	0.0666335	0.00486907	0.0565637	0.120689	-0.374328	11.253	-0.303375
Sgca	ENSMUST00000103162	1.499	1.593	1.582	0.71	0.77	0.665	0.628	0.655	0.693	2.247	1.769	1.784	0.763	0.749	0.684	0.606	0.659	0.642	1.768	1.581	1.516	0.943	0.96	0.825	0.616	0.864	0.758	-1.12368	2.00078	-1.40117	1.79294	-0.834596	2.02071	-1.24207	2.07841	-1.60475	1.71258	-1.12023	1.84025	-0.118395	0.180807	-0.203573	0.00486907	-0.285634	0.154311	-1.21776	10.8593	-1.18166
Myl6b	ENSMUST00000026428	0.362	0.393	0.389	0.925	1.665	1.698	1.013	1.237	1.213	0.472	0.441	0.547	1.399	1.228	1.264	1.281	1.281	1.236	0.444	0.425	0.383	1	1.01	1.139	1.049	0.994	0.934	1.90622	1.5287	1.41417	1.86551	1.33066	2.43522	1.59794	1.87256	1.37927	1.75597	1.24962	2.37417	-0.308283	0.094638	-0.0349011	0.00486907	-0.0810345	0.0811258	1.48358	10.8593	1.7603
Prune2	ENSMUST00000087689	0.42	0.569	0.493	0.953	0.964	1.212	1.209	1.144	1.068	0.45	0.656	0.681	1.273	1.222	1.11	1.185	1.223	1.309	0.533	0.559	0.557	1.127	1.043	1.26	1.359	1.276	1.314	1.07816	1.52447	1.01246	1.29686	1.05662	2.30766	1.20687	1.70214	1.0566	1.26665	1.2599	2.67502	0.128716	0.124065	0.0441394	0.00486907	0.203279	0.189105	1.11139	10.8593	1.14395
Uaca	ENSMUST00000050183	1.203	1.217	1.174	0.961	0.937	0.942	0.898	0.928	0.926	1.312	1.278	1.168	0.913	0.968	0.921	1.007	0.945	0.914	1.148	1.23	1.088	0.916	0.979	0.894	0.929	0.897	0.957	-0.339699	2.02404	-0.423508	1.56268	-0.313524	1.50132	-0.38511	1.88657	-0.390926	1.31137	-0.316631	1.60769	-0.0454105	0.245826	0.0325817	0.00486907	-0.00310703	0.00422134	-0.362227	10.5395	-0.362226
Lgals3	ENSMUST00000142734	0.374	0.463	0.501	1.405	1.413	1.436	1.336	1.119	1.824	0.446	0.431	0.546	1.088	1.133	1.341	0.868	1.086	1.08	0.421	0.468	0.375	1.168	1.026	1.548	1.075	1.692	1.197	1.66874	1.92083	1.32375	1.7079	1.56581	1.9196	1.6772	1.57696	1.09229	1.39264	1.64896	1.86491	0.00845365	0.00857151	-0.231466	0.00486907	0.0831474	0.0235797	1.50419	10.4974	1.67297
Cmbl	ENSMUST00000070918	1.616	1.618	1.439	0.945	0.823	0.638	0.711	0.655	0.556	1.835	1.668	1.539	0.756	0.79	0.684	0.877	0.744	0.784	1.985	2.093	1.939	0.933	0.827	0.726	0.938	0.805	0.685	-0.957712	1.42599	-1.17695	1.81576	-1.27522	2.25173	-1.28174	1.78367	-1.06796	1.58023	-1.30928	2.06003	-0.324028	0.180916	0.108993	0.00486907	-0.0340579	0.016503	-1.18101	10.4159	-1.11065
Ttc9	ENSMUST00000036116	0.622	0.67	0.645	1.049	1.249	1.448	1.08	1.132	1.124	0.712	0.706	0.787	1.007	1.074	1.193	1.087	1.111	1.125	0.717	0.658	0.554	1.207	1.288	1.245	1.285	1.228	1.333	0.951527	1.57269	0.570276	1.47587	0.955185	2.00646	0.784295	1.92929	0.591708	1.60329	0.995506	1.97828	-0.167232	0.128518	0.021432	0.00486907	0.0403205	0.0674883	0.808475	10.2763	0.870333
Cyb5r3	ENSMUST00000018186	0.659	0.662	0.71	1.042	1.117	1.362	0.972	1.115	1.054	0.78	0.7	0.698	1.091	1.193	1.091	1.087	1.09	1.223	0.814	0.76	0.784	1.057	1.119	1.108	1.188	1.171	1.161	0.793795	1.54083	0.631884	1.7079	0.47789	2.28462	0.629034	1.72531	0.642531	1.45218	0.578012	2.47099	-0.164761	0.135597	0.0106472	0.00312474	0.100121	0.205764	0.623974	10.2626	0.713765
Myl4	ENSMUST00000153761	0.438	0.435	0.502	1.066	1.408	1.685	0.897	1.175	1.194	0.367	0.507	0.48	1.254	1.078	1.368	1.016	1.077	0.838	0.491	0.525	0.535	1.141	1.549	1.413	1.305	1.189	1.258	1.59681	1.64142	1.4503	1.64183	1.40348	2.15366	1.24809	1.67129	1.11417	1.32626	1.27446	2.49925	-0.348712	0.162577	-0.336132	0.00486907	-0.129019	0.0640644	1.35597	10.2205	1.43296
Slc25a24	ENSMUST00000029477	0.511	0.482	0.579	0.993	1.554	1.569	1.114	1.376	1.34	0.394	0.525	0.525	1.338	1.183	1.414	1.414	1.267	1.305	0.39	0.304	0.38	0.89	1.049	1.199	1.118	1.053	1.068	1.38864	1.46337	1.44629	1.7079	1.54685	2.05916	1.28474	1.77856	1.46487	1.56703	1.59255	2.28301	-0.103899	0.0332504	0.0185781	0.00418032	0.0457031	0.0362301	1.44324	10.1953	1.33763
Ppp1r12b	ENSMUST00000086444	1.231	1.252	1.257	0.856	0.884	0.901	0.829	0.985	0.827	1.234	1.298	1.295	0.964	0.986	0.877	0.965	0.916	0.845	1.219	1.157	1.222	0.824	0.885	0.817	0.982	0.916	0.887	-0.501954	2.05452	-0.436942	1.59156	-0.510341	2.23164	-0.501954	1.52482	-0.489428	1.43292	-0.369518	1.8568	0	0.00376034	-0.0524863	0.00486907	0.140823	0.189105	-0.467806	10.1407	-0.501954
Htra1	ENSMUST00000006367	0.472	0.428	0.448	0.897	0.961	1.076	1.292	1.294	1.41	0.388	0.345	0.4	0.939	1.051	1.286	1.036	1.197	1.137	0.413	0.368	0.336	1.812	1.378	1.747	2.076	1.414	1.705	1.12205	1.89944	1.53179	1.7525	2.14401	2.38666	1.56774	2.07841	1.5726	1.80383	2.21749	2.22363	0.445688	0.417319	0.0408132	0.00486907	0.0734891	0.0271547	1.72011	10.0123	1.36203
S100a4	ENSMUST00000001046	0.438	0.552	0.578	1.109	1.228	1.593	1.113	1.098	1.488	0.618	0.503	0.576	0.977	1.052	1.22	0.957	1.034	1.189	0.402	0.362	0.384	1.054	1.207	1.286	1.195	1.062	1.242	1.3256	1.56199	0.937009	1.55426	1.62748	2.50198	1.23821	1.54948	0.90604	1.38699	1.60782	2.47426	-0.087394	0.0381264	-0.030969	0.00418032	-0.0196567	0.0126654	1.25768	10.0123	1.28257
AA467197	ENSMUST00000142767	0.307	0.692	0.497	1.214	1.375	1.485	1.757	1.629	2.042	0.689	0.553	0.513	1.423	1.503	1.815	1.186	1.462	1.856	0.736	0.558	0.613	1.519	1.403	1.623	1.404	1.655	1.484	1.44534	1.24927	1.43372	1.65729	1.25298	2.09479	1.85931	1.45961	1.35974	1.31017	1.25234	2.02116	0.413975	0.316204	-0.0739846	0.00486907	-0.000634989	0.00180446	1.43202	9.64976	1.66712
Nos1	ENSMUST00000086451	1.411	1.676	1.48	0.739	0.647	0.625	0.501	0.506	0.473	1.818	1.909	1.847	0.893	0.9	0.74	0.873	0.732	0.754	1.72	1.7	1.751	0.716	0.801	0.701	0.802	0.695	0.684	-1.18333	1.85081	-1.13787	1.81576	-1.22118	2.54252	-1.62565	1.90698	-1.24054	1.75597	-1.24545	2.42422	-0.442316	0.417319	-0.102672	0.00486907	-0.0242696	0.0216603	-1.26055	9.6077	-1.38761
Msn	ENSMUST00000117399	0.799	0.835	0.833	1.002	1.006	1.143	1.144	1.076	1.183	0.906	0.73	0.744	1.047	1.064	1.148	1.042	1.113	1.186	0.741	0.686	0.737	1.086	1.076	1.201	1.116	1.103	1.101	0.353052	1.40185	0.453468	1.15451	0.636048	2.15326	0.464049	1.77856	0.489318	1.11201	0.617483	2.42422	0.110997	0.173011	0.0358506	0.00486907	-0.0185655	0.0271547	0.500502	9.56387	0.409618
Serpinb9	ENSMUST00000063191	0.939	0.876	0.844	1.054	1.065	1.141	1.062	1.087	1.089	0.764	0.827	0.823	1.076	1.043	1.079	1.01	1.137	1.046	0.783	0.764	0.81	1.073	1.163	1.096	1.07	1.09	1.228	0.293988	1.36798	0.405744	1.74887	0.499437	2.25242	0.284219	1.52653	0.403487	1.33544	0.523482	1.89604	-0.00976898	0.0211882	-0.00225739	0.00175074	0.0240455	0.0252785	0.400082	9.4856	0.289112
Anxa4	ENSMUST00000113675	0.462	0.58	0.535	0.85	1.004	1.078	0.953	0.959	1.001	0.563	0.586	0.664	1.095	1.112	1.089	1.09	1.117	1.172	0.645	0.617	0.651	1.199	1.325	1.247	1.332	1.29	1.305	0.894702	1.5287	0.862337	1.81576	0.97911	2.54252	0.885323	1.70866	0.898217	1.62989	1.03759	2.67502	-0.0093794	0.0019843	0.0358801	0.00486907	0.0584804	0.109946	0.93076	9.48366	0.89002
Akap2	ENSMUST00000098064	1.152	1.276	1.164	0.863	0.85	0.879	0.953	0.964	0.787	1.233	1.201	1.187	0.922	0.915	0.897	0.95	0.954	0.875	1.103	1.251	1.338	0.831	0.931	0.907	0.802	0.913	0.856	-0.470722	1.76285	-0.405375	2.03369	-0.468103	1.5046	-0.409692	1.22119	-0.381822	1.48349	-0.522073	1.57891	0.0610294	0.0568779	0.0235526	0.00486907	-0.0539697	0.0583504	-0.442506	9.38997	-0.439884
Sh3bp1	ENSMUST00000089378	1.382	1.564	1.163	1.04	0.986	0.961	0.952	0.82	0.89	1.565	1.471	1.535	0.855	0.734	0.831	0.78	0.857	0.784	1.508	1.401	1.598	1.005	0.973	0.876	0.788	0.901	0.885	-0.46009	1.09301	-0.917503	1.82415	-0.659182	1.96014	-0.626277	1.31781	-0.916907	1.80383	-0.808155	2.0672	-0.166187	0.245608	0.000596032	0.000261162	-0.148973	0.145646	-0.728457	9.31845	-0.540792
Serpinb1a	ENSMUST00000076352	0.49	0.568	0.576	1.16	1.057	1.295	1.372	1.479	1.399	0.481	0.569	0.647	0.992	1.202	1.112	1.193	1.343	1.236	0.385	0.353	0.382	0.865	0.943	1.002	1.132	1.126	1.099	1.10388	1.77042	0.9621	1.47848	1.32707	2.52484	1.37905	1.88657	1.15234	1.48074	1.58367	2.67502	0.27517	0.316204	0.190243	0.00486907	0.256602	0.229601	1.23867	9.309	1.24802
Cd55	ENSMUST00000027650	0.518	0.526	0.498	0.999	1.518	1.438	1.112	1.309	1.513	0.431	0.653	0.769	1.299	1.177	1.355	1.491	1.374	1.56	0.637	0.652	0.714	1.264	1.274	1.229	1.001	1.206	1.256	1.35887	1.58187	1.04786	1.15271	0.911254	2.50405	1.35119	1.77856	1.25581	1.22301	0.78986	1.81971	-0.00768074	0.0017922	0.207956	0.00486907	-0.121394	0.102124	1.11447	9.309	1.35504
Hmcn2	ENSMUST00000113532	0.678	0.619	0.674	1.174	1.069	1.244	1.216	1.476	1.154	0.589	0.608	0.727	1.128	1.317	1.285	1.18	1.185	1.071	0.571	0.611	0.615	1.081	1.168	1.016	0.857	0.881	1.073	0.823059	1.83098	0.955067	1.6239	0.861493	2.30369	0.964431	1.67067	0.836621	1.42976	0.645493	1.68842	0.141372	0.122368	-0.118446	0.00486907	-0.216	0.154311	0.853885	9.18522	0.895476
Usp15	ENSMUST00000020334	1.205	1.22	1.133	1.04	1.063	0.926	0.957	0.947	0.897	1.146	1.225	1.292	0.979	0.962	0.912	0.97	0.95	0.895	1.216	1.209	1.199	0.986	0.942	0.887	0.998	0.973	0.896	-0.232225	1.06235	-0.360546	1.42675	-0.364448	1.97262	-0.345125	1.65486	-0.379891	1.32752	-0.338041	1.8358	-0.1129	0.184167	-0.0193448	0.00486907	0.026407	0.0338209	-0.3363	9.06781	-0.287571
Anxa1	ENSMUST00000025561	0.665	0.643	0.651	1.146	1.077	1.213	1.293	1.113	1.457	0.744	0.636	0.601	0.941	0.951	1.16	0.998	1.139	1.211	0.507	0.435	0.513	1.151	1.065	1.414	1.157	1.254	1.27	0.810613	1.98011	0.623526	1.21818	1.31895	2.05728	0.979604	1.6836	0.757071	1.32439	1.33908	2.36083	0.168992	0.148051	0.133545	0.00486907	0.0201282	0.016503	0.961381	8.99505	0.897581
Golga4	ENSMUST00000084820	0.834	0.805	0.862	1.019	1.03	1.152	1.004	1.101	1.033	0.803	0.832	0.865	1.024	1.118	1.047	1.057	0.97	1.036	0.842	0.904	0.876	0.977	1.031	1.009	1.017	1.043	1.028	0.356018	1.43085	0.351176	1.54378	0.202447	1.59486	0.32734	1.56955	0.293017	1.31473	0.236005	1.87206	-0.0286773	0.0377247	-0.0581587	0.00486907	0.0335581	0.111716	0.294299	8.93761	0.34175
Abr	ENSMUST00000065028	0.736	0.761	0.824	0.897	1.184	1.245	1.123	1.129	1.257	0.701	0.768	0.77	1.025	1.116	1.205	1.057	1.101	1.076	0.67	0.634	0.711	0.975	1.044	1.149	1.004	1.066	1.109	0.519042	1.04346	0.579583	1.54378	0.652792	1.9149	0.596313	1.67599	0.530465	1.58597	0.657793	2.09935	0.0772718	0.0568779	-0.0491178	0.00486907	0.00500068	0.00614883	0.587666	8.89651	0.558195
Car13	ENSMUST00000029071	0.526	0.497	0.497	1.088	1.107	1.31	1.411	1.132	1.672	0.661	0.637	0.544	1.021	1	1.058	1.081	1.077	1.472	0.706	0.483	0.663	1.153	1.091	1.5	1	1.327	1.147	1.20534	1.92083	0.741189	1.6438	1.0155	1.45598	1.47146	1.69604	0.978696	1.27662	0.907514	1.42269	0.266118	0.156651	0.237508	0.00486907	-0.107983	0.0444929	1.0537	8.76505	1.34453
Flot1	ENSMUST00000001569	0.84	0.821	0.841	1.114	1.185	1.28	1.071	1.116	1.03	0.852	0.807	0.759	1.143	1.141	1.202	0.986	1.099	1.064	0.791	0.728	0.717	0.954	1.15	1.035	1.128	1.06	1.096	0.516475	1.70033	0.527758	1.73249	0.489385	1.59389	0.362634	1.77856	0.38108	1.28221	0.554534	2.14327	-0.153841	0.24477	-0.146679	0.00486907	0.0651491	0.0629228	0.472204	8.73391	0.441604
Tubb6	ENSMUST00000001513	0.396	0.46	0.503	1.212	1.735	2.368	1.05	1.335	1.459	0.218	0.277	0.304	0.986	1.065	1.492	0.969	1.05	1.103	0.283	0.296	0.339	0.758	0.928	1.37	0.998	0.948	0.986	1.96752	1.53843	2.1487	1.7079	1.73508	1.74796	1.50006	1.6836	1.9662	1.69371	1.67532	2.47426	-0.467461	0.156651	-0.182501	0.00486907	-0.0597594	0.00422134	1.82599	8.61522	1.75264
Lgmn	ENSMUST00000110020	0.571	0.443	0.558	1.477	1.171	1.295	1.651	1.212	2.224	0.47	0.453	0.461	0.943	1.031	1.266	0.864	1.029	1.37	0.504	0.494	0.528	1.247	0.978	1.337	1.021	1.163	1.127	1.32669	1.70122	1.22715	1.72479	1.22293	2.01501	1.69421	1.5194	1.23736	1.328	1.11751	2.45259	0.367521	0.135597	0.0102052	0.000218516	-0.105421	0.0506642	1.32167	8.61216	1.52212
Htra3	ENSMUST00000087629	0.411	0.535	0.516	1.109	0.76	0.818	1.123	1.144	1.05	0.593	0.539	0.588	0.897	0.976	1.269	0.982	1.217	1.056	0.357	0.344	0.381	0.98	1.16	1.083	1.287	1.206	1.41	0.878053	1.23432	0.869275	1.32907	1.5747	2.53546	1.18194	1.735	0.920249	1.50615	1.85088	2.49925	0.303883	0.21498	0.0509744	0.00486907	0.276179	0.196299	1.19519	8.57687	1.03798
Dclk1	ENSMUST00000054237	0.508	0.468	0.508	1.29	1.293	1.949	0.913	1.346	1.5	0.423	0.363	0.43	1.015	1.128	1.602	0.896	1.091	1.462	0.263	0.272	0.287	0.87	0.95	1.613	1.029	0.965	1.124	1.61066	1.65204	1.62282	1.56674	2.06226	1.8414	1.34086	1.51795	1.50403	1.35978	1.92341	2.5505	-0.269799	0.0982967	-0.118788	0.00486907	-0.138849	0.0245633	1.6454	8.56739	1.48206
Mbl2	ENSMUST00000025797	0.452	0.513	0.654	1.242	0.914	0.914	1.494	1.038	1.265	0.448	0.62	0.501	0.945	1.099	1.002	0.987	0.999	0.97	0.498	0.553	0.591	1.299	1.485	1.492	1.129	1.051	0.976	0.923136	1.24499	0.957071	1.46337	1.38081	2.38666	1.22976	1.48523	0.913801	1.35717	0.942643	2.07877	0.306621	0.162577	-0.0432697	0.00486907	-0.438165	0.229601	1.07146	8.51917	1.08458
Ctsa	ENSMUST00000103093	0.701	0.687	0.719	0.947	1.013	1.003	1.05	1.01	1.234	0.49	0.7	0.536	1.14	0.86	1.236	1.075	1.161	1.101	0.699	0.661	0.666	1.261	0.996	1.045	1.061	1.075	1.061	0.491868	1.92083	0.906779	1.12945	0.704706	1.75746	0.64465	1.59492	0.951119	1.32439	0.658085	2.5505	0.152782	0.180807	0.0443401	0.00486907	-0.0466214	0.0309861	0.722041	8.41356	0.570281
Myl3	ENSMUST00000079784	2.374	2.375	2.152	0.735	0.654	0.645	0.449	0.489	0.299	2.456	2.383	1.293	0.804	0.828	0.521	0.697	1.009	0.645	1.903	2.296	2.664	0.573	0.609	0.433	0.36	0.361	0.379	-1.76249	2.05452	-1.51001	1.11183	-2.08731	2.1457	-2.47996	1.79785	-1.38308	1.026	-2.64134	2.46384	-0.717474	0.317932	0.126926	0.00486907	-0.554031	0.201631	-1.92346	8.39777	-2.07707
Tmem194	ENSMUST00000118728	0.762	0.767	0.861	1.124	1.216	1.26	1.014	1.106	1.121	0.973	0.725	0.776	1.296	1.15	1.268	1.234	1.218	1.187	0.831	0.944	0.872	1.351	1.361	1.307	1.276	1.259	1.221	0.590986	1.65396	0.586128	1.16029	0.602478	2.17548	0.439428	1.52482	0.556697	1.11478	0.504839	1.99658	-0.151558	0.24477	-0.0294318	0.00486907	-0.0976395	0.205764	0.548392	8.32649	0.517197
Map2k6	ENSMUST00000020949	1.373	1.339	1.354	0.925	0.949	0.774	0.904	0.873	0.867	1.158	1.56	1.508	0.874	0.844	0.97	1.075	1.028	0.916	1.345	1.311	1.229	0.818	0.882	0.764	0.934	0.813	0.774	-0.618707	1.56858	-0.65276	1.16426	-0.656912	2.06706	-0.620888	2.07841	-0.485222	0.895343	-0.623918	1.81971	-0.00218095	0.0028286	0.167538	0.00486907	0.0329939	0.0251539	-0.60753	8.31428	-0.619797
Pgm2l1	ENSMUST00000084935	1.246	1.295	1.247	0.855	0.963	0.817	0.939	0.908	0.894	1.292	1.45	1.464	1.029	1.09	0.93	1.086	0.922	0.79	1.595	1.605	1.491	0.982	1.006	0.933	0.944	0.906	0.908	-0.523633	1.59597	-0.464113	1.30294	-0.683433	2.41592	-0.466734	1.88136	-0.588053	1.07806	-0.766273	2.47426	0.0568994	0.0878078	-0.12394	0.00486907	-0.0828399	0.17617	-0.58593	8.27535	-0.494903
Parp3	ENSMUST00000067218	0.816	0.823	0.784	0.957	1.17	1.188	0.938	1.056	0.981	0.72	0.772	0.786	1.103	1.09	1.103	0.982	1.119	1.043	0.685	0.706	0.656	1.092	1.156	1.095	1.343	1.173	1.157	0.452214	1.25022	0.532948	1.89335	0.707632	2.50405	0.296095	1.4548	0.464833	1.37572	0.843448	2.1584	-0.156119	0.153699	-0.068115	0.00486907	0.135816	0.151458	0.549029	8.16181	0.376266
Asah1	ENSMUST00000034000	0.473	0.486	0.532	0.97	1.366	1.501	1.068	1.219	1.333	0.531	0.704	0.773	1.044	1.081	1.122	0.93	1.057	0.942	0.632	0.557	0.622	0.915	1.02	1.214	1.071	1.056	1.141	1.3637	1.57086	0.693348	1.16029	0.798107	1.68606	1.27971	1.81446	0.544649	0.918003	0.851621	2.22828	-0.0839891	0.0302783	-0.148699	0.00486907	0.0535142	0.0414434	0.916818	8.05719	1.32232
Cyp4f39	ENSMUST00000003413	1.576	1.329	1.26	0.951	0.73	0.625	0.859	0.826	0.903	1.944	1.836	1.42	0.617	0.672	0.637	0.946	0.834	0.82	2.396	2.323	2.102	0.926	0.932	0.778	0.89	0.767	0.843	-0.852924	1.24499	-1.4329	1.73953	-1.37163	2.34354	-0.686479	1.54952	-1	1.33544	-1.44806	2.42422	0.166445	0.116964	0.432904	0.00486907	-0.0764223	0.0563909	-1.15313	7.98817	-0.767302
Ctsb	ENSMUST00000006235	0.657	0.595	0.606	1.035	1.09	1.054	1.123	1.001	1.309	0.721	0.65	0.698	1.064	0.993	1.105	1.111	1.124	1.209	0.822	0.86	0.859	1.083	1.008	1.169	1.041	1.179	1.079	0.774823	1.98011	0.611904	1.72709	0.359476	1.59948	0.885719	1.60123	0.735151	1.68114	0.376632	1.76645	0.110897	0.0965562	0.123248	0.00486907	0.0171568	0.0157392	0.612432	7.9838	0.831336
Uap1l1	ENSMUST00000102925	0.699	0.678	0.741	1.037	1.048	0.988	0.885	0.906	1.047	0.605	0.593	0.68	1.141	1.127	1.123	1.059	1.093	1.107	0.819	0.733	0.821	1.224	1.205	1.167	1.209	1.175	1.234	0.536945	1.8675	0.852514	1.8988	0.599681	2.1659	0.422172	1.3911	0.795232	1.68114	0.60848	2.11435	-0.114773	0.166186	-0.0572814	0.00486907	0.00879939	0.0251539	0.634539	7.9778	0.4807
Micu2	ENSMUST00000022543	0.661	0.618	0.684	0.924	1.292	1.45	1.254	1.31	1.182	0.416	0.446	0.415	1.236	1.257	1.267	1.228	1.29	1.105	0.435	0.396	0.529	0.836	0.883	0.984	0.973	0.989	0.862	0.901147	1.25792	1.55797	2.08841	0.990955	1.83477	0.932291	1.86542	1.50443	1.80383	1.05413	1.8883	0.0311441	0.0263982	-0.0535479	0.00486907	0.0631786	0.054989	1.14334	7.95961	0.916803
Rps6kb1	ENSMUST00000154617	1.11	0.969	1.028	0.856	0.932	0.862	0.813	0.844	0.863	1.094	1.038	1.124	0.893	0.849	0.855	0.915	0.856	0.801	1.111	1.225	1.064	0.89	0.937	0.864	0.853	0.861	0.913	-0.22953	1.05387	-0.326255	1.61256	-0.337392	1.50147	-0.302099	1.37463	-0.34021	1.24274	-0.372119	1.61531	-0.0725686	0.177115	-0.0139554	0.00418032	-0.0347262	0.0583504	-0.318589	7.95961	-0.265358
Ahnak2	ENSMUST00000124526	0.464	0.468	0.444	0.981	0.872	1.029	0.945	0.913	0.943	0.281	0.591	0.663	1.121	1.119	1.299	1.048	1.18	1.43	0.446	0.541	0.676	1.065	1.111	1.262	1.173	1.153	1.231	1.06659	1.92083	1.2051	0.959678	1.04778	1.63053	1.02546	2.22934	1.25282	0.923836	1.09687	1.7437	-0.0411284	0.048491	0.0477133	0.00418032	0.0490914	0.0523571	1.11943	7.95961	1.04617
Tbc1d1	ENSMUST00000147348	1.275	1.392	1.389	1.044	0.841	0.78	0.777	0.833	0.699	1.594	1.47	1.465	0.905	0.927	0.784	0.914	0.836	0.854	1.358	1.142	1.305	0.83	0.928	0.789	1.12	0.907	0.926	-0.605922	1.29971	-0.79183	1.7079	-0.579097	1.62938	-0.812789	1.73779	-0.798463	1.75597	-0.365715	1.05783	-0.206867	0.156651	-0.00663309	0.00115228	0.213382	0.147742	-0.658963	7.95443	-0.705651
Tpr	ENSMUST00000124973	0.913	0.913	0.939	1.062	1.119	1.138	1.03	1.025	1.043	0.861	0.88	0.883	1.09	1.063	1.105	1.068	1.064	1.061	0.866	0.952	0.856	1.008	1.025	1.047	1.041	1.031	0.97	0.263469	1.65879	0.312219	1.95006	0.203931	1.33133	0.164058	1.77856	0.283145	1.80383	0.186021	1.12484	-0.0994115	0.316204	-0.0290741	0.00486907	-0.0179102	0.0417478	0.235851	7.91625	0.21462
Arl6ip5	ENSMUST00000044681	0.82	0.752	0.747	1.033	1.214	1.266	1.053	1.158	1.114	0.451	0.651	0.662	1.087	1.093	1.152	1.097	1.104	1.145	0.84	0.71	0.76	1.089	1.192	1.149	1.215	1.129	1.214	0.599201	1.46971	0.917538	1.29136	0.570316	1.8414	0.519852	1.69913	0.923587	1.23535	0.623174	1.91469	-0.0793492	0.0824469	0.00604904	0.00382093	0.0528579	0.0802237	0.68134	7.90422	0.560072
Neo1	ENSMUST00000068664	0.846	0.853	0.897	1.262	1.113	1.25	1.1	1.204	1.29	0.77	0.793	0.882	1.14	1.086	1.14	1.098	1.037	1.082	0.802	0.926	0.823	1.119	1.084	1.038	1.142	1.089	0.985	0.481691	1.62326	0.461201	1.55391	0.345376	1.50641	0.4693	1.54948	0.395881	1.32626	0.334205	1.25418	-0.0123906	0.0124342	-0.0653192	0.00486907	-0.0111716	0.0147693	0.416011	7.90245	0.475509
Sgcd	ENSMUST00000077221	1.762	1.998	1.626	0.621	0.691	0.504	0.544	0.54	0.583	3.227	2.133	2.321	0.821	0.805	0.851	0.66	0.743	0.493	1.578	1.188	1.216	0.772	0.789	0.672	0.605	0.589	0.905	-1.56845	1.77042	-1.6327	1.67234	-0.83451	1.60791	-1.69196	1.88657	-2.01834	1.42976	-0.923791	1.30248	-0.12351	0.0877441	-0.385635	0.00486907	-0.0892811	0.0431576	-1.48423	7.89334	-1.62888
Capg	ENSMUST00000126101	0.683	0.647	0.788	1.121	1.061	1.096	1.265	0.95	1.51	0.611	0.77	0.809	1	1.007	1.185	1.042	1.13	1.083	0.792	0.692	0.698	1.091	1.018	1.188	1.048	1.139	1.196	0.630113	1.59626	0.54353	1.05444	0.595503	1.77165	0.814538	1.18395	0.571727	1.13353	0.632652	1.87483	0.184425	0.087659	0.0281969	0.00486907	0.0371493	0.0373862	0.633057	7.8849	0.72527
Gpt2	ENSMUST00000034136	1.271	1.245	1.217	0.833	0.981	0.929	0.753	0.726	0.795	1.815	1.579	1.626	1.017	0.902	0.986	0.919	0.822	0.609	1.497	1.519	1.355	0.879	0.864	0.764	0.775	0.845	0.757	-0.444581	1.50562	-0.789149	1.73671	-0.802001	2.12264	-0.715103	1.88657	-1.09503	1.30984	-0.878821	2.22363	-0.270522	0.328721	-0.305877	0.00486907	-0.0768201	0.0710264	-0.792318	7.82479	-0.573511
Hnmt	ENSMUST00000051416	1.686	1.398	1.341	1.198	0.946	0.818	0.945	0.912	0.868	2.061	1.791	1.852	0.672	0.681	0.617	0.739	0.548	0.702	2.059	2.567	2.396	0.729	0.655	0.531	0.57	0.537	0.558	-0.579106	1.00514	-1.53378	2.03369	-1.87454	2.23309	-0.699421	1.54384	-1.51993	1.57984	-2.07636	2.47426	-0.120315	0.0621729	0.0138476	0.000218516	-0.201822	0.114589	-1.37492	7.80105	-0.63801
Ahnak	ENSMUST00000092956	0.906	0.898	0.925	1.218	1.042	1.058	1.162	1.04	1.101	0.654	0.78	0.775	1.103	1.05	1.069	1.058	1.117	1.174	0.694	0.66	0.709	1.144	1.116	1.203	1.172	1.173	1.225	0.281941	1.15984	0.544563	1.46486	0.747279	2.49694	0.275405	1.49403	0.600337	1.33544	0.79118	2.47426	-0.00653692	0.00376034	0.0557739	0.00486907	0.0439017	0.0916743	0.530507	7.75002	0.278677
Pmm2	ENSMUST00000023396	1.138	1.197	1.12	0.946	0.863	0.83	0.875	0.918	0.829	1.539	1.366	1.338	0.921	0.932	0.877	0.95	0.936	0.896	1.246	1.149	1.157	0.91	0.975	0.9	0.987	0.989	0.934	-0.388694	1.49834	-0.636184	1.7079	-0.350954	1.7897	-0.398018	1.64637	-0.608962	1.50615	-0.287612	1.72336	-0.00932367	0.00977101	0.0272215	0.00486907	0.0633418	0.117602	-0.45026	7.75002	-0.393349
2410127L17Rik	ENSMUST00000025632	1.251	1.335	1.19	0.877	0.892	0.682	0.79	0.822	0.715	1.582	1.417	1.372	0.908	0.92	0.948	1.022	0.937	0.775	1.24	1.418	1.183	0.944	0.937	0.844	0.866	0.813	0.961	-0.623488	1.31081	-0.654956	1.74887	-0.495226	1.5634	-0.698388	1.71592	-0.67695	1.22468	-0.540944	1.55092	-0.0748993	0.0457808	-0.0219943	0.00418032	-0.0457183	0.0433503	-0.615152	7.70669	-0.660452
Usp2	ENSMUST00000034508	1.202	1.263	1.247	0.938	0.948	0.881	0.868	0.934	0.799	1.176	1.255	1.344	0.885	0.95	0.908	0.97	0.806	0.844	1.235	1.161	1.143	0.9	0.963	0.841	1.048	0.951	1.063	-0.423874	1.83098	-0.460722	1.55391	-0.388247	1.67416	-0.51313	1.62335	-0.52691	1.26245	-0.208867	1.18262	-0.0892562	0.139496	-0.0661878	0.00486907	0.179379	0.183341	-0.418706	7.69557	-0.467812
Gpd1	ENSMUST00000162194	1.288	1.272	1.207	1.046	0.914	0.768	0.848	0.86	0.862	1.605	1.373	1.339	0.965	0.936	0.898	1.005	0.866	0.846	1.168	1.289	1.137	1.012	0.972	0.84	0.92	0.876	0.876	-0.465572	1.11289	-0.625118	1.54196	-0.34785	1.22479	-0.551648	1.88657	-0.668015	1.30739	-0.42767	1.83049	-0.0860753	0.0568779	-0.0428969	0.00486907	-0.0798201	0.0662981	-0.518036	7.69434	-0.507968
Hnrnpd	ENSMUST00000072750	0.957	0.808	0.861	0.919	1.173	1.308	1.214	1.156	1.328	0.67	0.856	0.754	1.171	1.173	1.187	1.262	1.239	1.108	0.673	0.725	0.714	1.266	1.445	1.241	1.466	1.292	1.459	0.372668	0.731468	0.631043	1.44678	0.903973	2.25555	0.493878	1.44827	0.662565	1.27969	0.997607	2.3258	0.12121	0.0894186	0.0315223	0.00486907	0.0936341	0.0811258	0.674818	7.67729	0.434546
Cd97	ENSMUST00000166939	0.87	0.696	0.836	1.074	1.112	1.249	1.288	1.19	1.403	0.579	0.604	0.576	0.999	1.001	1.151	1.022	1.009	1.24	0.584	0.61	0.614	0.986	0.958	1.23	1.023	1.042	1.076	0.516074	1.25343	0.841054	1.81541	0.811907	1.81225	0.692192	1.49926	0.894976	1.50615	0.796829	2.5505	0.176118	0.213201	0.053922	0.00486907	-0.0150782	0.00422134	0.748257	7.67594	0.606819
Mvp	ENSMUST00000165096	0.672	0.705	0.704	1.005	0.97	1.082	1.055	0.985	1.025	0.766	0.707	0.72	1.115	1.078	1.139	1.027	1.098	1.102	0.869	0.819	0.806	1.216	1.26	1.294	1.34	1.321	1.293	0.55484	1.83098	0.603483	1.93199	0.596103	2.38666	0.55861	1.86542	0.557288	1.62989	0.664851	2.46384	0.00377052	0.00735266	-0.0461948	0.00486907	0.0687483	0.182968	0.592121	7.61807	0.556726
Cmas	ENSMUST00000032419	0.754	0.791	0.822	0.949	0.921	0.961	0.975	1.076	0.919	0.756	0.873	0.86	1.003	1.011	0.974	0.989	1.009	0.998	0.758	0.777	0.784	1.048	1.103	1.06	1.14	1.022	0.973	0.258252	1.5287	0.263614	1.09782	0.46952	2.51697	0.327403	1.29197	0.267471	1.07183	0.434963	1.72881	0.0691512	0.104605	0.00385748	0.00393213	-0.0345572	0.041893	0.337408	7.61722	0.293242
Hip1	ENSMUST00000060311	0.871	0.81	0.884	1.117	1.049	1.087	1.078	1.017	1.144	0.761	0.737	0.809	1.031	1.013	1.015	1.043	0.962	1.167	0.943	0.781	0.864	1.106	1.163	1.135	1.091	1.115	1.002	0.342812	1.60272	0.407042	1.74887	0.395393	1.51169	0.33659	1.44816	0.459375	1.22301	0.309837	1.1748	-0.00622235	0.0112461	0.0523327	0.00486907	-0.0855569	0.135097	0.373967	7.54384	0.339704
Plxnb2	ENSMUST00000109331	0.834	0.802	0.796	1.217	1.103	1.301	1.268	1.218	1.369	0.797	0.825	0.842	0.979	1.026	1.197	0.978	1.021	1.13	0.767	0.699	0.771	1.121	1.176	1.238	1.014	1.127	1.031	0.574245	1.65396	0.377971	1.13174	0.660145	2.17548	0.664588	1.82916	0.344699	1.23362	0.503828	1.88448	0.0903427	0.122368	-0.0332716	0.00418032	-0.156317	0.189105	0.524028	7.50787	0.620123
Dnase2a	ENSMUST00000134569	0.623	0.682	0.682	0.953	1.14	1.136	1.282	1.057	1.434	0.93	0.581	0.616	0.898	1.059	1.2	0.976	1.016	1.274	0.662	0.687	0.626	1.069	1.009	1.28	1.223	1.309	1.25	0.700496	1.60142	0.569734	0.73255	0.76575	1.8078	0.92512	1.57046	0.618705	0.783495	0.937297	2.47426	0.224625	0.160925	0.0489705	0.00418032	0.171547	0.135097	0.755914	7.50787	0.817175
Ahnak2	ENSMUST00000128258	0.453	0.489	0.484	0.935	0.821	0.899	0.942	0.84	0.847	0.592	0.545	0.632	1.196	1.076	1.115	1.077	1.157	1.496	0.502	0.459	0.493	1.316	1.274	1.481	1.397	1.475	1.763	0.896738	1.92083	0.937074	1.81576	1.48536	2.54252	0.88254	1.84322	1.07624	1.36531	1.67254	2.36083	-0.0141977	0.015218	0.139168	0.00486907	0.187186	0.12293	1.18273	7.48288	0.889656
Gfm1	ENSMUST00000077271	1.167	1.264	1.25	0.965	0.886	0.958	0.954	0.993	0.834	1.603	1.279	1.299	1.005	1.08	0.962	1.024	1.009	1.01	1.382	1.376	1.401	0.863	0.834	0.777	0.909	0.922	0.839	-0.390041	1.60272	-0.456459	1.09236	-0.749391	2.4892	-0.404494	1.37463	-0.458354	1.0991	-0.639397	2.33783	-0.0144529	0.0176237	-0.00189517	7.96645e-05	0.109994	0.151458	-0.515036	7.48288	-0.397249
Hspa8	ENSMUST00000015800	1.078	1.085	1.068	0.96	1.01	0.989	1.005	1.016	0.988	1.24	1.173	1.184	0.985	1.008	0.949	1.033	0.99	1.03	1.216	1.147	1.179	1.016	1	0.984	1.007	1.011	0.971	-0.126871	1.44056	-0.289997	1.6239	-0.239602	2.01376	-0.102697	1.6349	-0.236567	1.4008	-0.244901	1.91753	0.0241744	0.110201	0.0534303	0.00486907	-0.0052996	0.0173574	-0.208271	7.46612	-0.114733
Gpd2	ENSMUST00000028167	1.337	1.263	1.289	0.987	0.878	0.685	0.849	0.776	0.777	1.444	1.268	1.313	0.965	0.954	0.919	0.95	0.824	0.82	1.133	1.265	1.187	0.993	0.983	0.862	0.917	0.924	0.93	-0.608902	1.18967	-0.504114	1.6438	-0.337099	1.37553	-0.695163	1.84322	-0.63381	1.37972	-0.371566	1.91532	-0.0862611	0.0428835	-0.129696	0.00486907	-0.0344679	0.0403963	-0.524068	7.45215	-0.651388
Vat1	ENSMUST00000040430	0.84	0.811	0.82	0.999	1.01	1.092	1.056	1.036	1.244	0.825	0.873	0.89	1.092	1.001	1.11	1.073	1.139	1.039	0.798	0.734	0.703	1.157	1.282	1.186	1.097	1.211	1.31	0.327639	1.62976	0.307586	1.32632	0.697706	2.13379	0.433024	1.40107	0.329046	1.33595	0.694918	1.8789	0.105386	0.123625	0.0214598	0.00486907	-0.00278859	0.00422134	0.464852	7.41566	0.381293
Egflam	ENSMUST00000058593	1.958	1.797	2.014	0.703	0.745	0.5	0.663	0.632	0.525	2.215	1.707	1.638	0.887	0.883	0.505	0.713	0.715	0.713	1.016	1.074	1.211	0.727	0.731	0.661	0.81	0.688	0.714	-1.56633	1.69581	-1.28922	1.17408	-0.63952	1.84942	-1.66438	1.86492	-1.3768	1.56703	-0.577552	1.6299	-0.0980552	0.0386341	-0.0875817	0.00316029	0.0619678	0.0563909	-1.22527	7.37252	-1.61452
Ndufa6	ENSMUST00000023085	1.197	1.183	1.183	0.955	0.864	0.862	0.862	0.943	0.833	1.437	1.13	1.151	0.941	1.04	0.959	0.91	0.974	0.954	1.297	1.379	1.239	0.941	0.893	0.923	1.029	1.016	1.009	-0.410321	1.68991	-0.338711	0.830947	-0.505913	2.1457	-0.433648	1.6665	-0.389652	0.933492	-0.358312	1.90399	-0.0233267	0.0327094	-0.0509416	0.00486907	0.147601	0.253451	-0.405277	7.37252	-0.421937
Slc4a1ap	ENSMUST00000117319	0.782	0.748	0.819	0.944	1.105	1.254	1.067	1.073	1.211	0.743	0.709	0.848	1.063	1.098	1.043	1.01	1.035	1.094	0.839	0.853	0.887	1.094	1.043	1.09	0.95	1.023	1.002	0.49173	1.16993	0.47824	1.40888	0.323382	2.13117	0.512545	1.6002	0.448671	1.25251	0.206078	1.56031	0.0208147	0.0187901	-0.0295691	0.00486907	-0.117304	0.196299	0.409363	7.37252	0.502175
Ncam1	ENSMUST00000193547	0.591	0.558	0.587	1.341	1.278	1.479	1.174	1.39	1.574	0.163	0.266	0.394	1.182	1.032	1.491	1.08	1.308	1.281	0.5	0.59	0.449	1.072	1.213	1.367	1.061	0.99	1.156	1.23915	2.02404	2.17051	1.35732	1.24669	1.96838	1.25317	1.75892	2.15642	1.30856	1.05923	1.92508	0.0140137	0.00332187	-0.0140866	0.000218516	-0.187462	0.125353	1.45494	7.34525	1.24618
Map1b	ENSMUST00000064762	0.723	0.672	0.719	1.122	1.01	1.414	1.101	1.19	1.355	0.474	0.524	0.514	1.101	0.956	1.273	0.818	1.064	1.092	0.761	0.584	0.727	1.127	1.124	1.52	1.214	1.21	1.328	0.746217	1.35054	1.13906	1.68138	0.863923	1.45373	0.786339	1.6784	0.975947	1.36821	0.856636	1.80776	0.040122	0.0288339	-0.163118	0.00486907	-0.00728732	0.00350705	0.883167	7.33831	0.766418
Mpeg1	ENSMUST00000081035	0.437	0.511	0.515	1.677	1.223	0.968	1.609	0.899	1.824	0.495	0.45	0.504	1.17	1.011	1.316	0.95	1.054	1.609	0.489	0.498	0.443	1.293	0.797	1.89	0.727	1.335	1.124	1.40266	1.43599	1.27106	1.76236	1.47675	1.28496	1.5661	1.35124	1.31814	1.26015	1.15573	1.36026	0.163445	0.0349721	0.0470795	0.00175074	-0.321022	0.049252	1.37195	7.33831	1.48669
Gpcpd1	ENSMUST00000060955	1.156	1.347	1.07	0.893	0.858	0.644	0.821	0.867	0.836	1.011	1.706	1.43	0.721	0.718	0.683	0.787	0.777	0.651	1.408	1.747	1.492	0.862	0.912	0.736	0.832	0.828	0.715	-0.57711	1.04981	-0.966643	1.1415	-0.888612	1.79272	-0.501424	1.38929	-0.904761	1.01307	-0.968372	1.93406	0.0756863	0.059041	0.061882	0.00486907	-0.0797599	0.0522643	-0.806611	7.31659	-0.538771
Mnda	ENSMUST00000009340	0.656	0.619	0.64	1.094	1.051	1.096	1.305	1.006	1.351	0.682	0.895	0.779	1.037	0.945	1.187	1.048	1.07	1.217	0.57	0.662	0.562	1.06	0.995	1.423	0.894	1.123	1.119	0.759095	2.05452	0.427688	0.865974	0.955078	1.5799	0.935287	1.57062	0.501347	1.04162	0.805746	1.70133	0.176193	0.135597	0.0736591	0.00486907	-0.149332	0.0574527	0.722934	7.31349	0.849879
Renbp	ENSMUST00000114379	0.621	0.677	0.708	0.96	0.998	1.136	1.18	1.028	1.316	0.917	0.617	0.718	1.023	0.938	1.143	0.93	0.999	1.083	0.499	0.513	0.541	1.073	0.992	1.134	0.998	1.055	1.205	0.625152	1.57086	0.462922	0.779111	1.04256	2.46247	0.812892	1.58073	0.419515	0.736853	1.06893	2.22363	0.187741	0.164275	-0.0434068	0.00486907	0.0263656	0.0173574	0.723572	7.24086	0.722074
Abracl	ENSMUST00000020002	0.729	0.705	0.77	1.18	1.303	1.505	1.289	1.276	1.294	0.814	0.555	0.555	1.117	1.036	1.235	1.034	1.147	1.109	0.474	0.472	0.45	1.002	1.06	1.29	0.963	0.92	1.045	0.855541	1.65161	0.816325	1.14888	1.26372	2.20299	0.808103	1.94308	0.773979	1.08893	1.06862	2.45293	-0.0474384	0.0369664	-0.0423463	0.00486907	-0.195107	0.126352	0.913145	7.23273	0.832017
Ephx2	ENSMUST00000070515	1.336	1.314	1.229	0.862	0.78	0.691	0.862	0.846	0.677	0.952	1.316	1.221	0.825	0.847	0.825	0.861	0.978	0.907	1.677	1.727	1.649	0.712	0.679	0.75	0.842	0.807	0.757	-0.733498	1.61627	-0.482618	0.965039	-1.23886	2.64116	-0.701696	1.52482	-0.345482	0.67198	-1.0705	2.47426	0.031803	0.0174321	0.137136	0.00486907	0.168352	0.196299	-0.775933	7.23112	-0.717509
Sdhaf1	ENSMUST00000098586	1.108	1.236	1.222	0.843	0.818	0.842	0.809	0.932	0.734	1.374	1.249	1.133	0.964	0.927	0.839	0.996	0.883	0.969	1.375	1.176	1.288	0.858	0.867	0.835	1.01	0.974	0.999	-0.510648	1.77042	-0.460296	1.21155	-0.584587	2.01376	-0.526878	1.36527	-0.399248	1.07806	-0.363967	1.59331	-0.0162298	0.020402	0.0610482	0.00486907	0.22062	0.371827	-0.471495	7.2253	-0.51874
Clip1	ENSMUST00000031382	1.182	1.186	1.103	1.009	0.96	0.852	0.991	0.972	0.883	1.243	1.231	1.159	1.014	0.951	0.907	1.033	0.993	0.916	1.4	1.264	1.411	1.018	0.979	0.922	1.027	0.997	0.977	-0.299145	1.15127	-0.339106	1.41403	-0.481326	1.86086	-0.286416	1.35131	-0.304364	1.22301	-0.441357	1.91532	0.012729	0.0133104	0.0347415	0.00486907	0.0399691	0.0649904	-0.361621	7.2253	-0.292766
Lrpprc	ENSMUST00000112308	1.218	1.232	1.216	0.878	0.946	0.979	0.952	1.037	0.907	1.186	1.124	1.115	1.021	1.075	0.94	1.004	0.963	0.917	1.264	1.24	1.269	0.807	0.858	0.827	0.935	0.904	0.895	-0.387235	1.68991	-0.173932	0.838387	-0.598408	2.57069	-0.340145	1.52482	-0.248033	1.24524	-0.464699	2.47426	0.0470899	0.0630136	-0.0741006	0.00486907	0.133709	0.229601	-0.367235	7.05623	-0.363498
Yars	ENSMUST00000106054	1.169	1.172	1.093	0.854	0.911	0.83	0.895	0.878	0.857	1.625	1.316	1.382	0.999	0.961	0.926	0.983	0.98	0.885	1.295	1.281	1.274	1.036	1.004	0.951	0.96	0.981	0.992	-0.404156	1.65161	-0.582962	1.40181	-0.364231	2.13117	-0.384827	1.77749	-0.602084	1.28562	-0.392481	2.5505	0.0193283	0.0441999	-0.0191222	0.00486907	-0.0282508	0.0568624	-0.459424	7.02967	-0.394459
Ndufv3	ENSMUST00000064798	1.359	1.259	1.301	0.959	0.883	0.841	1	0.918	0.884	1.769	1.143	1.358	1.051	1.076	0.91	1.053	0.923	0.797	1.514	1.458	1.441	1.02	0.993	0.935	1.067	1.045	0.959	-0.546639	1.69904	-0.491589	0.722358	-0.582023	2.34681	-0.484029	1.65486	-0.622788	0.827878	-0.523051	2.08185	0.0626099	0.0888621	-0.131199	0.00486907	0.058972	0.0742143	-0.541714	6.98359	-0.514994
Smtnl2	ENSMUST00000050226	1.181	1.335	1.141	0.739	0.807	0.673	0.874	0.816	0.827	1.426	1.454	1.464	0.885	0.883	0.83	0.879	0.836	0.794	1.112	1.129	1.021	0.854	0.862	0.876	0.976	0.932	0.916	-0.720751	1.58272	-0.741623	2.06626	-0.331691	1.83815	-0.538955	1.59492	-0.791912	1.80383	-0.208017	1.30248	0.181796	0.24477	-0.050289	0.00486907	0.123674	0.229601	-0.561931	6.9688	-0.626992
Gm10116	ENSMUST00000090860	0.461	0.549	0.42	0.911	1.072	1.081	0.951	0.928	1.194	0.886	0.627	0.824	1.185	1.279	1.352	1.201	1.159	1.247	0.62	0.639	0.596	1.32	1.234	1.57	1.231	1.147	1.31	1.0994	1.65828	0.707403	1.19073	1.15263	2.17484	1.10363	1.57315	0.626142	1.07893	0.991419	2.37417	0.00423147	0.00101893	-0.0812617	0.00486907	-0.161206	0.105912	0.926567	6.9688	1.10152
Amd2	ENSMUST00000080898	1.397	2.378	1.236	0.27	0.389	0.205	0.373	0.428	0.445	2.418	3.193	2.863	0.703	0.694	0.578	0.796	0.617	0.457	1.428	1.605	1.304	0.666	0.553	0.551	0.602	0.615	0.556	-2.536	1.5287	-2.10119	1.9222	-1.29295	2.15623	-2.00779	1.54767	-2.18	1.46167	-1.2905	2.2536	0.528201	0.232579	-0.0788144	0.00486907	0.00244318	0.00422134	-1.90796	6.96154	-2.24786
Macf1	ENSMUST00000084301	0.835	0.87	0.905	1.077	1.059	1.326	1.102	1.114	1.129	0.754	0.715	0.728	0.991	1.103	1.196	0.974	1.079	1.133	0.764	0.668	0.688	0.94	0.923	1.134	1.041	1.065	1.12	0.407556	1.12576	0.582553	1.53753	0.499455	1.42211	0.357956	1.77856	0.536211	1.42714	0.605682	2.0147	-0.0495995	0.038016	-0.0463413	0.00486907	0.106227	0.0870883	0.493615	6.95955	0.382969
Serpinb8	ENSMUST00000000514	0.703	0.645	0.742	1.24	0.97	1.188	1.178	1.252	1.315	1.043	0.625	0.732	1.073	1.132	1.212	1.121	1.194	1.309	0.634	0.621	0.576	0.972	0.921	1.132	1.063	1.001	1.08	0.701183	1.43085	0.509696	0.733425	0.724303	1.86206	0.841463	1.79785	0.594549	0.812396	0.779969	2.32549	0.14028	0.13767	0.0848527	0.00486907	0.0556661	0.0501258	0.687017	6.95955	0.773027
Ptpn2	ENSMUST00000025420	0.824	0.838	0.848	1.054	1.111	1.175	1.116	0.99	1.026	0.676	0.83	0.807	0.982	1.056	1.143	1.05	1.061	1.09	0.943	0.876	0.842	1.039	1.185	1.225	1.152	1.003	1.112	0.412161	1.70122	0.459715	1.13174	0.37421	1.38831	0.319397	1.52482	0.468757	1.21734	0.295998	1.2808	-0.0927639	0.156651	0.00904231	0.00382093	-0.0782117	0.0626382	0.386762	6.95955	0.366524
Ndufa9	ENSMUST00000088194	1.235	1.25	1.203	0.891	0.89	0.862	0.932	0.87	0.795	1.266	1.149	1.068	0.992	1.041	0.985	1.01	1.011	0.864	1.126	1.162	1.168	0.821	0.881	0.831	0.925	0.873	0.888	-0.480662	2.05452	-0.206738	0.81666	-0.448256	2.29498	-0.505993	1.61723	-0.271759	0.785886	-0.363644	2.22363	-0.0253304	0.0392824	-0.0650215	0.00486907	0.0846122	0.168579	-0.377385	6.94254	-0.493272
Myof	ENSMUST00000041475	0.759	0.822	0.814	1.032	1.115	1.316	1.054	1.09	1.222	0.738	0.802	0.844	0.967	1.05	1.166	1.019	1.086	1.171	0.649	0.607	0.635	0.949	1.001	1.094	0.967	0.997	1	0.531997	1.32506	0.417003	1.16029	0.686819	2.15638	0.49101	1.55507	0.458551	1.27969	0.648396	2.47426	-0.0409872	0.0291617	0.0415482	0.00486907	-0.0384229	0.0472062	0.532543	6.92155	0.511649
Ndufs2	ENSMUST00000013737	1.182	1.178	1.191	0.821	0.901	0.82	0.891	0.846	0.821	1.04	1.103	1.104	0.954	1.004	0.967	0.969	0.954	0.924	1.112	1.19	1.244	0.857	0.933	0.816	0.976	0.949	0.891	-0.482261	1.83098	-0.150671	1.14032	-0.444355	1.69594	-0.473209	1.84322	-0.189665	1.26245	-0.332545	1.60739	0.00905223	0.0140432	-0.0389941	0.00486907	0.11181	0.133434	-0.344453	6.91329	-0.477728
Nfkb2	ENSMUST00000073116	0.863	0.786	0.823	1.271	1.144	1.166	1.117	1.009	1.182	0.78	0.83	0.835	1.055	1.017	1.151	1.021	1.046	1.186	0.685	0.81	0.791	0.889	0.997	0.992	1.008	1.054	1.084	0.534684	1.70122	0.39857	1.46909	0.332241	1.23576	0.42028	1.45321	0.411936	1.26764	0.460693	1.64687	-0.114403	0.162577	0.0133666	0.00314087	0.128452	0.165817	0.428569	6.91329	0.478616
Rnf114	ENSMUST00000109214	1.086	1.181	1.16	0.919	0.869	0.799	0.871	0.942	0.816	1.47	1.372	1.395	0.913	0.999	0.814	0.949	0.872	0.97	1.176	1.124	1.125	1.022	0.903	0.889	0.932	0.882	0.837	-0.405666	1.46337	-0.636258	1.53687	-0.283482	1.38356	-0.382432	1.46013	-0.602261	1.58597	-0.369567	1.86484	0.0232341	0.0263982	0.0339966	0.00486907	-0.0860857	0.0842901	-0.453314	6.89464	-0.394002
Pfn1	ENSMUST00000018437	0.753	0.842	0.773	1.236	1.267	1.339	1.193	1.181	1.383	0.511	0.696	0.576	1.088	0.991	1.163	1.038	1.045	1.136	0.617	0.661	0.699	0.918	0.947	1.074	1.003	0.957	0.974	0.698188	1.8675	0.862577	1.40462	0.572012	1.76856	0.665912	1.62278	0.852306	1.32828	0.569556	2.08625	-0.0322764	0.0421252	-0.0102715	0.0017949	-0.00245649	0.000863379	0.701671	6.89012	0.68214
Ctsd	ENSMUST00000151120	0.672	0.648	0.635	0.912	1.098	1.09	1.018	1.037	1.153	0.865	0.757	0.92	1.145	1.151	1.322	1.17	1.207	1.175	0.848	0.856	0.807	1.091	1.05	1.203	1.134	1.212	1.169	0.6651	1.60142	0.509228	1.23901	0.413313	1.74147	0.714506	1.80596	0.482668	1.29382	0.485263	2.22828	0.0494059	0.046982	-0.0265608	0.00486907	0.0719498	0.0889697	0.537032	6.85439	0.690014
Kank2	ENSMUST00000034717	0.806	0.853	0.92	1.107	0.989	1.129	0.946	0.987	1.021	0.873	0.824	0.882	1.002	0.998	1.036	0.937	1.111	1.023	0.839	0.838	0.858	1.006	1.098	1.096	1.099	1.007	1.111	0.322487	1.18967	0.23536	1.49128	0.336086	1.9149	0.195858	1.03542	0.251897	0.914679	0.34373	1.86236	-0.126629	0.213201	0.0165367	0.00382093	0.00764403	0.00935028	0.281651	6.85283	0.260562
Slc41a3	ENSMUST00000044019	1.284	1.224	1.213	1.123	1.018	0.98	0.978	0.922	0.898	1.18	1.315	1.148	0.936	0.883	0.971	0.98	0.906	0.871	1.492	1.409	1.464	0.923	0.839	0.768	0.844	0.753	0.819	-0.253682	1.1903	-0.384862	1.31608	-0.786844	2.12611	-0.411294	1.72531	-0.402028	1.22791	-0.853361	2.3682	-0.157612	0.24477	-0.0171659	0.00418032	-0.0665169	0.0563909	-0.515329	6.85015	-0.330337
Ywhaz	ENSMUST00000110361	0.906	0.913	0.884	1.146	1.07	1.145	1.011	1.019	1.07	0.925	0.844	0.847	0.987	0.976	1.028	0.982	0.976	1.048	0.785	0.78	0.818	1.008	1.034	1.069	1.036	1.021	1.031	0.314329	1.70122	0.193265	1.11014	0.384599	2.25406	0.197707	1.57062	0.200482	1.01982	0.373894	2.42422	-0.116622	0.299735	0.0072171	0.00359083	-0.0107056	0.0338209	0.276412	6.83058	0.257196
Spr	ENSMUST00000174286	1.105	1.18	1.118	1.012	0.831	0.745	0.84	0.854	0.809	1.458	1.387	1.396	0.969	0.993	0.915	1.015	0.959	0.87	1.3	1.324	1.286	0.994	0.888	0.921	0.991	0.966	0.962	-0.39497	0.99431	-0.559839	1.8824	-0.480197	2.11835	-0.443149	1.80698	-0.576483	1.45661	-0.421694	2.49925	-0.0481793	0.0269943	-0.0166438	0.00418032	0.0585025	0.0967467	-0.482957	6.83058	-0.418858
Ctsh	ENSMUST00000185459	0.638	0.747	0.731	1.095	1.31	1.59	1.171	1.281	1.622	0.44	0.514	0.626	1.02	1.088	1.368	0.994	1.01	1.139	0.489	0.513	0.544	0.945	0.818	1.243	0.93	0.992	0.958	0.916856	1.3985	1.1375	1.391	0.959305	1.54826	0.945106	1.51939	0.992218	1.328	0.897528	2.43002	0.0282505	0.0124342	-0.145286	0.00486907	-0.0617762	0.0160068	0.972633	6.83058	0.93105
Anxa5	ENSMUST00000029266	0.91	0.843	0.929	1.067	1.103	1.175	1.162	1.141	1.248	0.738	0.688	0.702	0.968	0.985	0.993	0.95	1.011	1.219	0.693	0.681	0.723	1.055	1.036	1.116	1.086	1.078	1.039	0.318697	1.41073	0.469259	1.93672	0.612897	2.41732	0.404916	1.58575	0.579529	1.22301	0.611097	2.47099	0.0862191	0.173011	0.110269	0.00486907	-0.00180056	0.00307396	0.492303	6.82114	0.362451
Acsl1	ENSMUST00000034046	1.159	1.293	1.228	0.76	0.761	0.746	0.827	0.92	0.713	1.672	1.256	1.21	0.968	1.06	0.878	1.02	1	0.976	1.535	1.442	1.507	0.771	0.801	0.753	0.944	0.908	0.859	-0.698921	1.95751	-0.509899	0.887218	-0.947556	2.64116	-0.581047	1.4077	-0.465896	0.876441	-0.725961	2.35821	0.117874	0.115343	0.0440029	0.00486907	0.221594	0.229601	-0.651348	6.78975	-0.638781
Uqcr10	ENSMUST00000058407	1.185	1.2	1.131	0.988	0.899	0.961	0.877	0.941	0.819	1.173	1.286	1.18	0.988	1.107	0.968	1.027	0.988	1.012	1.199	1.233	1.19	0.854	0.896	0.843	0.96	0.97	0.943	-0.303986	1.5209	-0.248597	0.983435	-0.482164	2.44762	-0.415037	1.55203	-0.265653	1.29382	-0.334229	2.42422	-0.111052	0.180807	-0.0170567	0.00418032	0.147936	0.229601	-0.338946	6.77172	-0.358443
Tmem173	ENSMUST00000115728	0.837	0.725	0.755	0.994	1.017	1.055	1.409	1.083	1.401	0.597	0.681	0.728	0.988	1.003	1.27	1.01	1.042	1.246	0.602	0.634	0.519	1.137	0.977	1.471	0.954	0.993	1.174	0.4041	1.48887	0.700993	1.24493	1.0305	1.5667	0.748624	1.44167	0.71727	1.27969	0.830537	1.77152	0.344525	0.278695	0.016277	0.00291565	-0.199965	0.0710264	0.7344	6.73324	0.586622
Tmod1	ENSMUST00000107773	1.537	1.513	1.382	0.908	0.845	0.741	0.802	0.768	0.797	1.586	1.714	1.521	0.908	0.889	0.858	0.941	0.802	0.726	1.204	1.145	1.025	1.054	1.024	0.772	0.793	0.734	1.015	-0.829496	1.6939	-0.860621	1.95006	-0.243498	0.569565	-0.904898	1.88657	-0.965406	1.43292	-0.408496	0.951588	-0.0754018	0.0861304	-0.104785	0.00486907	-0.164998	0.0626536	-0.715738	6.72498	-0.866705
Matr3	ENSMUST00000166793	0.903	0.882	0.93	1.131	1.125	1.195	0.987	1.012	1.026	0.829	0.826	0.835	1.062	1.004	1.092	0.981	1.018	0.91	0.855	0.789	0.835	1.096	1.082	1.092	1.112	1.071	1.062	0.346062	1.77042	0.342865	1.71321	0.399532	2.23357	0.155983	1.48841	0.224378	1.15346	0.38846	2.05957	-0.190079	0.417319	-0.118488	0.00486907	-0.0110722	0.0431576	0.310467	6.72209	0.254151
Dock7	ENSMUST00000075836	0.763	0.738	0.833	1.18	1.002	1.254	1.136	1.125	1.227	0.665	0.785	0.738	1.122	1.087	1.141	0.976	0.978	1.199	0.864	0.981	0.934	1.165	1.231	1.333	1.164	1.195	1.126	0.557925	1.36233	0.614548	1.64925	0.424223	1.59931	0.579595	1.70145	0.527112	1.10747	0.326593	1.62925	0.02167	0.0245551	-0.0874359	0.00486907	-0.0976301	0.128569	0.499347	6.7176	0.568801
Nup107	ENSMUST00000064848	0.883	0.785	0.869	0.912	1.075	1.129	0.954	1.093	1.052	0.722	0.825	0.792	1.12	1.057	1.112	0.982	1.027	1.124	0.89	0.892	0.911	1.142	1.083	1.084	1.127	1.097	1.042	0.296572	0.902409	0.491757	1.60312	0.297181	2.17557	0.288679	1.16497	0.421653	1.23879	0.278311	1.91532	-0.00789248	0.00313567	-0.0701042	0.00486907	-0.0188705	0.0387379	0.343833	6.67023	0.292631
Atp8a1	ENSMUST00000072971	1.243	1.099	1.128	1.006	1.066	0.984	0.962	0.951	0.935	1.118	1.104	1.153	0.893	0.957	0.946	0.92	0.828	0.891	1.296	1.307	1.284	0.982	1.036	0.876	0.934	0.883	0.919	-0.183291	0.935701	-0.271523	1.57286	-0.425592	1.68457	-0.284987	1.41612	-0.354896	1.39372	-0.506589	2.47426	-0.101695	0.293848	-0.083373	0.00486907	-0.0809967	0.0806887	-0.339017	6.66705	-0.233243
Asl	ENSMUST00000160208	0.897	0.902	0.839	1.093	1.186	1.161	1.036	1.034	1.033	1.058	0.855	0.833	1.138	1.097	1.181	1.083	1.114	1.065	0.914	0.843	0.852	1.01	1.007	1.111	1.085	1.099	1.119	0.382964	1.65396	0.314976	0.851934	0.261744	1.41785	0.234219	1.58686	0.248425	0.700844	0.34028	1.97984	-0.148745	0.37443	-0.0665512	0.00486907	0.0785365	0.133434	0.297867	6.64651	0.310508
Galk1	ENSMUST00000021114	0.85	0.937	0.835	0.938	1.023	1.045	0.913	0.954	1.039	0.752	0.75	0.74	1.143	1.017	1.164	1.021	1.041	1.043	0.67	0.651	0.664	1.112	1.056	1.151	1.066	1.084	1.236	0.197177	0.925461	0.568134	1.7079	0.74161	2.54252	0.148367	0.685513	0.469807	2.17474	0.770443	2.1584	-0.0488103	0.0686597	-0.0983271	0.00486907	0.0288333	0.0290615	0.475523	6.62941	0.172979
Tmbim1	ENSMUST00000141560	0.651	0.698	0.816	0.921	0.996	1.026	1.039	1.084	1.11	0.978	0.73	0.729	1.047	1.156	1.003	0.88	0.977	1.174	0.61	0.637	0.601	0.998	1.019	1.066	0.962	1.109	1.067	0.442921	1.22498	0.395668	0.803007	0.73837	2.54252	0.578506	1.50648	0.314688	0.521676	0.763881	2.18793	0.135586	0.263941	-0.0809806	0.00486907	0.0255105	0.0295451	0.530566	6.61029	0.512306
Tst	ENSMUST00000058659	1.305	1.217	1.201	1.062	0.896	0.83	1.004	0.966	1.013	1.262	1.215	1.124	1.001	1.07	0.934	0.967	1.022	0.806	1.385	1.353	1.27	0.903	1.037	0.876	0.929	0.862	1.022	-0.417235	1.1544	-0.261033	1.0061	-0.509235	1.70332	-0.319702	1.62026	-0.365549	0.919062	-0.510773	1.74755	0.0975334	0.10673	-0.104517	0.00486907	-0.00153778	0.000867801	-0.397994	6.61029	-0.367644
Wnk2	ENSMUST00000162403	1.199	1.158	1.03	0.866	0.892	0.72	0.762	0.881	0.804	1.311	1.504	1.481	1.013	1.021	0.865	1.055	0.899	0.912	1.395	1.412	1.394	0.882	0.975	0.788	0.956	0.934	0.885	-0.450832	1.16886	-0.567439	1.37093	-0.667465	1.89125	-0.468994	1.42613	-0.583955	1.31473	-0.598245	2.45259	-0.0181621	0.0107533	-0.0165167	0.00316029	0.06922	0.0583504	-0.561064	6.60095	-0.459884
Uqcrq	ENSMUST00000109019	1.364	1.351	1.162	0.942	0.9	0.881	0.975	0.996	0.896	1.106	1.553	2.084	0.965	1.007	0.955	1.016	0.832	0.864	1.295	1.861	1.841	0.921	0.89	0.847	0.915	0.865	0.785	-0.509744	1.51936	-0.696377	0.743756	-0.910721	1.53961	-0.435399	1.38548	-0.806443	0.812396	-0.962103	1.55426	0.0743449	0.153365	-0.110066	0.00486907	-0.0513823	0.0574527	-0.727146	6.58673	-0.472092
Sf3a1	ENSMUST00000002198	0.98	0.925	0.923	1.023	1.075	1.037	1.139	1.028	1.144	0.75	0.818	0.847	1.072	1.03	1.084	1.036	1.019	1.006	0.759	0.827	0.762	1.011	1.064	1.14	1.043	1.058	0.998	0.148683	1.22751	0.399723	1.53687	0.453386	1.8304	0.227485	1.22119	0.34198	1.33544	0.40037	1.95311	0.0788016	0.160611	-0.0577432	0.00486907	-0.053016	0.0674883	0.324169	6.58391	0.188622
Numa1	ENSMUST00000084852	0.928	0.938	0.992	1.072	1.133	1.147	1.096	1.084	1.185	0.906	0.876	0.838	1.038	1.027	1.095	1.076	1.152	1.149	0.801	0.832	0.842	1.027	1.017	1.111	1.012	1.017	1.016	0.230016	1.41554	0.270358	1.44628	0.350211	1.89499	0.235601	1.35432	0.366175	1.42976	0.299014	2.28301	0.00558436	0.00857151	0.0958176	0.00486907	-0.0511978	0.101005	0.290496	6.58214	0.232811
Ndufv1	ENSMUST00000128787	1.235	1.178	1.185	0.947	0.899	0.856	0.941	0.935	0.846	1.292	1.087	1.109	1.031	1.057	0.91	1.053	1.021	0.926	1.277	1.186	1.187	0.894	0.939	0.89	1.017	1.012	0.92	-0.413168	1.70122	-0.2184	0.635493	-0.422699	2.12264	-0.402528	1.61917	-0.217438	0.676807	-0.307671	1.56997	0.0106394	0.0127126	0.000962117	0.000218516	0.115029	0.168779	-0.328967	6.56943	-0.407838
Ndufb10	ENSMUST00000135708	1.183	1.191	1.151	0.942	0.893	0.85	0.909	0.909	0.813	1.442	1.074	1.107	0.996	0.98	0.916	1	0.968	0.932	1.167	1.203	1.133	0.872	0.859	0.812	0.983	0.986	0.868	-0.392701	1.69938	-0.325117	0.678788	-0.46206	2.23494	-0.422012	1.63142	-0.321132	0.677924	-0.304225	1.47023	-0.0293108	0.0424523	0.00398535	0.0017949	0.157835	0.182968	-0.369572	6.56943	-0.407282
Hnrnpa3	ENSMUST00000111961	0.91	0.883	0.917	1.113	1.144	1.24	1.148	1.09	1.126	0.786	0.817	0.894	1.052	1.036	1.139	1.062	1.082	1.111	0.896	0.972	0.938	1.05	1.066	1.114	1.085	1.054	0.95	0.367825	1.60694	0.369998	1.31723	0.203019	1.48984	0.311885	1.79915	0.382462	1.34576	0.138625	0.723714	-0.0559401	0.120094	0.012464	0.00418032	-0.0643943	0.0812738	0.294996	6.55263	0.340126
Fam129b	ENSMUST00000028135	0.757	0.771	0.722	1.184	1.104	1.166	1.447	1.103	1.629	0.738	0.652	0.721	0.998	0.925	1.141	0.964	1.067	1.279	0.606	0.601	0.66	1.082	0.908	1.234	0.945	1.141	0.971	0.618343	1.9486	0.53749	1.28977	0.78813	1.65151	0.893233	1.42581	0.648905	1.18866	0.711395	1.86373	0.27489	0.172937	0.111415	0.00486907	-0.0767352	0.0387379	0.703786	6.55263	0.762325
Ppt1	ENSMUST00000030412	0.616	0.566	0.592	0.943	1.517	1.799	1.116	1.283	1.519	0.614	0.515	0.672	0.912	1.118	1.174	0.946	1.089	1.16	0.86	0.788	0.793	1.289	1.124	1.42	1.246	1.282	1.257	1.26351	1.24677	0.831076	1.3025	0.651002	1.70096	1.14311	1.6836	0.827018	1.29884	0.632821	2.34075	-0.120397	0.0256043	-0.00405822	7.96645e-05	-0.0181807	0.00905299	0.883293	6.55032	1.20457
Vcp	ENSMUST00000030164	1.089	1.051	1.019	0.968	0.982	0.935	0.925	0.961	0.941	1.11	1.124	1.131	0.985	0.986	0.969	1.014	0.981	0.943	1.155	1.141	1.116	1.008	1.029	0.969	1.015	0.982	1.024	-0.130897	1.1475	-0.19479	2.0012	-0.182773	1.72123	-0.160196	1.39815	-0.195772	1.328	-0.175591	1.87063	-0.0292994	0.125504	-0.000981759	0.00132883	0.00718117	0.0173214	-0.173769	6.53448	-0.145472
Mme	ENSMUST00000194150	0.812	0.727	0.804	1.269	1.236	0.893	1.063	1.17	1.213	0.602	0.723	0.735	1.125	1.154	1.078	1.144	1.174	1.436	0.859	0.945	0.867	1.111	1.059	1.069	1.147	1.125	1.094	0.536329	0.989997	0.704528	1.56055	0.278168	1.64915	0.556566	1.60123	0.865784	1.328	0.333655	1.81971	0.0202368	0.0184573	0.161256	0.00486907	0.0554867	0.154311	0.539242	6.52587	0.546483
Msra	ENSMUST00000067927	1.271	1.268	1.144	1.046	0.911	0.97	0.895	0.987	0.897	1.206	1.123	1.087	1.042	1.042	0.964	0.982	1.017	1.058	1.219	1.302	1.258	0.939	0.931	0.858	0.908	0.923	0.833	-0.331459	1.2516	-0.164445	0.848369	-0.470161	2.09059	-0.406316	1.51939	-0.160191	0.856636	-0.50441	2.03348	-0.0748569	0.110126	0.00425365	0.0017949	-0.0342496	0.0444929	-0.338753	6.50193	-0.368402
Abi1	ENSMUST00000114544	0.915	0.854	0.863	1.181	1.058	1.04	1.278	1.149	1.199	0.703	0.723	0.728	0.988	0.995	0.958	0.94	1.036	1.376	0.76	0.689	0.725	1.099	0.995	1.185	1.141	1.17	1.08	0.317096	1.33099	0.449289	2.03369	0.592904	1.83321	0.462219	1.6836	0.638004	1.02597	0.641359	2.22363	0.145123	0.226798	0.188715	0.00486907	0.0484549	0.0502568	0.513287	6.50193	0.391482
Dhrs1	ENSMUST00000002403	0.851	0.735	0.921	1.271	1.133	1.241	1.084	1.221	1.129	0.798	0.748	0.832	1.054	1.069	1.018	1.103	1.006	1.152	0.811	0.797	0.725	0.985	0.932	1.02	1.047	0.951	0.99	0.539957	1.36291	0.401475	1.6239	0.332157	1.57102	0.453928	1.28125	0.455566	1.328	0.356994	1.62792	-0.0860288	0.135597	0.0540905	0.00486907	0.0248369	0.0374698	0.426832	6.50114	0.497584
Bag1	ENSMUST00000108089	0.874	0.889	0.927	0.977	0.999	1.088	0.919	1.045	1.084	0.961	0.866	0.858	1.097	1.088	1.143	1.1	1.124	1.036	0.836	0.777	0.806	1.121	1.142	1.065	1.17	1.189	1.114	0.18781	1.08741	0.309733	1.33381	0.460245	2.17548	0.180257	0.808079	0.27995	1.12524	0.521772	2.22363	-0.00755339	0.00857151	-0.0297835	0.00486907	0.061527	0.122753	0.323112	6.49492	0.184038
Guf1	ENSMUST00000087228	1.152	1.206	1.135	0.895	0.907	0.928	0.944	0.989	0.898	1.167	1.003	1.027	0.925	0.969	0.952	0.961	0.972	0.817	1.285	1.272	1.202	0.892	0.826	0.855	0.913	0.95	0.805	-0.355566	1.8675	-0.167783	0.708831	-0.546897	2.28209	-0.303155	1.53521	-0.217287	0.631101	-0.49459	1.74589	0.0524108	0.135597	-0.049504	0.00486907	0.0523072	0.049252	-0.349845	6.49492	-0.329122
Slc16a3	ENSMUST00000070653	1.146	1.137	1.071	1.111	0.878	0.812	0.988	0.932	0.905	1.153	1.336	1.333	0.923	0.957	0.834	0.978	0.807	0.871	1.23	1.194	1.141	0.872	0.904	0.817	0.964	0.893	0.942	-0.259941	0.661331	-0.493907	1.3179	-0.45928	2.01501	-0.247632	1.41921	-0.525073	1.19504	-0.348991	1.88823	0.0123089	0.0142238	-0.0311656	0.00486907	0.110289	0.162609	-0.390489	6.48903	-0.253773
Fhod3	ENSMUST00000037097	1.133	1.072	1.172	0.937	0.811	0.893	0.81	0.835	0.76	1.325	1.249	1.294	0.956	0.973	0.914	0.953	0.901	0.933	1.182	1.154	1.21	1.023	1.074	0.857	0.925	0.949	0.924	-0.354658	1.35053	-0.444174	1.81576	-0.263523	0.965346	-0.489705	1.70214	-0.472875	1.72237	-0.341797	2.3258	-0.135047	0.209705	-0.0287011	0.00486907	-0.0782739	0.0574527	-0.393672	6.48487	-0.420602
Hp1bp3	ENSMUST00000097836	0.911	0.892	0.92	0.969	1.155	1.165	1.053	1.107	1.138	0.891	0.725	0.691	1.088	1.068	0.928	1.018	1.132	1.099	0.826	0.821	0.855	1.203	1.163	1.107	1.103	1.066	1.109	0.272452	0.991621	0.418785	0.929479	0.473101	2.26225	0.276394	1.65311	0.493978	1.07806	0.389734	2.35951	0.00394239	0.00767165	0.075193	0.00486907	-0.0833666	0.168579	0.384965	6.47556	0.274425
Ifi204	ENSMUST00000111214	0.753	0.731	0.746	1.094	1.134	1.124	1.524	1.127	1.465	0.746	0.705	0.692	0.862	0.884	1.177	0.947	1.097	1.077	0.586	0.642	0.672	1.127	0.996	1.335	0.934	1.061	1.216	0.587978	2.05452	0.447818	0.875278	0.863938	1.72685	0.884199	1.53937	0.542377	1.39372	0.757023	1.70055	0.296221	0.232579	0.0945585	0.00486907	-0.106915	0.0502568	0.68577	6.46947	0.743678
Ppp1r1a	ENSMUST00000023133	2.011	1.39	1.76	1.213	0.88	0.724	0.715	0.876	0.728	1.301	1.548	1.598	1.015	0.977	1.061	1.019	1.061	0.886	1.952	2.155	1.746	1.176	1.116	1.045	1.046	1.062	1.049	-0.873491	1.05987	-0.542605	1.33214	-0.810625	1.947	-1.15415	1.53397	-0.584314	1.17362	-0.890622	2.07877	-0.280657	0.122368	-0.041709	0.00486907	-0.0799974	0.128569	-0.809047	6.46275	-1.00701
Mthfd1l	ENSMUST00000117291	0.684	0.626	0.716	1.06	1.568	1.549	1.383	1.319	1.517	0.375	0.49	0.561	1.188	1.13	1.254	1.083	1.044	1.137	0.494	0.509	0.457	0.845	0.831	1.09	0.815	0.872	0.834	1.04383	1.39722	1.32476	1.58515	0.921833	1.7922	1.05827	1.84322	1.19467	1.37572	0.788028	2.32549	0.0144339	0.014719	-0.130091	0.00486907	-0.133805	0.0710264	1.06258	6.40907	1.05107
Slc25a22	ENSMUST00000106006	1.31	1.596	1.315	0.909	0.82	0.967	1.035	1.151	0.841	1.303	1.201	1.107	0.861	0.854	0.79	0.874	0.999	0.915	1.677	1.699	1.507	0.683	0.664	0.763	0.833	0.705	0.759	-0.646764	1.42291	-0.527588	1.48588	-1.21052	2.41732	-0.479696	1.00676	-0.373168	1.08893	-1.08802	2.22363	0.167068	0.119725	0.15442	0.00486907	0.122508	0.105236	-0.721448	6.40907	-0.560813
Triobp	ENSMUST00000109687	1.128	1.147	1.02	1.071	0.896	0.93	0.937	0.923	0.961	1.04	1.094	1.084	0.894	0.891	0.841	0.844	0.851	0.841	1.074	1.117	1.081	0.889	0.783	0.881	0.865	0.849	0.878	-0.185719	0.675165	-0.293297	1.61539	-0.357979	1.66409	-0.224072	1.23624	-0.34361	1.75597	-0.336107	2.34075	-0.038353	0.0412752	-0.0503122	0.00486907	0.0218722	0.0336924	-0.288319	6.40907	-0.204768
Bsg	ENSMUST00000105381	1.099	1.206	1.183	1.042	0.895	0.844	0.985	1.014	0.8	1.359	1.272	1.28	1.022	1.021	0.913	1.004	0.904	0.898	1.197	1.151	1.13	0.929	0.934	0.852	1.012	0.982	0.901	-0.326796	1.06031	-0.403891	1.47714	-0.357306	1.85357	-0.317489	0.959859	-0.479023	1.42976	-0.264695	1.48534	0.00930774	0.00376034	-0.0751313	0.00486907	0.0926112	0.114589	-0.359825	6.40907	-0.322135
Ifrd2	ENSMUST00000010192	1.267	1.291	1.182	0.821	0.903	0.861	0.95	0.863	0.942	1.437	1.165	1.231	0.995	0.931	0.909	0.981	0.929	0.865	1.023	1.011	1.117	0.887	0.86	0.772	0.815	0.851	0.784	-0.532874	1.76468	-0.435125	1.1722	-0.322959	1.38628	-0.440986	1.62257	-0.465986	1.11836	-0.363028	1.74589	0.091888	0.177115	-0.030861	0.00486907	-0.0400694	0.0441558	-0.430093	6.39746	-0.486199
Pdhx	ENSMUST00000011058	1.135	1.112	1.095	0.867	0.822	0.795	0.909	0.909	0.795	1.514	1.161	1.19	1.035	1.052	0.88	1.014	0.941	0.91	1.411	1.375	1.364	0.889	0.917	0.849	0.984	0.931	0.906	-0.428047	1.83672	-0.381463	0.774236	-0.644399	2.53024	-0.355005	1.45287	-0.431933	0.918577	-0.556905	2.3258	0.073042	0.104164	-0.0504698	0.00486907	0.0874948	0.152694	-0.469446	6.3564	-0.391063
Clcn1	ENSMUST00000114684	1.208	1.323	1.15	0.995	0.982	0.794	0.899	0.911	0.874	1.226	1.151	1.262	1.022	0.935	0.913	1.043	0.956	0.877	1.13	1.307	1.085	0.976	1.063	0.964	0.947	0.995	0.984	-0.409691	1.07898	-0.342491	1.32907	-0.22999	0.884531	-0.455713	1.60517	-0.339478	1.08161	-0.267465	1.09636	-0.046022	0.0349721	0.00301294	0.000218516	-0.0374747	0.0576743	-0.340106	6.34496	-0.432519
Sms	ENSMUST00000112529	1.054	1.151	1.006	0.835	0.842	0.775	0.729	0.814	0.778	1.315	1.667	1.745	0.898	0.848	0.837	0.941	0.852	0.798	1.788	1.444	1.557	0.927	1.021	0.867	0.925	0.952	0.912	-0.389064	1.43599	-0.871877	1.481	-0.76659	1.7897	-0.468276	1.54049	-0.867416	1.31137	-0.779977	1.95311	-0.0792125	0.151707	0.00446137	0.000218516	-0.013387	0.0112975	-0.710885	6.31852	-0.428126
Pld4	ENSMUST00000063888	0.642	0.898	0.729	1.527	1.204	1.423	2.009	1.279	1.954	0.474	0.457	0.474	0.933	0.939	1.304	0.945	1.011	1.478	0.622	0.592	0.607	1.588	1.078	1.915	1.222	1.315	1.349	0.872445	1.36418	1.17664	1.55089	1.33093	1.56836	1.20806	1.35756	1.28932	1.328	1.09355	2.49789	0.335616	0.1531	0.112679	0.00486907	-0.237377	0.0608557	1.155	6.31852	1.04999
Erap1	ENSMUST00000169114	1.219	1.188	1.102	0.923	0.915	0.83	1.093	1.009	1.093	1.265	1.132	1.207	0.881	0.918	0.958	0.957	0.979	0.9	1.212	1.213	1.188	1.03	0.98	0.956	0.992	0.985	1.018	-0.395301	1.4769	-0.3865	1.48238	-0.284679	2.01376	-0.135244	0.809326	-0.345741	1.30242	-0.270641	2.3682	0.260057	0.37443	0.0407583	0.00486907	0.0140374	0.0353041	-0.300616	6.31468	-0.259421
Flot2	ENSMUST00000100784	0.921	0.883	0.892	1.044	1.129	1.155	1.068	1.09	1.031	0.895	0.838	0.851	1.117	1.157	1.235	1.068	1.101	1.048	0.742	0.772	0.7	0.954	1.089	0.975	1.059	0.966	1.043	0.303835	1.5209	0.441454	1.65262	0.446938	1.71236	0.242284	1.6665	0.31611	1.50615	0.470643	1.92616	-0.0615513	0.135597	-0.125344	0.00486907	0.0237057	0.0292477	0.366959	6.31446	0.273387
Hk1	ENSMUST00000130422	0.712	0.739	0.789	1.128	1.426	1.704	1.333	1.485	1.458	0.537	0.562	0.575	1.162	1.139	1.176	1.134	1.158	1.273	0.556	0.558	0.601	0.818	0.913	1.03	0.887	0.916	0.957	0.926677	1.36798	1.05454	2.08259	0.686982	1.77455	0.932763	1.85406	1.0906	1.80383	0.68646	2.31253	0.0060859	0.0120242	0.036059	0.00486907	-0.000522621	0.00422134	0.906087	6.31074	0.929723
Pak1	ENSMUST00000033040	0.362	0.411	0.463	1.109	1.333	1.56	0.98	1.032	1.588	0.345	0.475	0.386	0.912	0.899	1.26	0.976	1.072	1.078	0.585	0.841	0.872	1.04	1.067	1.147	0.975	0.957	1.106	1.69504	1.76468	1.34848	1.46909	0.501835	0.996327	1.54232	1.52699	1.37409	1.54503	0.402743	0.772189	-0.152724	0.0663341	0.0256093	0.00418032	-0.0990924	0.103558	1.08359	6.30181	1.6207
Ifi47	ENSMUST00000109202	0.853	0.949	0.809	1.139	1.141	1.345	1.171	1.055	1.392	0.852	0.825	0.8	0.982	1.055	1.117	1.011	0.973	1.139	0.773	0.676	0.777	1.312	1.175	1.361	1.101	1.061	1.233	0.473379	1.28037	0.348589	1.38499	0.789655	2.01376	0.47059	1.11702	0.334339	1.13675	0.608958	1.77152	-0.00278859	0.00376034	-0.0142501	0.00382093	-0.180697	0.157688	0.505282	6.29573	0.471985
H2-Aa	ENSMUST00000174751	0.698	1.002	0.746	1.166	1.137	1.236	1.012	1.158	1.267	0.674	0.681	0.605	1.131	1.014	1.384	1.178	1.155	1.43	0.577	0.462	0.569	1.817	1.318	1.932	0.985	1.233	1.634	0.532917	1.0637	0.848406	1.39619	1.65586	1.97287	0.490725	0.930429	0.94103	1.45218	1.26034	1.56997	-0.0421919	0.0449683	0.0926239	0.00486907	-0.395524	0.122753	0.946919	6.29048	0.511976
Ndufs1	ENSMUST00000027111	1.181	1.16	1.121	0.918	0.91	0.848	0.902	0.902	0.815	1.096	1.074	1.061	1.015	1.024	0.919	1.002	0.982	0.962	1.217	1.294	1.229	0.86	0.885	0.832	0.984	0.97	0.909	-0.371528	1.70122	-0.127359	0.755139	-0.537346	2.38666	-0.40259	1.62456	-0.133223	1.32439	-0.385511	1.97484	-0.0310621	0.0489121	-0.00586462	0.0017949	0.151835	0.201631	-0.326585	6.2769	-0.386975
Myot	ENSMUST00000025349	1.191	1.269	1.234	0.796	0.855	0.86	0.87	1.004	0.757	1.464	1.194	1.235	1.002	1.026	0.902	1.015	1.003	0.913	1.217	1.057	1.177	0.833	0.971	0.842	0.971	0.937	0.911	-0.556922	1.89014	-0.409982	1.07008	-0.383201	1.34562	-0.489573	1.26175	-0.409489	1.05392	-0.291831	1.39944	0.0673492	0.0449683	0.000492303	0.000218516	0.0913704	0.101005	-0.422813	6.25821	-0.522854
Fhl3	ENSMUST00000038684	1.111	1.23	1.1	0.935	0.962	0.903	1.008	1.057	0.957	1.682	1.434	1.43	0.929	0.927	0.871	0.974	0.988	0.961	1.21	1.253	1.215	0.852	0.889	0.806	0.987	0.991	0.849	-0.297401	1.36816	-0.737283	1.67986	-0.530123	2.26504	-0.187324	0.962816	-0.637148	1.43292	-0.37965	1.54575	0.110077	0.241791	0.100135	0.00486907	0.150473	0.146898	-0.46978	6.25643	-0.241313
Abcc4	ENSMUST00000036554	1.238	1.22	1.274	0.89	0.826	0.718	0.894	0.817	0.769	1.168	1.236	1.223	0.928	0.924	0.918	1.02	0.9	0.961	1.172	1.223	1.251	1.024	1.064	0.955	0.989	1.034	0.909	-0.61662	1.56863	-0.388891	1.95006	-0.26082	1.51111	-0.589609	1.7068	-0.332207	1.29382	-0.314429	1.55857	0.027011	0.0263354	0.0566837	0.00486907	-0.0536092	0.0583504	-0.4122	6.25643	-0.603051
Eml1	ENSMUST00000054955	1.282	1.21	1.188	0.982	0.919	0.738	0.79	0.859	0.82	1.336	1.345	1.349	0.967	0.926	0.899	1.065	0.87	0.932	1.265	1.498	1.323	1.045	1.041	0.952	1.126	1.009	1.052	-0.479714	1.154	-0.529481	2.0012	-0.427567	1.52553	-0.575779	1.81083	-0.491238	1.29382	-0.35849	1.34856	-0.0960645	0.0666924	0.038243	0.00486907	0.0690771	0.083978	-0.473442	6.25643	-0.526947
Homer1	ENSMUST00000109497	1.284	1.244	1.141	0.928	0.995	0.891	0.871	0.965	0.943	1.339	1.301	1.338	0.947	0.871	0.896	1.023	0.899	0.775	1.087	1.059	1.03	0.948	0.935	0.847	0.909	0.976	0.957	-0.382765	1.42455	-0.551623	1.93672	-0.21831	1.30997	-0.400821	1.51672	-0.560688	1.19059	-0.160304	1.37401	-0.0180565	0.0264873	-0.0090652	0.00314087	0.0580056	0.0774083	-0.385005	6.25643	-0.391765
Pdha1	ENSMUST00000033662	1.088	1.144	1.124	0.841	0.859	0.826	0.889	0.919	0.792	1.151	1.099	1.069	1.005	1.047	0.892	1	0.948	0.939	1.277	1.315	1.269	0.856	0.916	0.824	0.969	0.946	0.862	-0.409888	1.96893	-0.172971	0.703296	-0.572684	2.26504	-0.368231	1.4544	-0.201178	1.16785	-0.475447	1.98821	0.041657	0.0568779	-0.0282066	0.00486907	0.0972368	0.117602	-0.367802	6.24922	-0.388909
Vamp5	ENSMUST00000101285	1.372	1.361	1.426	1.122	0.856	0.988	0.775	1.082	0.711	1.734	1.31	1.183	1.019	1.101	0.986	1.062	1.058	0.941	1.54	1.494	1.625	0.741	0.866	0.776	0.935	0.853	0.824	-0.487718	1.24927	-0.444576	0.755682	-0.967241	2.30766	-0.695591	1.21608	-0.465631	0.771688	-0.834865	2.23193	-0.207873	0.116433	-0.0210548	0.00418032	0.132376	0.128569	-0.643994	6.2462	-0.587914
Ndufs3	ENSMUST00000005647	1.183	1.156	1.143	0.879	0.884	0.828	0.927	0.904	0.815	1.403	1.119	1.114	1.048	1.038	0.965	1.025	0.994	0.923	1.178	1.273	1.18	0.889	0.919	0.88	1.003	0.996	0.928	-0.426407	1.89075	-0.25307	0.639215	-0.433834	2.16606	-0.396103	1.57062	-0.305555	0.75647	-0.310944	1.70114	0.030304	0.0428835	-0.0524849	0.00486907	0.12289	0.196299	-0.351882	6.24608	-0.411176
Ttc27	ENSMUST00000024882	1.065	1.173	1.026	1.047	0.916	0.859	0.997	0.932	1.001	1.245	1.129	1.127	0.919	0.9	0.883	0.94	0.804	0.861	1.188	1.183	1.115	0.942	0.928	0.883	0.895	0.993	0.83	-0.209923	0.707239	-0.373739	1.56268	-0.340568	1.99193	-0.15574	0.808569	-0.426484	1.24524	-0.359027	1.43326	0.0541827	0.0641346	-0.0527443	0.00486907	-0.0184592	0.0217579	-0.310678	6.23561	-0.182577
Serpinb6a	ENSMUST00000017188	0.373	0.47	0.384	0.861	1.072	1.094	0.909	1.008	0.972	0.728	0.711	0.781	1.209	1.178	1.19	1.208	1.214	1.122	0.742	0.643	0.7	1.235	1.302	1.229	1.4	1.412	1.33	1.30275	1.69817	0.68819	1.97999	0.852986	2.31587	1.23543	1.78501	0.674819	1.68114	0.99028	2.34927	-0.0673185	0.046982	-0.0133715	0.00486907	0.137295	0.201631	0.920733	6.23492	1.26949
Pfkfb1	ENSMUST00000112713	1.044	1.199	1.116	0.876	0.783	0.688	0.904	0.883	0.737	1.318	1.307	1.321	0.969	0.985	0.844	1.013	0.993	0.944	1.506	1.321	1.334	0.893	0.918	0.856	0.975	0.972	0.903	-0.517214	1.27641	-0.495995	1.53501	-0.641712	2.09059	-0.41232	1.19816	-0.419676	1.72237	-0.545968	1.8883	0.104894	0.083603	0.076319	0.00486907	0.0957441	0.161929	-0.507079	6.23492	-0.463814
Celf2	ENSMUST00000183984	0.931	0.96	0.859	1.103	1.113	1.162	0.995	1.089	1.149	0.953	0.899	0.829	1.052	1.073	1.134	1.072	1.093	1.058	0.941	0.915	0.762	1.096	0.97	1.101	1.045	1.032	1.105	0.296738	1.43085	0.281658	1.15271	0.274652	0.894492	0.233442	1.01634	0.265633	1.12973	0.281469	1.01507	-0.0632958	0.111346	-0.0160252	0.00486907	0.00681697	0.0097061	0.272295	6.23492	0.265437
Uqcrc1	ENSMUST00000026743	1.079	1.125	1.11	0.856	0.879	0.86	0.939	0.907	0.836	1.255	1.131	1.127	1.026	1.05	0.939	1.022	0.998	0.99	1.339	1.304	1.293	0.862	0.911	0.844	0.979	0.948	0.902	-0.352839	1.9907	-0.220546	0.918614	-0.588816	2.48411	-0.305264	1.50515	-0.22294	1.08889	-0.476438	2.22828	0.0475747	0.0967844	-0.00239452	0.000218516	0.112378	0.183341	-0.362091	6.23371	-0.328856
Osbpl3	ENSMUST00000071728	0.581	0.637	0.663	0.749	0.986	1.258	0.894	0.879	0.933	0.644	0.799	0.765	1.106	1.129	1.253	1.045	0.975	1.156	0.589	0.709	0.697	0.93	0.909	1.013	1.152	1.06	1.104	0.670092	0.942062	0.65966	1.41288	0.515585	1.57544	0.524662	1.6836	0.524471	1.12348	0.733055	1.91753	-0.14543	0.0489121	-0.135189	0.00486907	0.21747	0.205764	0.606849	6.22614	0.599209
Mstn	ENSMUST00000027269	1.273	1.334	1.019	1.087	0.708	0.675	0.92	0.86	0.824	1.326	1.708	1.893	0.725	0.794	0.592	0.701	0.552	0.588	2.047	1.431	1.529	1.076	0.916	0.862	0.696	0.683	0.729	-0.553868	0.782136	-1.22278	1.4362	-0.810961	1.39632	-0.477649	1.16531	-1.42022	1.4229	-1.24807	1.88448	0.0762184	0.0461524	-0.197437	0.00486907	-0.43711	0.229601	-0.955167	6.21493	-0.515255
Anpep	ENSMUST00000107392	0.8	0.879	0.816	1.108	1.14	1.286	1.017	1.135	1.134	0.685	0.767	0.723	0.978	1.014	1.101	1.028	1.186	1.099	0.518	0.408	0.488	1.102	1.138	1.24	1.257	1.098	1.216	0.502262	1.53002	0.507991	1.56055	1.29931	2.223	0.397293	1.51795	0.607123	1.42976	1.33655	2.16266	-0.10497	0.136376	0.0991314	0.00486907	0.0372408	0.0399649	0.736752	6.20787	0.450732
Suclg2	ENSMUST00000079847	1.249	1.358	1.288	0.77	0.7	0.731	0.79	0.792	0.709	1.015	1.564	1.374	0.89	1.006	0.808	0.97	0.879	0.889	2.143	2.292	2.145	0.895	0.919	0.788	0.998	0.882	0.732	-0.823464	1.98011	-0.547853	0.78028	-1.33847	2.51697	-0.765646	1.81553	-0.529826	0.794223	-1.33293	2.07877	0.0578183	0.094638	0.0180273	0.00393213	0.00553393	0.00224031	-0.929744	6.20787	-0.794265
Fabp3	ENSMUST00000070532	1.275	1.284	1.253	0.885	0.843	0.865	0.832	0.913	0.642	1.101	1.081	1.026	0.743	0.835	0.715	0.776	0.873	0.932	1.864	1.71	1.745	0.725	0.859	0.822	0.931	0.804	0.769	-0.555926	2.05452	-0.484438	1.481	-1.14452	2.37561	-0.67535	1.33031	-0.313744	1.03349	-1.08692	2.21241	-0.119424	0.0948514	0.170694	0.00486907	0.0575979	0.0414434	-0.741142	6.20787	-0.614402
Vldlr	ENSMUST00000047645	1.023	1.299	1.002	0.728	0.799	0.726	0.821	0.78	0.763	1.328	1.404	1.461	0.939	0.969	0.903	0.983	0.858	0.893	1.343	1.263	1.219	0.926	0.937	0.843	0.94	0.992	0.902	-0.561073	1.24499	-0.576899	1.81084	-0.499298	1.93069	-0.49169	1.21863	-0.61697	1.48349	-0.43262	1.87988	0.0693827	0.141204	-0.0400702	0.00486907	0.0666779	0.0829789	-0.530727	6.20787	-0.525965
Ampd1	ENSMUST00000176440	1.054	1.136	1.09	0.713	0.951	0.829	0.811	0.926	0.879	1.694	1.44	1.55	0.902	1.022	0.834	0.937	1.029	0.823	1.455	1.323	1.488	0.945	0.993	0.8	0.964	0.904	0.918	-0.395813	1.04304	-0.764119	1.53336	-0.639762	1.68457	-0.326333	1.41993	-0.747993	1.33722	-0.614689	2.10004	0.0694797	0.0571566	0.0161255	0.00232576	0.0250728	0.0252785	-0.596213	6.20787	-0.360655
Cd47	ENSMUST00000084838	0.932	0.842	0.738	0.971	1.078	1.117	1.123	0.98	1.124	0.692	0.76	0.831	0.997	0.894	1.051	0.974	1.019	0.967	0.863	0.666	0.791	1	1.123	1.094	1.184	1.017	1.091	0.333825	0.961725	0.365866	1.02591	0.471591	1.31519	0.361357	1.03889	0.374666	1.1626	0.50484	1.32655	0.0275323	0.0301385	0.00879993	0.00359083	0.0332484	0.0336924	0.402104	6.20787	0.347657
Nipsnap3b	ENSMUST00000107665	0.849	0.725	0.764	1.16	1.353	1.496	1.211	1.362	1.501	0.881	0.643	0.614	1.182	1.22	1.235	1.151	1.136	1.431	0.531	0.553	0.558	0.976	0.845	1.202	0.913	1.002	1.024	0.777967	1.49301	0.766487	1.23901	0.880527	1.65625	0.801171	1.59492	0.798265	1.07683	0.839871	2.35306	0.0232036	0.015218	0.0317778	0.00393213	-0.0406556	0.0138481	0.806479	6.1879	0.789616
Aqp4	ENSMUST00000079081	1.596	2.09	2.124	0.968	0.788	0.824	0.677	0.738	0.736	0.671	1.469	1.476	0.706	0.867	0.697	0.657	0.608	0.816	1.6	2.04	1.9	0.551	0.565	0.572	0.49	0.515	0.439	-1.17117	1.59626	-0.671702	0.448255	-1.71457	2.48411	-1.43353	1.77297	-0.797118	0.548398	-1.93982	2.3682	-0.262364	0.27688	-0.125415	0.00486907	-0.225244	0.197019	-1.29315	6.18568	-1.29639
Ccdc43	ENSMUST00000092569	1.159	1.208	1.101	0.821	0.936	0.859	0.913	0.998	0.892	1.85	1.542	1.498	0.996	0.911	0.919	1.059	1.007	0.886	1.282	1.181	1.3	0.958	0.855	0.841	0.983	0.902	0.972	-0.406741	1.47817	-0.791073	1.57741	-0.503715	1.80967	-0.307132	1.38548	-0.728142	1.30984	-0.397382	1.8035	0.0996092	0.153935	0.0629313	0.00486907	0.106333	0.125317	-0.53697	6.18534	-0.356077
Ccdc141	ENSMUST00000049544	0.645	0.577	0.795	1.098	1.255	2.05	1.024	1.411	1.411	0.505	0.619	0.685	1.032	1.085	1.511	0.824	0.991	1.033	0.54	0.452	0.456	0.825	1.144	1.356	1.039	1.06	1.064	1.12628	1.10132	1.00398	1.21637	1.19929	1.55544	0.931148	1.32925	0.654757	1.06869	1.12723	2.26517	-0.195128	0.046982	-0.349225	0.00486907	-0.0720608	0.0154775	1.00798	6.18534	1.03201
Srrt	ENSMUST00000040873	0.882	0.873	0.964	1.088	1.191	1.25	1.126	1.109	1.286	0.712	0.683	0.686	1.012	0.997	1.025	1.016	1.017	1.074	0.834	0.758	0.89	1.121	1.051	1.188	1.133	1.041	1.039	0.376183	1.36418	0.543944	2.08259	0.436958	1.55544	0.372909	1.33206	0.578245	1.80383	0.372418	1.48371	-0.0032742	0.00332187	0.0343012	0.00486907	-0.0645403	0.0742154	0.440468	6.16561	0.374547
Eci2	ENSMUST00000021854	1.207	1.318	1.211	0.958	0.823	0.836	0.896	0.921	0.737	1.409	1.007	1.057	1.025	0.991	0.867	0.96	1.012	0.969	1.408	1.398	1.245	0.844	0.832	0.86	0.965	0.838	0.895	-0.513581	1.52447	-0.268612	0.453091	-0.675723	2.22876	-0.548736	1.4077	-0.239876	0.44105	-0.586388	1.83049	-0.0351554	0.0309036	0.0287359	0.00486907	0.0893356	0.118122	-0.472633	6.14148	-0.531051
Tex2	ENSMUST00000042780	1.12	1.172	1.123	0.976	0.9	0.86	0.986	0.983	0.903	1.359	1.184	1.208	0.95	1.004	0.889	1.01	0.962	0.982	1.621	1.306	1.542	0.872	1.01	0.907	0.975	1.086	0.946	-0.319817	1.43085	-0.399861	1.26781	-0.680204	1.68268	-0.24983	1.44831	-0.344605	1.24073	-0.571627	1.54106	0.0699875	0.118013	0.0552557	0.00486907	0.108577	0.101005	-0.435979	6.13184	-0.284399
Sf3b2	ENSMUST00000025774	0.935	0.907	0.901	1.015	1.103	1.186	1.139	1.072	1.172	0.937	0.832	0.813	1.079	1.063	1.059	1.001	1.044	1.115	0.811	0.907	0.901	1.022	0.978	1.144	1.048	0.992	0.989	0.268459	1.18967	0.310034	1.25427	0.263585	1.08974	0.302549	1.60123	0.291436	1.02822	0.209826	1.21915	0.0340895	0.0454544	-0.0185981	0.00486907	-0.0537596	0.0563909	0.274746	6.12596	0.285604
Ces1d	ENSMUST00000034172	1.055	1.017	0.855	0.453	0.386	0.257	0.413	0.334	0.414	2.449	2.236	1.48	0.278	0.347	0.249	0.35	0.322	0.271	5.562	7.798	5.644	0.945	0.769	0.42	0.462	0.374	0.45	-1.41717	1.42599	-2.8184	1.76236	-3.15467	1.99193	-1.33405	1.73677	-2.70877	1.58597	-3.88534	2.47426	0.0831202	0.042304	0.109624	0.00486907	-0.73067	0.151458	-2.90656	6.12516	-1.37502
Bak1	ENSMUST00000143158	0.928	0.898	0.931	1.145	1.245	1.257	1.198	1.399	1.365	0.768	0.723	0.707	1.191	1.215	1.131	1.135	1.053	1.204	0.698	0.505	0.612	1.047	0.997	1.085	1.237	1.236	0.96	0.403611	1.70122	0.686335	1.93672	0.785732	1.6382	0.52313	1.60123	0.625945	1.52451	0.9195	1.54015	0.119519	0.162577	-0.06039	0.00486907	0.133768	0.0758864	0.640015	6.12516	0.464608
Hprt	ENSMUST00000026723	0.887	0.728	0.814	1.35	1.346	1.45	1.454	1.38	1.657	0.629	0.492	0.64	1.016	1.051	1.166	0.944	0.914	1.354	0.686	0.48	0.688	1.047	1.093	1.393	1.038	1.065	1.078	0.771358	1.69938	0.876479	1.47189	0.930253	1.4089	0.886674	1.65209	0.867077	1.05043	0.778839	1.45819	0.115317	0.147014	-0.00940161	0.00359083	-0.151413	0.083978	0.850488	6.12516	0.830168
Slk	ENSMUST00000026043	0.966	0.902	0.941	1.058	1.01	1.106	1.151	1.148	1.074	0.914	0.925	0.943	1.036	1.044	1.03	1.047	1.084	1.095	0.934	0.907	0.907	1.015	0.971	1.074	0.988	1.03	1.036	0.176246	1.13432	0.160792	1.79294	0.15515	1.19962	0.263976	1.52482	0.213624	1.50615	0.152318	1.68429	0.0877302	0.199288	0.0528319	0.00486907	-0.00283159	0.00345914	0.187825	6.1112	0.220777
Gfm2	ENSMUST00000161825	1.193	1.18	1.103	0.933	0.989	0.963	0.938	0.973	0.879	1.262	1.117	1.248	1.094	1.101	0.991	1.025	1.038	0.942	1.216	1.197	1.207	0.897	0.864	0.836	0.876	0.953	0.897	-0.268857	1.50682	-0.18703	0.759089	-0.479144	2.46603	-0.317163	1.49293	-0.271412	1.0311	-0.409204	2.1584	-0.0483062	0.110037	-0.0843813	0.00486907	0.0699395	0.122753	-0.319223	6.10421	-0.292808
Rap2b	ENSMUST00000049064	0.699	0.806	0.858	0.9	1.108	1.042	1.184	1.011	1.49	0.648	0.838	0.761	0.94	0.961	1.108	1.011	1.01	1.218	0.766	0.765	0.758	1.262	1.123	1.314	1.087	1.127	1.123	0.36819	0.963525	0.421284	0.948697	0.692418	2.1457	0.641045	1.11013	0.527548	1.03058	0.543834	2.56251	0.272855	0.158935	0.106264	0.00486907	-0.148584	0.164264	0.536911	6.10421	0.511058
Ubtf	ENSMUST00000107115	0.965	0.869	0.963	1.061	1.143	1.103	1.1	1.099	1.076	0.832	0.838	0.802	1.024	1.061	1.084	0.977	1.038	1.089	0.883	0.925	0.891	1.025	1.036	1.051	1.043	0.991	0.939	0.241643	1.214	0.358349	1.81084	0.205417	2.04154	0.227615	1.32621	0.32845	1.34858	0.139494	1.01507	-0.0140281	0.0391857	-0.0298991	0.00486907	-0.0659226	0.122753	0.249147	6.09768	0.234646
Lama4	ENSMUST00000019992	0.845	0.821	0.824	1.014	1.013	1.055	1.01	1.05	0.99	0.788	0.716	0.74	1.025	1.093	1.013	1.021	1.064	0.957	0.888	0.877	0.852	1.151	1.249	1.259	1.276	1.247	1.263	0.307721	1.92083	0.480551	1.69705	0.483535	2.17548	0.292664	1.77856	0.438947	1.39372	0.53276	2.5505	-0.0150576	0.0457924	-0.0416034	0.00486907	0.049225	0.0945541	0.42584	6.07796	0.300212
Cacnb1	ENSMUST00000107561	1.168	1.25	1.144	0.915	0.965	0.751	0.77	0.832	0.768	1.332	1.337	1.322	1.039	0.98	0.939	0.956	0.961	0.856	1.417	1.504	1.227	1.107	1.069	0.911	1.003	0.937	0.999	-0.437076	1.15549	-0.432128	1.74887	-0.42621	1.19943	-0.5878	1.78367	-0.525303	1.54503	-0.497091	1.57902	-0.150724	0.136501	-0.0931744	0.00486907	-0.0708801	0.0574527	-0.481782	6.0337	-0.510471
Pcyox1	ENSMUST00000032065	1.195	1.277	1.033	0.945	0.977	0.926	0.996	0.909	0.967	1.203	1.177	1.238	0.939	0.979	0.941	1.016	1.012	0.933	1.038	1.066	1.058	0.894	0.989	0.963	0.901	0.925	0.947	-0.299465	1.01714	-0.339682	1.81541	-0.151902	1.18015	-0.287359	0.978103	-0.289108	1.33362	-0.18939	1.91753	0.0121066	0.023934	0.0505739	0.00486907	-0.037488	0.0583504	-0.261576	6.0326	-0.293399
Naa16	ENSMUST00000022597	1.179	1.207	1.176	1.01	0.936	0.87	0.958	0.888	0.895	1.185	1.096	1.115	0.984	0.911	0.803	0.948	0.89	0.832	1.009	1.185	1.037	1.026	0.848	0.888	0.946	0.947	0.962	-0.33904	1.41073	-0.331946	1.04197	-0.226267	0.749807	-0.377985	1.77856	-0.346997	1.26245	-0.17849	0.869085	-0.038945	0.0486717	-0.0150506	0.00232576	0.0477774	0.0495362	-0.300879	6.0326	-0.358381
Me1	ENSMUST00000034989	1.173	1.137	1.062	0.892	0.775	0.599	0.701	0.719	0.679	1.66	1.609	1.573	0.878	0.835	0.808	0.934	0.842	0.79	1.616	1.75	1.569	1.113	1.068	0.932	0.953	0.911	0.915	-0.573457	1.07513	-0.941607	2.06626	-0.664745	1.86872	-0.683902	1.84322	-0.916082	1.68114	-0.828484	2.38428	-0.110446	0.0512451	0.0255251	0.00418032	-0.16374	0.157688	-0.777278	6.01141	-0.627623
Nt5c	ENSMUST00000106530	0.849	0.902	0.865	1.035	1.024	1.045	1.024	0.989	1.054	0.859	0.89	0.974	1.119	1.082	1.109	1.006	1.129	1.119	0.708	0.734	0.669	1.029	1.005	1.076	1.141	1.027	1.083	0.246766	1.7127	0.281634	1.28612	0.558988	2.23494	0.229466	1.52699	0.257017	0.949884	0.622957	2.11578	-0.0173004	0.0632286	-0.024617	0.00486907	0.063969	0.0967467	0.357958	6.01141	0.238142
Ampd1	ENSMUST00000090715	1.298	1.233	1.102	0.915	0.871	0.642	0.912	0.857	0.808	1.146	1.285	1.246	0.926	0.909	0.907	0.983	0.943	0.846	1.415	1.425	1.341	1.121	1.046	0.922	0.926	0.94	0.975	-0.581393	1.07559	-0.423301	1.6438	-0.436708	1.53529	-0.495469	1.49677	-0.407602	1.21552	-0.557449	2.37417	0.0859241	0.0592125	0.0156987	0.00382093	-0.120741	0.111716	-0.482504	6.00033	-0.537791
Tuba1c	ENSMUST00000058914	0.805	0.786	0.806	1.113	1.248	1.474	1.085	1.385	1.438	0.455	0.666	0.707	1.074	1.028	1.339	0.977	1.129	1.161	0.622	0.578	0.599	0.897	0.935	1.159	0.966	0.945	0.971	0.677997	1.43599	0.912562	1.11315	0.733433	1.70332	0.705201	1.4548	0.8377	1.06869	0.679875	2.47426	0.0272039	0.0124342	-0.0748614	0.00486907	-0.0535576	0.0320112	0.754391	5.9906	0.691663
Ace	ENSMUST00000001963	0.902	0.925	0.971	1.141	1.061	1.181	1.142	1.222	1.262	0.801	0.866	0.89	0.985	1.05	1.114	1.142	1.101	1.128	0.749	0.745	0.767	1.009	1.037	1.06	0.936	1.056	1.139	0.273907	1.34866	0.300442	1.17408	0.458097	2.53249	0.373983	1.59492	0.398724	1.45218	0.469663	1.62908	0.100076	0.183747	0.0982829	0.00486907	0.0115657	0.00545201	0.375916	5.95061	0.324813
Vim	ENSMUST00000028062	0.875	0.837	0.881	1.172	1.05	1.115	1.19	1.096	1.293	0.697	0.737	0.754	0.997	1.017	1.165	0.97	1.073	1.189	0.6	0.494	0.602	1.017	0.902	1.192	0.972	1.054	1.056	0.363929	1.58272	0.53896	1.51165	0.875242	1.65904	0.464934	1.53937	0.562814	1.32439	0.861731	1.95654	0.101005	0.135597	0.0238542	0.00382093	-0.0135115	0.00350705	0.591555	5.932	0.415316
Fubp1	ENSMUST00000166984	0.918	0.971	0.99	1.136	1.213	1.274	1.195	1.178	1.254	0.813	0.739	0.734	1.128	1.07	1.172	1.112	1.139	1.092	0.827	0.716	0.827	0.996	1.018	1.09	1.019	0.992	1.028	0.331617	1.43951	0.559923	1.7079	0.389241	1.5125	0.333209	1.65311	0.548318	1.58597	0.35871	1.54484	0.00159194	0.00339641	-0.0116052	0.00418032	-0.0305319	0.0563909	0.415947	5.90949	0.332413
Immt	ENSMUST00000101301	0.776	0.692	0.775	1.21	1.481	1.693	1.281	1.472	1.393	0.589	0.559	0.463	1.146	1.282	1.085	1.019	1.174	1.106	0.531	0.544	0.552	0.799	0.856	1.097	1.019	0.868	0.83	0.966818	1.51936	1.12475	1.68138	0.758266	1.57672	0.88629	1.79474	1.03407	1.4672	0.7398	1.91995	-0.0805277	0.0431743	-0.0906748	0.00486907	-0.0184659	0.00422134	0.924835	5.90949	0.927116
Capn2	ENSMUST00000068505	0.917	0.935	0.894	0.939	1.084	1.039	1.03	1.06	1.097	0.98	0.949	0.982	1.098	1.042	1.108	1.113	1.1	1.073	0.976	0.913	0.855	1.101	1.119	1.109	1.182	1.083	1.086	0.157143	0.808664	0.158037	1.26193	0.278808	1.53491	0.214867	1.55929	0.174818	1.42714	0.288311	1.36347	0.0577247	0.0964064	0.0167808	0.00486907	0.00950282	0.0154775	0.212101	5.90194	0.186294
Ndufs4	ENSMUST00000022286	1.157	1.175	1.145	0.972	0.893	0.849	0.942	0.926	0.851	1.161	1.045	1.039	1.013	1.021	0.922	0.963	0.946	0.951	1.345	1.348	1.317	0.891	0.91	0.84	1.031	1.011	0.871	-0.357422	1.49899	-0.134572	0.57741	-0.602518	2.49078	-0.354767	1.63677	-0.182203	0.959493	-0.461097	1.69479	0.00265543	0.00339641	-0.0476311	0.00486907	0.141421	0.132224	-0.3532	5.88804	-0.356094
Cygb	ENSMUST00000021166	0.916	0.967	0.882	0.921	1.08	1.119	1.107	1.126	1.111	0.923	0.825	0.758	0.988	1.07	1.093	1.066	1.064	0.932	0.787	0.771	0.776	1.072	1.167	1.236	1.14	1.108	1.035	0.174267	0.604898	0.330423	1.02575	0.574208	2.09059	0.274295	1.58734	0.289088	0.82412	0.49221	2.19406	0.100029	0.135597	-0.0413355	0.00486907	-0.0819982	0.0858942	0.353637	5.88723	0.225148
Pfkp	ENSMUST00000021614	0.804	0.883	0.844	1.058	1.173	1.123	1.107	0.939	1.213	0.841	0.762	0.649	1.026	0.948	1.062	0.991	1.094	1.255	0.722	0.659	0.792	0.938	0.962	1.106	0.901	0.982	1.056	0.406175	1.58176	0.430965	1.04544	0.468157	1.41581	0.364722	1.04037	0.568641	1.04845	0.435637	1.39445	-0.0414533	0.0392824	0.137676	0.00486907	-0.0325197	0.026343	0.444649	5.88575	0.385597
Dnlz	ENSMUST00000028295	1.064	1.126	1.106	0.918	0.885	1.003	0.91	0.889	0.743	1.462	1.1	1.078	0.919	0.958	0.973	0.913	0.992	0.992	1.278	1.257	1.151	0.826	0.86	0.9	0.873	0.886	0.875	-0.232201	1.1897	-0.352977	0.714599	-0.511334	2.01501	-0.374752	1.2314	-0.329379	0.652477	-0.484801	2.08283	-0.142551	0.156651	0.0235978	0.00486907	0.0265331	0.0583504	-0.380856	5.88327	-0.301717
Gfer	ENSMUST00000046839	1.075	1.147	1.13	0.779	0.928	0.886	0.893	0.974	0.799	0.996	1.149	1.284	0.951	0.901	0.814	0.95	0.92	0.892	1.166	1.372	1.566	0.977	0.877	0.919	0.901	0.891	0.937	-0.3704	1.29899	-0.363111	0.856745	-0.565583	1.38079	-0.330345	1.20628	-0.312075	0.82431	-0.588658	1.46194	0.0400546	0.0349721	0.0510365	0.00486907	-0.0230752	0.0362017	-0.427328	5.8832	-0.350234
Hnrnpr	ENSMUST00000131671	0.962	0.916	0.927	1.098	1.082	1.195	1.072	1.105	1.163	0.712	0.854	0.76	1.057	0.98	1.107	1.054	1.067	1.074	0.872	0.921	0.882	1.013	1.033	1.018	1.061	1.034	1.042	0.266887	1.40879	0.43475	1.23458	0.195877	1.90734	0.251847	1.52699	0.457965	1.31137	0.229847	1.97806	-0.0150394	0.0245319	0.0232147	0.00486907	0.0339692	0.189105	0.302578	5.88272	0.259387
Mettl21c	ENSMUST00000061421	1.69	1.651	1.544	1.023	0.645	0.641	0.785	0.797	0.773	2.982	2.469	2.718	0.645	0.644	0.534	0.596	0.431	0.561	0.949	1.154	0.932	0.715	0.712	0.576	0.669	0.733	0.706	-1.08109	1.34338	-2.16384	2.00855	-0.599534	1.37434	-1.05263	2.07841	-2.36295	1.75597	-0.525822	1.5133	0.0284589	0.028413	-0.199104	0.00486907	0.0737124	0.0574527	-1.40085	5.87998	-1.06679
Lamp1	ENSMUST00000033824	0.885	0.749	0.809	1.008	1.071	1.181	1.109	1.098	1.142	0.932	1.056	1.021	1.126	1.02	1.236	1.051	1.231	1.205	0.834	0.823	0.856	1.144	1.104	1.206	1.183	1.256	1.155	0.416218	1.24927	0.168593	0.515223	0.458857	2.21932	0.455077	1.54187	0.212702	0.714678	0.51618	2.24402	0.0388584	0.060149	0.0441097	0.00486907	0.0573223	0.0858942	0.365706	5.87022	0.435778
Asrgl1	ENSMUST00000049948	1.238	1.176	1.105	0.833	0.821	0.668	0.803	0.808	0.725	1.482	1.528	1.517	1.021	0.928	0.903	0.943	0.934	0.742	1.541	1.668	1.54	1.065	1.046	0.931	1.063	1.015	1.081	-0.599798	1.4037	-0.666581	1.81576	-0.642604	2.04399	-0.591125	1.6836	-0.789539	1.37572	-0.588156	2.22363	0.0086723	0.0103903	-0.122958	0.00486907	0.0544478	0.0630396	-0.648055	5.86706	-0.595455
Ywhah	ENSMUST00000019109	1.011	0.977	0.977	1.039	1.054	1.135	1.084	1.069	1.101	0.979	0.958	1	1.054	1.022	1.077	1.054	1.084	1.101	0.909	0.848	0.936	1.031	1.073	1.086	1.086	1.061	1.071	0.122608	0.93572	0.102382	1.03484	0.244342	1.54446	0.134182	1.54952	0.141205	1.26665	0.25695	1.68951	0.0115737	0.0301385	0.0388233	0.00486907	0.0126079	0.0418198	0.165685	5.86686	0.128407
Npc2	ENSMUST00000021668	0.835	0.799	0.835	1.048	1.131	1.055	1.267	1.079	1.472	0.942	0.826	0.855	1.062	0.954	1.164	1.011	1.07	0.989	0.876	0.775	0.698	1.286	1.032	1.206	1.156	1.172	1.16	0.389393	1.75015	0.277809	0.824123	0.585167	1.41137	0.62889	1.35881	0.227021	0.965867	0.570353	1.70376	0.239497	0.190937	-0.0507881	0.00486907	-0.0148139	0.00652088	0.448906	5.86686	0.514106
Tppp	ENSMUST00000022057	1.153	1.162	1.002	0.976	0.916	0.781	0.888	0.971	0.873	0.982	1.327	1.161	0.951	0.863	0.873	0.889	0.852	0.878	1.051	1.151	1.092	0.894	0.891	0.82	0.963	0.957	0.9	-0.311419	0.883311	-0.368939	0.815988	-0.338557	1.69725	-0.279922	1.08706	-0.40592	0.893245	-0.224145	1.44572	0.0314976	0.0332504	-0.0369803	0.00486907	0.114412	0.178957	-0.321356	5.86199	-0.295584
Clpb	ENSMUST00000001884	1.075	1.184	1.18	0.954	0.941	0.932	0.953	0.975	0.892	1.432	1.098	1.086	0.988	1.034	0.892	1.066	0.988	1.003	1.259	1.285	1.261	0.855	0.871	0.828	1.019	0.957	0.876	-0.282717	1.47786	-0.311394	0.630455	-0.575138	2.64116	-0.286294	1.36934	-0.242278	0.522432	-0.415922	1.77152	-0.00357672	0.00911238	0.0691157	0.00486907	0.159215	0.183341	-0.351454	5.81518	-0.284504
Anxa2	ENSMUST00000034756	0.867	0.869	0.919	1.067	1.017	1.069	1.086	1.053	1.139	0.859	0.824	0.848	0.938	1.003	0.941	0.98	1.049	1.148	0.691	0.632	0.708	1.015	0.98	1.129	1.096	1.086	1.047	0.248013	1.57862	0.187363	1.29655	0.621204	1.92248	0.304104	1.59492	0.327958	1.16416	0.668897	2.22363	0.0560907	0.156651	0.140595	0.00486907	0.047693	0.0583504	0.384558	5.80843	0.276331
Rprd1a	ENSMUST00000046206	0.849	0.873	0.965	0.919	1.11	1.149	0.985	1.022	1.057	0.875	0.857	0.914	1.106	1.069	1.081	1.015	1.014	1.078	0.891	0.898	0.966	1.129	1.139	1.135	1.103	1.052	1.017	0.242123	0.702292	0.299288	1.72709	0.304755	1.97224	0.18942	1.01701	0.231709	1.29382	0.20334	1.33144	-0.0527028	0.0428835	-0.0675785	0.00486907	-0.101414	0.196299	0.245748	5.79355	0.216012
Rad50	ENSMUST00000020649	0.858	0.817	0.866	1.133	1.248	1.244	1.2	1.121	1.299	0.904	0.827	0.788	1.061	1.009	1.094	0.993	1.047	1.051	0.867	1.013	0.912	1.072	1.082	1.155	1.011	1.062	1.031	0.512585	1.77042	0.328898	1.25928	0.245096	1.16225	0.510593	1.63371	0.295223	1.15346	0.15283	0.803524	-0.0019913	0.00329215	-0.0336759	0.00486907	-0.0922667	0.182968	0.342579	5.77182	0.511589
Rab13	ENSMUST00000065418	0.835	0.953	0.871	0.986	1.079	1.111	0.965	0.981	1.139	0.848	0.843	0.825	0.994	1.054	0.942	0.957	1.037	0.933	0.741	0.787	0.775	1.137	1.152	1.147	1.132	1.135	1.202	0.256327	1.06387	0.249014	1.28906	0.577216	2.57069	0.214387	0.783043	0.218291	1.14274	0.591005	2.36083	-0.0419404	0.0456909	-0.0307227	0.00486907	0.0137898	0.0387379	0.351564	5.76885	0.235509
Mad2l1bp	ENSMUST00000171172	1.237	1.314	1.075	0.764	0.922	0.787	0.876	0.952	0.866	1.37	1.379	1.49	0.884	0.831	0.811	0.934	0.865	0.818	1.085	0.962	0.977	0.797	0.712	0.697	0.724	0.69	0.911	-0.552117	1.29187	-0.746869	1.90546	-0.455025	1.6248	-0.428629	1.31328	-0.69581	1.57281	-0.379227	1.01646	0.123488	0.15354	0.0510593	0.00486907	0.0757979	0.0414434	-0.553283	5.73384	-0.489052
Gpx1	ENSMUST00000082429	0.668	0.962	0.914	1.242	1.166	1.192	1.239	1.216	1.339	0.613	0.904	0.828	1.095	1	1.06	1.06	1.042	1.06	0.631	0.646	0.642	0.984	0.962	1.061	1.075	1.03	1.089	0.500898	1.00535	0.428052	0.777887	0.64797	2.41732	0.576621	1.12937	0.431249	0.78969	0.73501	2.5505	0.0757228	0.167854	0.00319736	0.0017949	0.0870394	0.151458	0.548335	5.73384	0.539256
Lrrc38	ENSMUST00000052458	1.392	1.282	1.121	0.892	1.081	0.704	0.88	0.96	1.036	1.538	1.2	1.528	0.861	0.799	0.811	0.868	0.772	0.666	1.436	1.77	1.365	1.137	1.027	0.924	0.873	1.037	1.004	-0.503483	0.861156	-0.787789	1.462	-0.565837	1.30537	-0.400036	1.1303	-0.887491	1.2651	-0.649509	1.47068	0.103447	0.0632286	-0.0997025	0.00486907	-0.0836719	0.0574527	-0.629382	5.73237	-0.450832
Inpp1	ENSMUST00000027271	1.253	1.151	1.212	0.929	0.92	0.938	0.9	0.989	0.946	1.089	1.134	1.145	0.958	0.957	0.894	0.99	1.039	1.001	1.045	1.011	1.063	0.838	0.867	0.868	0.876	0.915	0.862	-0.375682	1.79101	-0.261836	1.481	-0.277632	2.15378	-0.351046	1.55624	-0.152574	1.20658	-0.233459	1.82184	0.0246357	0.0581216	0.109261	0.00486907	0.0441732	0.118122	-0.276059	5.73106	-0.363311
Tubb2a	ENSMUST00000056427	0.566	0.571	0.682	1.155	1.607	1.951	1.285	1.435	1.535	0.542	0.616	0.611	1.043	1.006	1.158	1.017	1	1.007	0.683	0.652	0.744	0.896	0.904	1.02	1.002	0.884	0.973	1.3735	1.43599	0.85829	1.74887	0.439805	1.5806	1.22601	1.77856	0.773524	1.69371	0.459621	1.6817	-0.147487	0.0470646	-0.0847662	0.00486907	0.0198155	0.0178695	0.881326	5.72596	1.30164
Lmna	ENSMUST00000120377	0.785	0.832	0.832	0.905	1.029	1.05	0.922	0.956	0.96	0.956	0.823	0.866	1.095	1.079	1.122	1.062	1.131	1.033	0.817	0.817	0.796	1.131	1.256	1.143	1.228	1.155	1.124	0.285055	1.16993	0.317449	1.25305	0.538712	2.17557	0.212682	1.53937	0.286479	1.04931	0.529281	2.25798	-0.0723729	0.110126	-0.0309698	0.00486907	-0.00943075	0.0112975	0.365071	5.72596	0.249322
Arhgef10l	ENSMUST00000105797	1.347	1.295	1.331	0.761	1.01	0.913	1.098	1.062	1.028	1.162	1.139	1.181	0.886	0.885	0.869	0.885	0.872	0.849	1.384	1.487	1.38	1.026	0.926	1.014	1.012	0.985	1.156	-0.565844	1.32157	-0.399378	2.06626	-0.519284	2.04034	-0.317577	1.75892	-0.418079	1.80383	-0.431077	1.60845	0.248267	0.232579	-0.0187008	0.00486907	0.0882066	0.0802237	-0.441739	5.72596	-0.436377
Psat1	ENSMUST00000162053	0.522	0.4	0.497	1.581	2.214	2.689	1.79	1.636	2.419	0.33	0.29	0.404	0.791	0.985	1.298	0.789	0.947	1.489	0.437	0.332	0.409	0.831	0.716	1.298	0.745	0.943	0.856	2.19201	1.69817	1.5859	1.45458	1.27209	1.40261	2.04233	1.75354	1.65508	1.24524	1.11076	1.8358	-0.149681	0.0461524	0.069182	0.00291565	-0.16133	0.0362017	1.7296	5.72106	2.11911
Rtn4	ENSMUST00000102841	0.792	0.866	0.778	0.95	1.073	1.226	1.027	1.084	1.078	0.728	0.966	0.955	1.032	1.009	1.143	1.011	1.107	0.926	0.662	0.676	0.645	1.028	1.044	1.183	1.146	1.084	1.169	0.415482	1.09354	0.265392	0.577225	0.714973	2.17484	0.38859	1.6002	0.200521	0.40808	0.777426	2.47426	-0.0268916	0.014719	-0.064872	0.00486907	0.0624528	0.0662981	0.450721	5.72106	0.402098
Ttn	ENSMUST00000099980	1.144	1.179	1.1	0.979	0.952	0.841	0.858	0.885	0.816	1.21	1.268	1.213	1.009	0.97	0.971	1.052	0.995	0.906	1.089	1.093	1.054	0.978	0.974	0.869	0.964	0.934	0.969	-0.304334	1.22442	-0.323297	1.79294	-0.198005	1.18814	-0.419681	1.72749	-0.32183	1.18617	-0.17467	1.86373	-0.115347	0.168214	0.0014664	0.000218516	0.0233352	0.0362017	-0.290731	5.71335	-0.360855
Uqcrc2	ENSMUST00000033176	1.065	1.162	1.092	0.893	0.921	0.897	0.939	0.97	0.839	1.339	1.079	1.133	0.979	1.029	0.911	1.063	0.969	1.05	1.252	1.244	1.203	0.801	0.87	0.855	0.944	0.91	0.854	-0.291924	1.60229	-0.282751	0.786053	-0.550281	2.34956	-0.272367	1.18108	-0.204358	0.587929	-0.449908	2.06543	0.0195569	0.0251789	0.0783927	0.00486907	0.100373	0.151458	-0.340509	5.71335	-0.282112
Slmap	ENSMUST00000136635	1.579	1.652	1.506	0.643	0.794	0.921	0.818	0.939	0.628	2.516	1.361	1.393	1.062	1.04	0.849	1.049	1.399	0.84	1.953	1.199	1.637	0.618	0.741	0.644	0.796	0.654	0.684	-1.00641	1.55469	-0.836599	0.772303	-1.25756	1.62134	-0.989984	1.49989	-0.680593	0.549415	-1.16616	1.55039	0.0164255	0.00376034	0.156006	0.00486907	0.0913978	0.0583504	-0.968844	5.71335	-0.998174
Fbp2	ENSMUST00000021907	1.095	1.205	1.066	1.194	0.693	0.626	0.694	0.689	0.676	1.7	1.779	1.843	0.772	0.768	0.7	0.78	0.575	0.696	1.574	2.138	1.645	1.111	0.988	0.848	1.03	0.789	0.882	-0.421625	0.5429	-1.24847	2.06144	-0.862178	1.49572	-0.709091	1.84322	-1.37564	1.57984	-0.987932	1.62616	-0.287467	0.084153	-0.127171	0.00486907	-0.125753	0.0590459	-0.95291	5.71178	-0.55821
Klhl40	ENSMUST00000098272	0.947	0.897	0.947	1.025	1.132	1.148	1.093	1.043	1.056	0.687	0.843	0.762	1.025	1.093	1.065	0.963	1.036	0.931	0.821	0.745	0.898	1	1.113	1.064	1.04	1.08	1.077	0.243868	1.22796	0.47378	1.3179	0.366663	1.35262	0.193679	1.51328	0.354294	1.01999	0.375716	1.48534	-0.0501896	0.0951094	-0.119486	0.00486907	0.00905365	0.0155439	0.330809	5.71178	0.218992
Slc25a25	ENSMUST00000113307	1.04	1.309	1.246	0.922	0.777	0.742	0.933	0.886	0.703	1.459	1.373	1.434	0.872	0.917	0.849	0.772	0.752	0.955	1.021	1.078	1.025	0.675	0.884	0.668	0.63	0.787	0.655	-0.558519	1.19473	-0.693439	1.98653	-0.488293	1.26335	-0.511423	1.06354	-0.783126	1.37688	-0.59237	1.67603	0.047096	0.0263982	-0.0896863	0.00486907	-0.104078	0.0472802	-0.611572	5.71173	-0.534779
Rbm25	ENSMUST00000048155	0.944	0.892	0.959	1.092	1.159	1.199	1.084	1.128	1.186	0.809	0.814	0.878	1.03	0.949	1.088	0.966	1.033	0.996	0.827	0.848	0.831	1.081	1.022	1.115	0.995	1.008	1.001	0.303748	1.47123	0.294323	1.15451	0.360778	2.08316	0.281838	1.49577	0.260051	1.26665	0.261498	2.47426	-0.0219105	0.038016	-0.0342722	0.00486907	-0.0992795	0.196299	0.294072	5.70696	0.292834
Smox	ENSMUST00000110186	1.402	1.954	1.383	0.658	0.606	0.368	0.573	0.635	0.572	1.951	2.807	2.689	0.858	0.817	0.619	0.744	0.63	0.672	0.973	0.914	0.849	0.583	0.537	0.546	0.575	0.619	0.698	-1.53794	1.3649	-1.69879	1.58756	-0.71568	2.17346	-1.41271	1.67067	-1.86385	1.57281	-0.532156	1.5945	0.125236	0.0623166	-0.165059	0.00486907	0.183524	0.160851	-1.39984	5.69853	-1.47397
Cotl1	ENSMUST00000034285	0.664	0.93	0.804	1.399	1.126	1.155	1.543	1.086	1.517	0.506	0.443	0.468	0.857	0.853	1.241	0.885	1.017	1.36	0.462	0.434	0.411	1.193	0.843	1.529	0.857	1.256	1.065	0.617874	1.12054	1.05836	1.34396	1.44764	1.61413	0.789888	1.1587	1.20292	1.32626	1.28186	1.8789	0.172014	0.0895191	0.144553	0.00486907	-0.165783	0.0402602	1.02056	5.65607	0.706443
Lcp1	ENSMUST00000145303	0.627	0.741	0.657	1.464	1.074	1	1.731	1.109	1.882	0.453	0.568	0.596	0.825	0.83	1.091	0.848	1.006	1.362	0.511	0.407	0.492	1.334	0.832	1.645	0.884	1.222	1.119	0.805012	1.24499	0.764012	1.14888	1.43447	1.43312	1.22148	1.37131	0.991948	1.08161	1.1936	1.80913	0.416464	0.156651	0.227936	0.00486907	-0.24087	0.0492134	1.07308	5.65607	1.02822
Nek9	ENSMUST00000040992	1.094	1.068	1.008	0.901	0.852	0.788	0.929	0.878	0.886	1.376	1.318	1.344	0.917	0.886	0.978	0.997	0.91	0.985	1.227	1.119	1.227	0.95	0.975	0.946	0.958	1.037	0.989	-0.319086	1.33271	-0.538037	1.81541	-0.315583	1.79351	-0.235269	1.4548	-0.481573	1.58468	-0.259888	1.47094	0.0838179	0.157247	0.0564638	0.00486907	0.0556942	0.126352	-0.363297	5.63479	-0.276569
Abcb7	ENSMUST00000033695	1.179	1.175	1.241	0.888	0.842	0.787	0.894	0.885	0.797	1.531	1.192	1.241	0.978	1.045	0.948	1.093	1.015	0.971	1.078	1.178	1.141	0.898	0.872	0.857	0.958	0.998	0.909	-0.514287	1.7127	-0.416008	0.991861	-0.370845	2.02109	-0.480859	1.67067	-0.364495	0.850311	-0.245726	1.44426	0.0334274	0.0431743	0.0515133	0.00486907	0.125119	0.196299	-0.397499	5.63395	-0.497476
Ppia	ENSMUST00000132846	0.851	0.819	0.836	1.08	1.092	1.151	1.037	0.989	1.095	0.84	0.867	0.919	1.044	0.979	1.009	1.039	0.979	1.156	0.948	0.993	0.982	1.108	1.139	1.141	1.095	1.084	1.085	0.4071	1.89014	0.207403	1.19315	0.212984	2.02109	0.316622	1.58531	0.273435	0.95296	0.159191	1.8883	-0.0904779	0.20253	0.0660324	0.00486907	-0.0537928	0.205764	0.260794	5.59722	0.36257
Ndufs8	ENSMUST00000075092	1.248	1.233	1.313	0.891	0.889	0.816	1	1.017	0.841	1.491	1.251	1.248	1.161	1.107	1.003	1.11	1.091	0.965	1.453	1.417	1.384	0.975	0.98	0.995	1.125	1.131	1.069	-0.547429	1.83672	-0.286657	0.816181	-0.528105	2.61154	-0.408714	1.32621	-0.333727	0.894531	-0.355466	2.13769	0.138716	0.157173	-0.0470705	0.00486907	0.172639	0.253451	-0.406355	5.59591	-0.476405
Mybpc2	ENSMUST00000165208	1.158	1.199	1.04	0.866	0.799	0.59	0.796	0.767	0.794	1.445	1.526	1.552	0.928	0.901	0.886	0.985	0.827	0.767	1.431	1.582	1.355	1.175	1.058	0.928	0.907	0.924	0.953	-0.591134	1.06976	-0.736328	2.03369	-0.466592	1.3207	-0.527309	1.67067	-0.810468	1.39372	-0.649814	2.03033	0.0638243	0.0461524	-0.0741404	0.00486907	-0.183222	0.146574	-0.632676	5.59102	-0.558869
Chchd10	ENSMUST00000058906	0.804	0.75	0.795	0.841	1.169	1.161	1.181	1.191	0.985	0.291	0.514	0.822	1.411	1.324	1.448	1.487	1.435	1.124	0.502	0.35	0.324	1.044	1.091	1.19	0.978	1.199	1.2	0.432891	0.867386	1.36232	0.991861	1.49947	1.88815	0.515126	1.45225	1.31428	0.904294	1.52185	1.83001	0.0822347	0.0482238	-0.0480417	0.00486907	0.0223878	0.0122419	1.05838	5.59078	0.474594
Ddx46	ENSMUST00000172272	0.926	0.841	0.92	1.089	1.136	1.16	1.119	0.997	1.251	0.86	0.814	0.853	1.099	1.043	1.121	1.017	1.106	1.153	0.854	0.947	0.939	1.042	1.062	1.003	0.962	1.097	0.945	0.33316	1.5287	0.368773	1.7079	0.181346	1.18243	0.325467	1.02963	0.37451	1.32828	0.132709	0.550177	-0.00769211	0.0118694	0.00573637	0.00175074	-0.0486374	0.0574527	0.286453	5.59078	0.329319
Ndufc2	ENSMUST00000032882	1.147	1.168	1.222	0.995	0.884	0.893	0.922	0.952	0.803	1.51	1.105	1.104	1.048	1.042	0.894	1.046	0.983	1.004	1.332	1.428	1.402	0.936	0.918	0.926	1.068	1.056	0.892	-0.351599	1.45008	-0.317667	0.545364	-0.582192	2.53024	-0.401909	1.40665	-0.294169	0.554512	-0.464641	1.56997	-0.0503101	0.0553461	0.023498	0.00486907	0.117552	0.107301	-0.40371	5.56976	-0.376535
Myoz1	ENSMUST00000090469	1.04	1.14	0.998	0.854	0.87	0.724	0.796	0.805	0.764	1.329	1.304	1.351	0.96	0.948	0.907	0.991	0.952	0.827	1.206	1.255	1.177	0.982	0.996	0.865	0.961	0.919	0.96	-0.376516	1.14187	-0.501083	2.0012	-0.355731	1.54389	-0.426279	1.58523	-0.524332	1.34259	-0.357255	2.10004	-0.0497634	0.0483276	-0.0232489	0.00486907	-0.00152317	0.00176372	-0.425674	5.5672	-0.401183
Pdk1	ENSMUST00000006669	1.292	1.346	1.316	0.791	0.935	0.902	1.017	1.069	0.836	1.617	1.151	1.249	0.988	1.004	0.89	1.058	1.116	0.969	1.23	1.314	1.183	0.823	0.825	0.672	0.776	0.773	0.828	-0.589348	1.65396	-0.479048	0.880314	-0.68389	1.73999	-0.436357	1.24643	-0.353976	0.651551	-0.648873	2.2089	0.152991	0.128076	0.125072	0.00486907	0.0350171	0.0335361	-0.52387	5.47991	-0.510825
Tor1a	ENSMUST00000028200	0.772	0.745	0.749	0.993	0.967	1.059	1.203	0.997	1.099	0.788	0.718	0.698	0.841	0.922	1.016	0.846	1.022	1.065	0.764	0.829	0.823	1.013	0.933	1.18	0.863	1.073	0.93	0.413923	1.77042	0.334442	1.00897	0.371697	1.19287	0.541881	1.56955	0.412253	0.984677	0.246418	0.868561	0.127958	0.162577	0.0778112	0.00486907	-0.125279	0.0674883	0.388021	5.47847	0.47932
Snrnp200	ENSMUST00000103220	0.938	0.928	0.92	1.085	1.194	1.228	1.079	1.079	1.165	0.852	0.888	0.896	1.049	1.053	1.13	1.02	1.023	1.093	0.869	0.809	0.872	0.975	0.973	1.025	1.023	1.062	0.947	0.332042	1.47843	0.294077	1.53753	0.221422	1.5508	0.254291	1.56797	0.250575	1.32828	0.249773	1.35138	-0.0777511	0.135375	-0.0435016	0.00486907	0.0283503	0.0414434	0.268318	5.47734	0.29369
Hexb	ENSMUST00000022169	0.676	0.71	0.668	1.423	1.088	1.185	1.224	1.154	1.337	0.667	0.688	0.696	0.993	0.984	0.973	0.923	1.072	1.926	0.842	0.775	0.758	1.09	0.928	1.121	1.039	1.166	0.982	0.847529	1.58867	0.524387	2.08259	0.402378	1.35538	0.854926	1.84322	0.934894	0.789554	0.424272	1.50887	0.00739745	0.00857151	0.410507	0.00486907	0.021894	0.0155439	0.669139	5.47294	0.851232
Sdhb	ENSMUST00000010007	1.136	1.154	1.201	0.89	0.871	0.84	0.976	0.966	0.83	1.199	1.063	1.11	0.979	1.046	0.874	1.013	0.943	1.011	1.361	1.391	1.433	0.897	0.965	0.887	1.086	1.043	0.9	-0.424574	1.888	-0.218049	0.733425	-0.606321	2.36986	-0.332713	1.27997	-0.1846	0.869771	-0.466386	1.62464	0.0918609	0.126324	0.0334496	0.00486907	0.139935	0.122753	-0.376809	5.43899	-0.377913
Trim47	ENSMUST00000106441	0.932	0.87	0.888	1.119	1.14	1.212	1.203	1.083	1.211	0.913	0.716	0.738	1.044	1.028	1.075	1.013	1.077	1.132	0.758	0.631	0.707	0.947	0.948	1.064	0.992	0.904	1.066	0.367745	1.66417	0.410917	1.06363	0.497471	1.56429	0.378512	1.53397	0.444897	1.0311	0.498933	1.49895	0.0107664	0.0127126	0.0339793	0.00486907	0.00146194	0.000501639	0.428838	5.42593	0.373138
Acacb	ENSMUST00000102582	1.092	1.126	1.07	0.969	0.809	0.758	0.894	0.886	0.761	1.412	1.215	1.159	0.924	1.012	0.793	0.997	0.9	0.926	1.412	1.276	1.237	0.977	1.012	0.862	1.002	0.989	0.997	-0.374656	1.09835	-0.472302	1.01962	-0.461225	1.53986	-0.371814	1.36934	-0.423445	1.10827	-0.393513	1.79491	0.00284163	0.00376034	0.0488567	0.00486907	0.0677121	0.0802237	-0.417707	5.42216	-0.373234
Plin4	ENSMUST00000190703	1.247	1.258	1.183	1.226	0.896	0.89	0.917	0.981	0.877	1.469	1.25	1.208	0.91	0.965	0.837	1.015	0.854	0.936	1.529	1.472	1.242	0.988	1.171	0.919	1.122	1.082	0.928	-0.292117	0.675165	-0.53407	1.28143	-0.463091	1.16797	-0.410351	1.62456	-0.485427	1.0991	-0.438	1.19822	-0.118234	0.0641346	0.0486436	0.00486907	0.025091	0.0155439	-0.437352	5.4215	-0.350023
Gstm7	ENSMUST00000106687	1.281	1.248	1.22	1.059	0.883	0.83	0.853	0.845	0.69	1.771	1.361	1.343	0.977	0.829	0.902	0.727	1.21	0.555	1.642	1.688	1.547	0.905	0.973	1.003	0.987	1.001	1.019	-0.435579	1.214	-0.72466	1.25197	-0.759424	2.32454	-0.650703	1.54384	-0.844584	0.771688	-0.697669	2.45259	-0.215124	0.166186	-0.119924	0.00486907	0.0617552	0.112285	-0.689415	5.40753	-0.539135
Ndufa2	ENSMUST00000014438	1.134	1.189	1.146	0.912	0.871	0.825	0.952	0.853	0.821	1.508	1.159	1.09	1.042	1.044	0.959	1.067	1.056	0.944	1.237	1.205	1.217	0.929	0.897	0.903	0.975	1.003	0.955	-0.411576	1.70122	-0.303139	0.588103	-0.423077	2.57191	-0.401653	1.52482	-0.292753	0.552403	-0.319072	2.28301	0.00992305	0.00857151	0.0103859	0.00291565	0.104005	0.227363	-0.356128	5.40684	-0.406606
Uqcrb	ENSMUST00000021993	1.105	1.116	1.088	0.892	0.878	0.838	0.949	0.933	0.836	1.06	1.086	1.04	1.009	1.021	0.894	1.006	0.965	0.967	1.321	1.324	1.296	0.84	0.867	0.813	0.963	0.932	0.855	-0.343451	1.8675	-0.123803	0.599444	-0.645138	2.58289	-0.28385	1.38548	-0.116912	1.11478	-0.51913	2.07656	0.0596016	0.097576	0.00689108	0.00314087	0.126008	0.171763	-0.34278	5.40244	-0.313343
Mettl11b	ENSMUST00000159679	1.469	1.208	1.308	1.029	0.992	0.983	0.796	0.846	1.039	1.473	1.296	1.402	1.032	0.846	0.838	0.984	0.834	0.773	1.283	1.388	1.209	0.966	1.232	0.66	0.854	0.715	1.032	-0.407695	1.32235	-0.61891	1.3511	-0.441051	0.650806	-0.571809	1.24665	-0.686884	1.31137	-0.57699	1.22758	-0.164114	0.166186	-0.0679745	0.00486907	-0.13594	0.0295451	-0.549181	5.39327	-0.487419
Api5	ENSMUST00000028617	0.884	0.861	0.925	0.962	1	1.143	1.055	1.039	1.246	0.817	0.896	0.905	1.012	0.993	1.008	1.016	0.992	0.98	0.803	0.874	0.907	1.047	1.048	1.064	1.031	1.025	0.96	0.217754	0.877024	0.202736	1.15834	0.289862	1.61471	0.323008	1.14807	0.190715	1.04981	0.22303	1.23248	0.105255	0.097576	-0.0120205	0.00486907	-0.0668315	0.157688	0.242128	5.38625	0.271341
Pctp	ENSMUST00000020864	0.825	1.208	1.056	0.885	0.687	0.572	0.701	0.65	0.616	3.241	1.887	2.568	0.928	0.854	0.666	0.776	0.76	0.562	1.843	2.18	2.201	0.976	0.954	0.8	0.716	0.921	0.791	-0.526835	0.738565	-1.65251	1.4205	-1.18894	2.1145	-0.651143	1.18491	-1.87509	1.36818	-1.35807	2.08185	-0.124308	0.0512451	-0.222589	0.00486907	-0.169133	0.0997131	-1.30006	5.38214	-0.58765
Fyb	ENSMUST00000090461	0.58	0.706	0.714	1.351	0.948	0.974	1.382	1.014	1.507	0.825	0.552	0.584	0.845	0.887	1.034	0.793	0.882	1.065	0.498	0.479	0.499	1.5	1.014	1.765	1.01	1.338	1.374	0.710614	1.12576	0.496212	0.775504	1.53558	1.72611	0.964583	1.36774	0.482586	0.681425	1.33439	2.02116	0.25397	0.120094	-0.0136253	0.00232576	-0.201196	0.0505427	0.927563	5.38214	0.84318
Optn	ENSMUST00000114996	1.168	1.231	1.101	1.018	0.918	0.923	0.976	0.979	0.884	1.14	1.314	1.16	0.913	1.034	0.907	0.93	0.892	0.906	1.246	1.045	1.353	1.004	1.102	0.974	1.059	1.053	1	-0.291844	1.2516	-0.340611	1.0762	-0.242593	0.696454	-0.301972	1.3269	-0.405753	1.31473	-0.227681	0.689853	-0.0101278	0.0124342	-0.0651417	0.00486907	0.0149117	0.0217579	-0.300365	5.3819	-0.296899
Mars	ENSMUST00000171564	1.21	1.157	1.161	1.078	1.001	0.998	0.967	0.94	0.944	1.085	1.182	1.12	1.033	0.974	0.99	0.979	1.004	0.956	1.068	1.178	1.076	1.052	1.016	0.966	1.063	1.068	1.03	-0.197326	1.31351	-0.176489	1.11183	-0.130831	0.817811	-0.307383	1.84322	-0.204683	1.19537	-0.071671	0.502685	-0.110056	0.299925	-0.0281937	0.00486907	0.0591599	0.125317	-0.181075	5.37921	-0.251305
Iqgap2	ENSMUST00000068603	0.758	0.812	0.825	1.262	1.083	1.126	1.387	1.15	1.511	0.822	0.739	0.785	0.901	0.968	1.095	0.896	1.019	1.182	0.673	0.527	0.67	1.097	1.073	1.379	0.904	1.08	1.086	0.535326	1.58272	0.337342	1.02617	0.924374	1.62568	0.757184	1.52653	0.400668	0.907104	0.7152	1.5183	0.221858	0.183747	0.0633259	0.00486907	-0.209174	0.117602	0.611343	5.37698	0.650515
Ndufa13	ENSMUST00000110167	1.156	1.135	1.135	0.897	0.855	0.803	0.912	0.908	0.807	1.281	1.1	1.067	1.045	1.033	0.914	1.049	1.011	0.947	1.323	1.359	1.268	0.928	0.955	0.903	1.041	1.027	0.925	-0.423202	1.70313	-0.20465	0.600614	-0.503657	2.34354	-0.383109	1.55507	-0.197435	0.640407	-0.40026	1.77152	0.0400929	0.0497181	0.00721469	0.00195347	0.103397	0.143617	-0.352098	5.37588	-0.403016
Bdh1	ENSMUST00000089759	0.799	2.142	0.914	0.328	0.296	0.301	0.385	0.491	0.248	3.778	1.972	1.926	0.557	0.775	0.462	0.652	1.409	0.538	2.966	1.95	2.713	0.53	0.681	0.578	0.698	0.781	0.571	-2.05921	1.23946	-2.09717	1.31554	-2.09234	2.12264	-1.77809	1.05722	-1.5624	0.880636	-1.89587	1.94096	0.281117	0.084153	0.534777	0.00486907	0.196471	0.0889697	-1.89812	5.37588	-1.91181
Ranbp2	ENSMUST00000003310	0.915	0.905	0.899	0.864	1.121	1.221	1.037	1.036	1.058	0.83	0.843	0.892	1.11	1.093	1.075	1.091	1.067	1.029	0.918	0.958	0.936	1.112	1.203	1.139	1.119	1.107	1.084	0.237698	0.487762	0.353857	1.75475	0.296671	1.91624	0.203547	1.87636	0.31324	1.42714	0.235235	2.1136	-0.0341509	0.0108035	-0.0406168	0.00486907	-0.0614369	0.135097	0.273068	5.37588	0.220724
Thoc2	ENSMUST00000047037	0.914	0.862	0.908	1.041	1.097	1.12	1.118	1.03	1.16	1.005	0.957	1.039	1.083	1.106	1.176	1.074	1.114	1.101	0.888	0.9	0.893	1.088	0.958	1.147	1.075	0.992	1.104	0.279602	1.57086	0.165163	0.970358	0.252141	1.12709	0.301575	1.43059	0.132206	0.979932	0.242167	1.55438	0.0219726	0.0349721	-0.0329575	0.00486907	-0.00997468	0.00506243	0.227066	5.36091	0.29063
Ndufa7	ENSMUST00000048249	1.32	1.256	1.384	0.982	0.987	0.97	0.961	1.026	0.919	1.397	1.039	1.062	1.075	1.085	0.931	1.034	0.981	1.027	1.361	1.309	1.287	0.913	0.888	0.864	1.149	1.016	0.891	-0.430175	1.81074	-0.178457	0.311056	-0.570272	2.50198	-0.446466	1.60123	-0.20151	0.402533	-0.372763	1.19701	-0.0162907	0.0362102	-0.0230535	0.00418032	0.197509	0.146272	-0.367263	5.34864	-0.438297
Usp24	ENSMUST00000094933	1.079	1.127	1.053	0.961	0.96	0.878	0.92	0.927	0.919	1.218	1.12	1.239	0.991	1.003	0.968	1.011	1.022	0.946	1.25	1.19	1.122	1.083	1.01	0.949	0.998	1.075	1.029	-0.219518	1.23547	-0.272178	1.37093	-0.227667	1.1274	-0.236628	1.66776	-0.263922	1.14934	-0.199489	1.23007	-0.0171103	0.0349721	0.00825648	0.00382093	0.0281785	0.0392679	-0.236638	5.3479	-0.228048
Cox4i1	ENSMUST00000034276	1.053	1.126	1.085	0.921	0.852	0.834	0.942	0.97	0.822	1.412	1.149	1.153	1.06	1.063	0.945	1.022	0.998	0.949	1.264	1.275	1.243	0.862	0.864	0.848	0.99	1.001	0.891	-0.32425	1.51335	-0.275675	0.728124	-0.555137	2.73484	-0.255628	1.08195	-0.322997	0.884933	-0.392079	1.84025	0.0686227	0.0837904	-0.0473214	0.00486907	0.163058	0.196299	-0.3543	5.33394	-0.289531
Nop58	ENSMUST00000191142	0.996	0.881	0.878	1.101	1.159	1.212	1.084	1.178	1.154	0.831	0.797	0.822	1	1.06	1.055	1.023	0.979	1.07	0.844	0.882	0.839	0.92	1.018	1.038	0.973	0.987	1.019	0.333715	1.30226	0.34645	1.76236	0.214416	1.24367	0.310256	1.31818	0.326396	1.42976	0.215869	1.8358	-0.023459	0.0413045	-0.0200539	0.00486907	0.0014536	0.00422134	0.292289	5.33072	0.322033
Gm10094	ENSMUST00000074053	0.882	0.891	0.974	0.998	1.107	1.144	0.978	0.978	1.095	1.019	0.784	0.867	1.079	1.083	1.117	1.089	1.162	1.099	0.873	0.823	0.868	1.09	0.979	1.117	1.021	1.006	1.019	0.242139	1.03317	0.296416	0.823976	0.31335	1.499	0.151425	0.740567	0.327321	0.854687	0.24852	1.99728	-0.0907136	0.127535	0.0309052	0.00486907	-0.0648303	0.0829294	0.263531	5.32826	0.197495
Fbl	ENSMUST00000042405	0.911	0.806	0.951	1.253	1.248	1.317	1.22	1.202	1.258	0.844	0.826	0.833	1.037	1.017	1.028	1.052	1.022	1.188	0.868	0.796	0.839	0.968	1.036	1.059	1.15	1.062	0.914	0.517058	1.5788	0.300209	2.08259	0.291287	1.59931	0.463947	1.53397	0.382098	1.2793	0.320659	1.06971	-0.0531113	0.189905	0.0818899	0.00486907	0.0293724	0.016503	0.384184	5.32397	0.490747
Esyt1	ENSMUST00000026427	0.823	0.842	0.865	0.873	1.082	1.088	1.188	1.168	1.337	0.821	0.899	0.885	0.991	0.984	1.082	0.987	1.053	1.098	0.946	0.856	0.872	1.203	1.147	1.188	1.175	1.185	1.119	0.266357	0.814523	0.230833	1.08386	0.403935	1.9838	0.545656	1.6784	0.268562	1.12524	0.379673	1.86373	0.279299	0.245072	0.0377288	0.00486907	-0.0242614	0.0583504	0.353034	5.32397	0.412755
Ykt6	ENSMUST00000002818	1.025	1.056	1.083	0.973	0.968	1.033	0.94	1.017	0.924	1.271	1.16	1.158	0.993	1.001	0.912	0.966	0.98	0.97	1.254	1.149	1.095	0.965	0.932	0.961	1.08	0.966	1.004	-0.089345	0.797041	-0.304547	1.26099	-0.291524	1.50508	-0.13518	0.959647	-0.299591	1.35356	-0.197721	0.945917	-0.045835	0.0958331	0.00495602	0.00314087	0.0938033	0.153755	-0.221419	5.32397	-0.11208
Myh3	ENSMUST00000108689	0.367	0.377	0.417	1.337	0.701	0.992	1.065	1.741	1.183	0.437	0.443	0.587	1.234	1.118	2.401	0.816	1.143	1.442	0.386	0.369	0.371	0.651	0.582	1.912	0.742	0.806	0.767	1.38395	1.33532	1.69597	1.16844	1.48185	0.834711	1.78066	1.65486	1.21309	1.10041	1.03981	2.5505	0.396709	0.135597	-0.482879	0.00486907	-0.442048	0.03371	1.45845	5.32111	1.5959
Mb	ENSMUST00000166179	1.051	1.243	1.12	0.509	0.663	0.655	0.637	0.687	0.507	2.082	1.419	1.456	0.907	1.01	0.817	0.946	1.008	0.885	1.825	1.591	1.884	0.756	0.924	0.773	0.967	0.943	0.827	-0.901986	1.52399	-0.858454	1.14888	-1.11145	2.08454	-0.898831	1.52482	-0.804084	1.08889	-0.953397	2.02322	0.00315516	0.00108864	0.0543696	0.00486907	0.158048	0.114589	-0.922948	5.32072	-0.900408
Sox9	ENSMUST00000000579	1.065	1.116	1.097	1.041	0.801	0.793	0.911	0.93	0.831	1.6	1.231	1.235	0.931	0.866	0.875	0.932	0.896	0.869	1.356	1.349	1.292	1.053	1.019	0.809	0.953	1.094	1.026	-0.315013	0.837879	-0.60569	1.21435	-0.472348	1.3163	-0.294896	1.46706	-0.592255	1.13675	-0.37927	1.7203	0.020117	0.0201126	0.0134355	0.00418032	0.0930781	0.0583504	-0.44776	5.29714	-0.304919
Map2k7	ENSMUST00000110994	1.214	1.268	1.289	1.046	1.04	1.032	0.941	1.063	1.016	1.61	1.302	1.226	1.015	1.056	0.93	0.983	1.016	0.991	1.166	1.125	1.091	0.853	0.958	0.893	0.831	0.877	0.907	-0.274326	1.80285	-0.46349	1.00376	-0.322782	1.65275	-0.320399	1.47995	-0.468788	1.03478	-0.371066	1.92121	-0.0460724	0.0982967	-0.00529783	0.00175074	-0.0482842	0.0583504	-0.372112	5.28566	-0.297179
Mapk9	ENSMUST00000020634	1.225	1.146	1.142	1.154	1.049	0.931	0.961	0.954	0.947	1.774	1.295	1.328	0.965	0.958	0.94	1.02	0.943	0.934	1.13	1.279	1.246	1.025	1.048	0.945	1.04	0.936	0.994	-0.164698	0.596081	-0.618992	1.13183	-0.276279	1.30027	-0.29568	1.69604	-0.60196	1.04991	-0.299408	1.38395	-0.130982	0.158935	0.017032	0.00486907	-0.0231299	0.0301204	-0.382434	5.28566	-0.228703
Stat5a	ENSMUST00000004145	1.071	0.87	0.896	1.024	1.314	1.575	1.258	1.235	1.41	0.839	0.939	0.856	1.137	1.059	1.061	0.983	1.298	1.208	0.755	0.917	0.711	1.187	1.113	1.373	1.281	1.277	1.263	0.463909	0.745121	0.306288	1.28612	0.62418	1.41581	0.460217	1.267	0.405558	0.880651	0.681171	1.72333	-0.00369165	0.00735266	0.0992699	0.00486907	0.0569914	0.0563909	0.489672	5.27589	0.462064
Zfml	ENSMUST00000032088	0.906	0.921	0.869	1.078	1.048	1.103	1.019	1.055	1.096	0.922	0.89	0.82	1.098	1.019	1.056	1.006	1.039	1.101	0.988	0.746	0.978	1.025	0.993	1.041	1.01	0.993	1.066	0.260267	1.65613	0.269688	1.21292	0.173703	0.480741	0.233662	1.51939	0.257359	1.07626	0.178411	0.476185	-0.0266046	0.0756714	-0.0123289	0.00418032	0.00470854	0.00904993	0.228991	5.26895	0.247026
Shmt1	ENSMUST00000174719	1.712	1.419	1.502	1.438	1.178	1.046	0.922	0.946	1.083	1.618	1.368	1.297	0.842	0.829	0.799	0.898	0.722	0.831	1.398	1.363	1.355	0.759	0.737	0.705	0.704	0.648	0.624	-0.339315	0.751509	-0.794111	1.60922	-0.903084	2.64116	-0.650743	1.52482	-0.805251	1.31473	-1.05866	2.47426	-0.311428	0.226342	-0.0111406	0.00382093	-0.155576	0.196299	-0.730283	5.26197	-0.486642
Nupl1	ENSMUST00000041905	0.852	0.852	0.851	0.95	0.925	0.954	0.898	0.864	1.04	0.789	0.901	0.834	1.039	0.999	1.023	1.026	1.011	0.998	0.797	0.822	0.857	1.006	0.985	0.998	0.956	0.908	0.901	0.146969	1.81622	0.278291	1.24776	0.271652	2.01376	0.133134	0.539702	0.265985	1.16	0.159268	1.30487	-0.0138352	0.020402	-0.0123065	0.00486907	-0.112383	0.227363	0.210284	5.25889	0.140068
Apeh	ENSMUST00000081309	1.136	1.171	1.13	1.039	1.106	0.978	0.907	0.953	0.95	1.151	1.172	1.115	1.047	1.025	1.032	1.042	1.076	0.931	1.053	1.225	1.17	0.978	1.001	0.969	0.925	0.953	0.971	-0.138217	0.865439	-0.147441	1.46909	-0.226023	1.17541	-0.29058	1.77856	-0.173233	0.786939	-0.275304	1.32675	-0.152362	0.285249	-0.0257924	0.00486907	-0.0492809	0.157688	-0.207274	5.25889	-0.212388
Atp6v0d1	ENSMUST00000013304	0.882	0.813	0.743	1.001	0.969	1.013	1.073	1.016	1.112	0.966	0.805	0.887	1.077	0.978	1.249	1.181	1.129	1.087	0.76	0.789	0.881	0.981	0.943	1.033	0.932	1.017	1.045	0.291066	1.1897	0.313873	0.738046	0.283178	1.2871	0.392825	1.38386	0.35392	1.09878	0.301118	1.25367	0.101759	0.245608	0.0400475	0.00486907	0.01794	0.0217579	0.323537	5.25434	0.342842
Nup205	ENSMUST00000043815	0.931	0.948	0.939	1.059	1.185	1.102	1.026	1.026	1.091	1.008	0.95	0.88	1.071	1.037	1.054	1.066	0.989	1.104	0.852	0.845	0.84	1.054	1.05	0.973	1.011	1.051	1.006	0.247766	1.36917	0.155963	0.819059	0.278401	1.86086	0.157471	1.42081	0.154593	0.642131	0.274175	2.24852	-0.0902952	0.180916	-0.00136943	0.00175074	-0.00422596	0.00512427	0.210115	5.24971	0.203325
Mknk1	ENSMUST00000019677	1.096	1.035	1.136	1.06	0.939	0.83	0.908	0.986	0.907	1.534	1.051	1.077	0.871	0.921	0.873	0.946	0.901	0.946	1.222	1.156	1.115	0.869	0.837	0.827	0.817	0.815	0.922	-0.207674	0.663137	-0.458496	0.744021	-0.46362	2.16922	-0.222024	1.2311	-0.390816	0.632387	-0.451708	1.75575	-0.0143502	0.00634659	0.06768	0.00486907	0.0119114	0.0121906	-0.365866	5.24892	-0.214832
Cfap36	ENSMUST00000020754	0.89	0.833	0.815	1.006	1.147	1.142	0.906	0.884	1.132	0.662	0.636	0.679	1.104	1.214	1.034	0.901	1.006	1.137	0.797	0.691	0.694	1.282	1.516	1.268	1.438	1.348	1.592	0.376586	1.37256	0.761709	1.76236	0.897959	1.99193	0.203264	0.558988	0.622655	1.32439	1.00462	2.09415	-0.173322	0.157173	-0.139054	0.00486907	0.106662	0.077761	0.652713	5.24111	0.292527
Entpd5	ENSMUST00000110272	1.13	1.128	1.06	0.889	1.003	0.927	1.01	0.988	0.939	1.124	1.248	1.186	1.021	0.912	0.917	0.914	0.938	0.877	1.01	1.031	1.013	0.941	0.843	0.875	0.922	0.929	0.953	-0.23513	1.1897	-0.320105	1.22473	-0.199816	1.37901	-0.175971	1.24542	-0.382694	1.39372	-0.123214	1.8358	0.0591598	0.111346	-0.0625895	0.00486907	0.0766026	0.132224	-0.241576	5.2329	-0.205247
Ndufs7	ENSMUST00000105364	1.254	1.327	1.277	0.784	0.935	0.857	1.019	0.997	0.858	1.574	1.131	1.03	1.072	1.098	0.946	1.063	1.076	1.024	1.289	1.344	1.378	0.929	0.898	0.965	0.939	1.005	0.833	-0.582721	1.63154	-0.261413	0.353503	-0.522663	2.30335	-0.424793	1.43229	-0.239815	0.334328	-0.530435	1.7437	0.157927	0.166186	0.0215983	0.00486907	-0.00777176	0.0104401	-0.424017	5.23262	-0.501597
Ndufb9	ENSMUST00000022980	1.13	1.182	1.165	0.905	0.834	0.866	0.891	0.906	0.794	1.152	1.296	1.191	1.032	1.012	1.019	0.974	1.016	0.668	1.101	1.155	1.129	0.887	0.867	0.813	0.914	0.94	0.945	-0.41656	1.83098	-0.248597	1.24454	-0.399073	2.08316	-0.424334	1.57062	-0.453201	0.722565	-0.274244	2.15068	-0.00777436	0.0118694	-0.204604	0.00486907	0.124828	0.196299	-0.36716	5.23262	-0.420442
Tmlhe	ENSMUST00000115964	0.829	0.74	0.92	1.15	1.19	1.175	0.914	1.049	0.941	0.962	0.678	0.703	1.141	1.208	1.213	1.174	1.278	1.207	0.872	1.023	0.866	1.035	1.117	1.155	1.176	1.254	1.145	0.497958	1.42027	0.604331	1.0766	0.260332	1.02904	0.222475	0.720929	0.643092	1.06869	0.372752	1.38859	-0.275483	0.389878	0.0387619	0.00486907	0.11242	0.153755	0.434429	5.22959	0.366782
Ptpn3	ENSMUST00000075637	1.077	1.255	1.231	0.824	0.713	0.674	0.691	0.757	0.538	1.367	1.211	1.437	0.905	1.066	0.835	0.86	0.754	1.052	1.408	1.185	0.95	0.909	0.782	0.604	0.741	0.819	0.781	-0.688393	1.50411	-0.516885	1.13031	-0.626477	0.953914	-0.843227	1.43229	-0.590723	1.03261	-0.597847	1.1773	-0.154833	0.104166	-0.0738382	0.00486907	0.0286308	0.0212022	-0.636767	5.22747	-0.763734
Pum1	ENSMUST00000105992	1.02	1.049	0.942	1.269	1.071	1.058	1.208	1.198	1.099	0.58	0.753	0.752	1.067	1.026	1.191	1.034	1.126	1.096	0.728	0.723	0.735	1.114	1.105	1.108	1.011	1.103	1.172	0.174443	0.5937	0.655407	1.22941	0.605928	3.11006	0.219172	1.11702	0.643053	1.20969	0.588039	2.02813	0.0447286	0.0470757	-0.0123534	0.00312474	-0.0178894	0.0277884	0.461627	5.22286	0.196981
Snrpa1	ENSMUST00000153609	0.871	0.831	0.889	0.971	1.019	1.144	1.141	1.064	1.202	0.783	0.714	0.783	1.014	0.979	1.023	0.91	0.995	1.043	0.883	0.904	0.976	1.073	1.073	1.15	1.078	1.096	1	0.274496	1.10749	0.403603	1.6438	0.254481	1.46272	0.394993	1.56955	0.370703	1.22301	0.200067	1.16052	0.120497	0.159302	-0.0328999	0.00486907	-0.0544141	0.0812738	0.313589	5.20548	0.336002
Pycard	ENSMUST00000033056	0.66	0.69	0.831	1.451	1.505	1.484	1.87	1.264	1.991	0.264	0.49	0.535	0.893	1.03	1.071	0.866	1.124	1.392	0.38	0.426	0.419	0.994	0.769	1.239	0.81	1.037	0.845	1.02557	1.77359	1.21582	1.08585	1.29314	1.70945	1.23256	1.43911	1.39162	1.0311	1.1359	2.02322	0.206992	0.094638	0.175802	0.00486907	-0.157246	0.0486627	1.20417	5.20126	1.13278
Dak	ENSMUST00000037678	0.971	1.142	1.121	0.963	0.935	1.018	0.869	0.88	0.915	1.284	1.15	1.166	0.988	0.984	0.953	0.979	0.942	0.895	1.011	1.075	1.043	0.874	0.924	0.865	0.895	0.911	0.861	-0.149329	0.597995	-0.29956	1.36619	-0.232649	1.68189	-0.279726	1.14818	-0.35435	1.2793	-0.230484	1.77152	-0.130397	0.316204	-0.0547893	0.00486907	0.0021654	0.00422134	-0.259043	5.20126	-0.213055
Lypla1	ENSMUST00000115529	1.137	1.136	1.039	0.937	0.891	0.843	0.88	0.899	0.801	1.393	1.233	1.211	1.05	1.016	0.969	1.005	0.978	0.905	1.275	1.205	1.203	0.943	1.064	0.884	1.05	1.029	1.043	-0.310323	1.36114	-0.338282	1.22595	-0.349313	1.38189	-0.360332	1.45225	-0.409908	1.24073	-0.238411	1.93406	-0.0500089	0.0787152	-0.0716258	0.00486907	0.110902	0.120419	-0.333982	5.19813	-0.33511
Stac3	ENSMUST00000160019	1.202	1.179	1.114	0.98	0.97	0.8	0.836	0.905	0.78	1.152	1.24	1.241	1.016	0.951	0.898	1.015	0.962	0.887	1.344	1.409	1.258	1.144	1.102	0.952	1.052	0.996	0.981	-0.345861	1.08827	-0.342626	1.33615	-0.326792	1.21212	-0.471296	1.57046	-0.34313	1.2291	-0.40512	1.83499	-0.125436	0.122368	-0.000503646	0.000218516	-0.0783284	0.0640644	-0.370948	5.19544	-0.407216
Acad9	ENSMUST00000011492	1.12	1.15	1.136	0.936	0.975	0.955	0.954	1.001	0.863	1.402	1.107	1.15	1.101	1.113	1.021	1.068	1.011	0.953	1.268	1.21	1.239	0.949	0.997	0.956	1.054	1.014	0.96	-0.24904	1.8765	-0.177684	0.451005	-0.357091	2.26504	-0.273407	1.29285	-0.27118	0.692493	-0.295773	1.79931	-0.024367	0.0392824	-0.093496	0.00486907	0.0613177	0.109946	-0.270197	5.1935	-0.261172
Scpep1	ENSMUST00000000287	0.645	0.684	0.631	1.204	1.545	1.663	1.196	1.361	1.712	0.538	0.592	0.603	0.749	1.08	1.115	0.966	0.902	1.466	0.721	0.637	0.606	0.932	0.949	1.156	0.92	0.818	0.928	1.17058	1.65879	0.764506	1.09284	0.628852	1.53272	1.12304	1.59492	0.943982	1.06969	0.440882	1.46881	-0.0475346	0.0219258	0.179476	0.00486907	-0.18797	0.131004	0.868871	5.18366	1.14701
Rassf2	ENSMUST00000028814	0.673	0.769	0.655	1.193	1.187	1.098	1.457	1.037	1.697	0.351	0.499	0.502	0.803	0.795	1.029	0.801	0.938	1.249	0.632	0.626	0.573	1.033	0.786	1.202	0.944	1.028	0.984	0.729931	1.70313	0.958321	1.21637	0.722394	1.27878	0.998968	1.30572	1.14408	1.13257	0.691014	2.22363	0.269037	0.12781	0.185764	0.00486907	-0.0313799	0.00422134	0.867073	5.18366	0.870712
Tm9sf3	ENSMUST00000025989	0.814	0.781	0.867	1.097	0.976	1.169	1.081	1.035	1.125	0.917	0.725	0.723	0.8	1.02	1.081	0.947	0.917	1.145	0.732	0.702	0.789	1.009	0.912	1.115	0.935	0.992	1.001	0.397053	1.27504	0.29471	0.497957	0.449664	1.45186	0.396608	1.59492	0.347444	0.699512	0.397408	1.80461	-0.00044507	0.0023099	0.0527338	0.00486907	-0.0522562	0.0431576	0.380635	5.18366	0.396831
Pgp	ENSMUST00000053024	1.122	1.157	1.138	0.805	0.827	0.75	0.761	0.82	0.72	1.389	1.377	1.356	1.082	1.01	1.002	1.097	1.003	0.849	1.363	1.275	1.334	0.989	1.045	0.907	1.017	0.977	0.912	-0.520557	1.8675	-0.413871	1.79294	-0.433559	1.77165	-0.570469	1.77856	-0.483119	1.13494	-0.450831	1.94654	-0.0499124	0.0778344	-0.0692474	0.00486907	-0.0172721	0.0157392	-0.474178	5.17563	-0.545297
Asb4	ENSMUST00000183358	1.651	1.496	1.425	1.129	1.186	1.076	1.165	1.057	1.107	2.337	1.616	1.76	0.768	0.786	0.779	0.888	0.845	0.839	1.801	1.992	1.825	0.619	0.586	0.455	0.458	0.492	0.465	-0.431115	1.44726	-1.29206	1.60312	-1.75887	2.26832	-0.457737	1.52653	-1.15136	1.37572	-1.98925	2.67502	-0.0266219	0.0445515	0.140704	0.00486907	-0.230381	0.128569	-1.11348	5.15271	-0.444364
Smc3	ENSMUST00000025930	0.941	0.996	0.94	1.09	1.058	1.06	1.047	0.992	1.053	0.816	0.862	0.867	0.998	0.966	0.964	0.972	0.967	1.043	0.837	0.835	0.866	1.038	1.007	1.027	1.001	0.963	0.99	0.157109	1.36791	0.20225	1.45226	0.275486	2.31587	0.103975	0.922248	0.228615	1.22301	0.218978	2.02116	-0.0531338	0.197172	0.0263647	0.00486907	-0.0565084	0.196299	0.195949	5.15271	0.130787
Impa2	ENSMUST00000025403	0.829	0.81	0.874	1.052	1.279	1.336	1.107	1.277	1.106	0.477	0.477	0.476	1.082	1.206	1.019	1.04	1.043	1.381	0.66	0.737	0.722	0.8	0.993	1.095	1.007	1.101	0.855	0.54519	1.33467	1.20951	1.99612	0.446687	1.08534	0.473816	1.52699	1.27642	1.52352	0.483675	1.33538	-0.0713732	0.0497181	0.0669159	0.00486907	0.0369879	0.0173574	0.706104	5.15271	0.509944
Neb	ENSMUST00000075301	1.124	1.132	1.057	0.906	0.867	0.729	0.799	0.854	0.766	1.561	1.345	1.376	0.98	0.984	0.933	1.023	0.945	0.88	1.351	1.343	1.251	1.062	1.101	0.896	1.022	0.99	1.009	-0.405056	1.20747	-0.563725	1.60312	-0.366965	1.27608	-0.453727	1.67067	-0.588336	1.33544	-0.384999	2.0805	-0.048671	0.0392824	-0.0246105	0.00486907	-0.0180339	0.0103176	-0.462827	5.14269	-0.429187
Nes	ENSMUST00000090973	0.942	0.774	0.897	1.177	1.233	1.312	1.103	1.285	1.214	0.469	0.59	0.626	1.047	1.228	1.187	1.017	0.952	1.314	0.756	0.625	0.746	0.887	0.901	1.066	0.914	1.003	1.095	0.510371	1.4007	1.03886	1.55089	0.424165	1.19675	0.463091	1.30008	0.962266	1.21604	0.501902	1.39944	-0.0472799	0.0617088	-0.076591	0.00486907	0.0777364	0.056385	0.633535	5.14181	0.486925
Slc25a12	ENSMUST00000151937	1.127	1.202	1.138	0.851	0.832	0.77	0.866	0.883	0.755	1.419	1.15	1.125	1.051	1.098	0.962	1.042	0.993	0.954	1.306	1.298	1.244	0.926	0.946	0.868	1.028	1.02	0.961	-0.499141	1.75755	-0.247805	0.608191	-0.489933	2.223	-0.469453	1.52653	-0.305521	0.789029	-0.354825	2.02813	0.0296873	0.0330356	-0.0577155	0.00486907	0.135108	0.196299	-0.389707	5.13537	-0.484221
Fastkd2	ENSMUST00000027103	1.087	1.093	1.048	0.878	0.833	0.859	0.928	0.932	0.771	1.524	1.154	1.185	1.04	1.023	0.962	1.021	1.031	0.989	1.455	1.33	1.383	0.946	0.933	0.884	0.952	0.987	0.932	-0.328872	1.85025	-0.352787	0.783187	-0.59312	2.27271	-0.295029	1.07529	-0.345176	0.775599	-0.537802	2.22363	0.0338429	0.0303777	0.00761067	0.00390174	0.0553178	0.118122	-0.41397	5.13537	-0.311852
Aifm1	ENSMUST00000114945	1.109	1.144	1.123	0.928	0.934	0.886	0.925	0.973	0.796	1.232	1.083	1.091	1.067	1.076	0.942	1.071	1.057	0.976	1.249	1.245	1.22	0.878	0.906	0.885	0.976	0.956	0.906	-0.296933	1.83672	-0.142808	0.492093	-0.476675	2.64116	-0.325565	1.1894	-0.13395	0.549016	-0.388099	2.18866	-0.0286322	0.0353402	0.00885807	0.00312474	0.0885753	0.189105	-0.292641	5.13537	-0.311178
Usp10	ENSMUST00000108988	1.169	1.184	1.12	1.002	1.002	0.896	0.987	0.956	0.954	1.237	1.087	1.063	0.916	1.036	0.968	0.964	0.952	1.015	1.092	1.084	0.991	0.977	0.974	0.884	0.99	0.93	1.003	-0.26013	1.26612	-0.21404	0.756456	-0.159768	0.885425	-0.261623	1.707	-0.208615	0.82431	-0.115667	0.728323	-0.00149322	0.000930796	0.0054246	0.00196676	0.0441011	0.0583504	-0.204305	5.13537	-0.260876
Trex1	ENSMUST00000061973	0.65	0.74	0.689	1.066	1.177	1.248	1.478	1.173	1.348	0.728	0.679	0.611	0.902	0.869	1.03	0.934	1.061	1.145	0.858	0.873	0.83	1.018	0.957	1.147	0.97	0.972	0.969	0.747751	1.70122	0.473016	1.20196	0.285763	1.21966	0.94375	1.68283	0.637838	1.2793	0.184808	1.97484	0.195999	0.186281	0.164823	0.00486907	-0.100956	0.102124	0.547647	5.13231	0.849076
Eif4a2	ENSMUST00000023599	1.147	1.117	1.104	1.112	1.047	0.985	0.99	1.047	0.932	1.201	1.154	1.113	1.014	1.07	0.987	1.01	1.035	0.998	1.112	1.128	1.196	1.083	1.011	0.972	1.076	1.027	1.022	-0.0992909	0.64279	-0.175395	1.06687	-0.164372	1.05253	-0.181915	1.14984	-0.18861	1.24852	-0.136874	1.17607	-0.0826241	0.135375	-0.0132142	0.00486907	0.0274985	0.0444929	-0.157601	5.13231	-0.140012
Iqgap1	ENSMUST00000167377	0.886	0.931	0.925	1.152	1.067	1.084	1.366	1.113	1.501	0.663	0.661	0.683	0.952	0.964	1.128	0.949	1.03	1.265	0.626	0.56	0.623	1.071	0.916	1.281	0.946	1.114	1.044	0.268548	1.56199	0.600928	1.56379	0.853216	1.62721	0.53754	1.25095	0.692733	1.2651	0.778936	2.00162	0.268991	0.223998	0.0918055	0.00486907	-0.0742794	0.034158	0.604555	5.12716	0.409304
Ndufb5	ENSMUST00000122290	1.121	1.09	1.118	0.828	0.917	0.817	0.965	0.893	0.81	1.155	1.122	1.091	1.06	1.023	0.945	1.078	0.943	0.948	1.175	1.184	1.174	0.861	0.86	0.817	0.973	0.989	0.821	-0.377818	1.58272	-0.153527	0.851934	-0.477202	2.53249	-0.31933	1.29914	-0.181915	0.809723	-0.344253	1.33525	0.0584882	0.0623166	-0.0283881	0.00486907	0.132949	0.118122	-0.306149	5.12716	-0.348278
Nrd1	ENSMUST00000065977	0.992	0.926	0.95	1.122	1.164	1.199	1.038	1.077	1.165	0.835	0.899	0.851	1.043	1.075	1.142	1.077	1.04	1.133	0.821	0.859	0.895	0.974	0.996	0.985	1.012	0.956	1.034	0.281114	1.58272	0.334708	1.48588	0.198586	1.58293	0.193651	1.10472	0.330275	1.36821	0.221352	1.43191	-0.0874628	0.180391	-0.00443225	0.0017949	0.0227658	0.049252	0.260396	5.11143	0.238045
Pdhb	ENSMUST00000022268	1.092	1.155	1.102	0.837	0.868	0.828	0.947	0.944	0.792	1.185	1.134	1.111	1.063	1.046	0.981	1.067	1.029	0.96	1.321	1.298	1.248	0.885	0.936	0.853	1.009	0.967	0.912	-0.402883	1.88795	-0.150602	0.981856	-0.532215	2.24043	-0.319883	1.16529	-0.166564	0.909984	-0.421144	1.97484	0.083	0.0963222	-0.0159623	0.00418032	0.111071	0.155514	-0.331241	5.10573	-0.360787
Samhd1	ENSMUST00000057725	0.734	0.791	0.792	0.978	1.15	1.122	1.207	1.087	1.404	0.562	0.662	0.652	0.746	0.827	1.027	0.866	0.87	1.14	0.648	0.689	0.698	0.979	1.02	1.225	0.896	0.959	1.05	0.488182	1.46787	0.470852	0.883389	0.663823	1.72368	0.674487	1.51672	0.616404	1.06869	0.513509	1.81105	0.186306	0.159106	0.145552	0.00486907	-0.150314	0.0986501	0.574812	5.10573	0.58434
Gsdmd	ENSMUST00000023238	0.769	0.867	0.823	1.334	1.094	1.208	1.468	1.206	1.438	0.738	0.687	0.514	0.891	0.887	1.042	0.899	1.038	1.159	0.536	0.505	0.54	1.092	0.894	1.334	0.883	0.944	1.008	0.56428	1.45337	0.540382	0.92149	1.07035	1.71413	0.741769	1.59492	0.675093	0.991786	0.842511	2.26163	0.177488	0.162577	0.13471	0.00486907	-0.227835	0.0960724	0.728908	5.09309	0.655752
Mdh2	ENSMUST00000019323	1.184	1.191	1.157	0.909	0.893	0.855	0.925	0.968	0.823	1.364	1.087	1.089	1.094	1.06	0.97	1.096	1.035	1.003	1.314	1.239	1.225	0.878	0.897	0.865	1.065	0.973	0.941	-0.410687	1.92083	-0.180355	0.426132	-0.517085	2.41732	-0.379002	1.45225	-0.175744	0.44105	-0.342795	1.62838	0.0316853	0.0369478	0.00461073	0.0017949	0.17429	0.196299	-0.331099	5.07959	-0.394758
1110002E22Rik	ENSMUST00000163080	1.053	1.211	1.13	0.811	0.861	0.727	0.843	0.789	0.72	1.263	1.318	1.354	1.019	0.949	0.906	1	0.932	0.926	0.992	0.951	1.245	0.824	0.967	0.779	0.789	0.85	0.803	-0.500553	1.41554	-0.453304	1.60312	-0.310883	0.724676	-0.529099	1.52482	-0.461358	1.56703	-0.384588	1.05827	-0.0285451	0.028413	-0.00805415	0.00232576	-0.0737052	0.0558943	-0.44092	5.07801	-0.514755
Cfl1	ENSMUST00000116560	0.868	0.836	0.894	1.177	1.147	1.272	1.209	1.134	1.349	0.676	0.645	0.64	0.921	0.931	1.001	0.992	0.906	1.079	0.809	0.7	0.769	1.084	0.945	1.145	0.944	0.973	0.947	0.468992	1.70122	0.54089	1.81576	0.478534	1.46269	0.507001	1.54384	0.60227	1.42714	0.330264	1.57884	0.0380095	0.0393799	0.0613795	0.00486907	-0.148271	0.140413	0.486361	5.07552	0.488122
Clic4	ENSMUST00000037099	0.775	0.744	0.792	1.143	1.163	1.285	1.056	1.07	1.177	0.398	0.605	0.571	1.024	1.06	0.908	0.915	0.898	1.573	0.817	0.733	0.869	1.095	1.079	1.251	1.118	1.385	1.186	0.635868	1.83098	0.926675	1.2317	0.501693	1.5388	0.51526	1.7176	1.10515	0.933162	0.608819	1.5614	-0.120609	0.189249	0.178472	0.00486907	0.107126	0.0674883	0.693239	5.07552	0.576824
Sdha	ENSMUST00000022062	1.149	1.119	1.144	0.943	0.891	0.839	0.948	0.947	0.859	1.258	1.097	1.086	1.044	1.081	0.972	1.049	1.013	0.966	1.348	1.299	1.286	0.913	0.952	0.895	1.078	1.062	0.983	-0.352158	1.58272	-0.151957	0.549427	-0.510962	2.43801	-0.309089	1.54095	-0.184463	0.718592	-0.332698	1.84025	0.0430687	0.0632286	-0.0325062	0.00486907	0.178264	0.201695	-0.307174	5.07468	-0.330463
Aars2	ENSMUST00000024733	1.087	1.154	1.222	0.891	0.967	1.031	0.922	0.894	0.765	0.996	1.11	1.121	0.95	1.067	1.007	0.998	0.878	0.916	1.153	1.235	1.199	0.852	0.964	0.82	0.891	0.956	0.87	-0.261452	1.06435	-0.0937354	0.373303	-0.444427	1.67028	-0.424092	1.31328	-0.208895	0.80471	-0.400763	1.91995	-0.16264	0.180916	-0.115159	0.00486907	0.0436642	0.0444929	-0.30485	5.06846	-0.340482
Cpne2	ENSMUST00000109537	0.641	0.694	0.689	1.075	1.213	0.966	1.102	1.018	1.107	0.86	0.73	0.911	0.926	0.968	1.044	0.907	0.907	0.992	0.725	0.558	0.705	0.847	1.345	1.313	1.275	1.148	1.437	0.685005	1.56692	0.232329	0.66238	0.818097	1.12932	0.672984	1.83921	0.16601	0.495776	0.957283	1.73739	-0.0120207	0.00452031	-0.0663194	0.00486907	0.139186	0.056385	0.588723	5.06521	0.679007
Cav3	ENSMUST00000075477	0.682	0.768	0.726	1.113	0.955	1.002	1.093	1.061	0.933	0.831	0.797	0.775	1.088	1.139	0.998	1.155	1.095	1.197	0.92	0.983	0.923	1.261	1.365	1.254	1.459	1.353	1.272	0.49656	1.47843	0.424463	1.48781	0.457295	2.05556	0.504527	1.51212	0.520505	1.58597	0.531221	1.92616	0.00796683	0.0064719	0.0960421	0.00486907	0.0739262	0.0812738	0.489526	5.0603	0.500549
Cacna1s	ENSMUST00000112068	1.114	1.123	1.062	0.885	0.931	0.76	0.89	0.88	0.827	1.391	1.26	1.247	0.965	0.988	0.939	0.988	0.965	0.864	1.243	1.38	1.224	1.081	1.105	0.974	1.014	1.004	1.051	-0.356896	1.18629	-0.430667	1.60312	-0.283809	1.2435	-0.345183	1.6784	-0.468575	1.31473	-0.325965	1.63104	0.0117134	0.0142238	-0.037908	0.00486907	-0.0421559	0.0541023	-0.368339	5.05956	-0.351028
Lnpep	ENSMUST00000041047	0.884	0.953	0.986	1.043	0.957	0.975	1.028	1.083	1.014	0.863	0.929	0.937	1.04	1.005	1.032	1.033	0.993	1.063	0.893	0.818	0.898	0.982	1.026	0.989	0.978	1.007	0.994	0.0756605	0.408551	0.173152	1.16029	0.200022	1.37434	0.146627	0.927254	0.178767	1.0311	0.191331	1.37899	0.0709665	0.168214	0.00561543	0.00359083	-0.00869096	0.0309861	0.160446	5.05882	0.11158
Pgam1	ENSMUST00000011896	0.759	0.846	0.867	1.054	1.071	1.139	1.141	1.051	1.18	0.705	0.744	0.914	1.013	0.925	1.032	1.018	1.043	1.138	0.898	0.9	0.983	1.018	0.926	1.139	1.054	1.104	1.015	0.400962	1.46337	0.329843	0.819704	0.148731	0.531877	0.447926	1.50566	0.437001	0.993944	0.190244	1.18072	0.0469635	0.0823791	0.107158	0.00486907	0.0415126	0.0414434	0.323518	5.05781	0.424635
Dlst	ENSMUST00000053811	1.056	1.118	1.09	0.885	0.866	0.856	0.919	0.931	0.802	1.314	1.152	1.152	1.056	1.075	0.948	1.072	1.031	1.016	1.31	1.332	1.293	0.917	0.911	0.877	1.019	0.985	0.931	-0.32425	1.8675	-0.232731	0.823414	-0.540735	2.58289	-0.29956	1.26436	-0.214109	0.898504	-0.423003	2.11478	0.0246902	0.0302783	0.0186217	0.00486907	0.117732	0.196299	-0.339557	5.05763	-0.311853
Ppap2a	ENSMUST00000070951	0.849	0.795	0.801	1.184	1.091	1.375	1.122	1.183	1.13	0.712	0.597	0.751	0.875	1.093	0.99	1.036	1.048	1.193	1.069	0.88	0.873	1.197	1.252	1.074	1.346	1.293	1.285	0.578062	1.43085	0.521978	1.07794	0.320086	1.00258	0.490476	1.84322	0.669731	1.2793	0.475607	1.514	-0.0875864	0.0868861	0.147754	0.00486907	0.155521	0.182968	0.502998	5.05335	0.534933
Gm4980	ENSMUST00000178124	0.703	0.773	0.712	0.996	1.053	1.123	0.945	0.969	1.051	0.945	0.876	0.849	1.135	0.998	1.132	1.082	1.07	1.062	0.947	0.912	0.797	1.323	1.378	1.25	1.231	1.261	1.203	0.53578	1.67182	0.290243	1.07007	0.572963	1.78416	0.438419	1.58523	0.26753	1.29382	0.476319	1.7153	-0.0973607	0.162577	-0.0227131	0.00486907	-0.0966435	0.168579	0.431124	5.05039	0.487921
Bclaf1	ENSMUST00000185800	0.929	0.927	1	1.037	1.175	1.268	1.011	1.125	1.034	0.961	0.855	0.945	1.036	1.13	1.137	1.045	1.056	1.094	0.793	0.762	0.868	1.042	1.02	1.133	1.127	0.991	1.075	0.285091	0.992884	0.258586	1.07332	0.399022	1.61174	0.150487	0.882143	0.210625	1.03071	0.398118	1.55092	-0.134604	0.155175	-0.047961	0.00486907	-0.000903378	0.00228936	0.280868	5.03994	0.219358
Plcd1	ENSMUST00000010804	0.993	0.933	0.962	1.017	1.147	1.205	1.023	1.111	1.059	0.749	0.837	0.799	1.035	0.944	0.985	1.122	1.065	1.042	0.825	0.841	0.827	0.984	1.025	1.016	1.058	0.973	1.045	0.22225	0.935018	0.313556	1.29965	0.279052	2.37881	0.144842	1.09628	0.437098	1.42714	0.303173	1.90112	-0.0774079	0.0982967	0.123542	0.00486907	0.0241204	0.0444929	0.27978	5.03705	0.184065
Sfxn3	ENSMUST00000084493	0.714	0.833	0.757	0.874	0.94	0.92	0.922	1.018	1.033	0.848	0.878	0.819	1.031	0.987	1.058	0.97	1.011	0.998	0.755	0.751	0.807	1.177	1.257	1.221	1.265	1.193	1.23	0.246873	1.08447	0.27339	1.48238	0.660106	2.43801	0.367779	1.31706	0.227162	1.35717	0.673073	2.3947	0.120906	0.226342	-0.0462274	0.00486907	0.0129672	0.0298069	0.415516	5.03154	0.308592
Tmed9	ENSMUST00000109905	0.999	0.941	0.975	0.951	1.009	1.046	1.101	1.009	1.084	0.851	0.92	0.831	1.026	0.997	0.972	1.084	1.043	1.035	0.865	0.887	0.837	1.056	0.976	1.082	1.054	1.126	1.07	0.0443491	0.282237	0.202935	1.13031	0.266374	1.55776	0.131868	0.967933	0.281216	1.29382	0.328045	1.97806	0.0875193	0.180391	0.0782814	0.00486907	0.0616708	0.0933076	0.207595	5.03009	0.0887723
S100a13	ENSMUST00000048138	0.764	0.744	0.726	0.961	0.942	1.008	0.991	0.966	0.835	0.907	0.849	0.862	1.039	1.105	1.12	1.147	1.101	1.081	0.655	0.825	0.728	1.085	1.217	1.25	1.317	1.302	0.938	0.381886	1.82484	0.318176	1.55089	0.685891	1.68726	0.32167	1.23154	0.346624	1.50615	0.687921	1.22798	-0.0602159	0.0837904	0.0284478	0.00486907	0.00202939	0.00422134	0.458688	5.01959	0.352092
Slc30a9	ENSMUST00000162372	1.211	1.081	1.219	0.93	0.952	0.877	0.907	0.958	0.844	1.312	1.148	1.043	1.124	1.056	1.018	1.054	1.09	0.931	1.211	1.172	1.201	0.858	0.894	0.87	0.91	0.934	0.898	-0.347737	1.38552	-0.131421	0.350787	-0.450903	2.54252	-0.374122	1.37463	-0.188005	0.475313	-0.386342	2.45259	-0.0263851	0.0413528	-0.0565835	0.00486907	0.0645609	0.196299	-0.309374	5.01333	-0.360869
Pcca	ENSMUST00000038374	1.027	1.071	1.079	0.869	0.783	0.772	0.837	0.853	0.677	1.072	1.161	1.188	0.958	0.959	0.853	0.931	0.925	0.897	1.449	1.577	1.55	0.911	0.944	0.876	1.01	0.941	0.863	-0.390275	1.56863	-0.304532	1.15271	-0.744658	2.43801	-0.424605	1.22762	-0.313413	1.33722	-0.701465	2.02482	-0.03433	0.0332504	-0.00888137	0.00232075	0.043193	0.0444929	-0.494844	4.99685	-0.407338
Srsf1	ENSMUST00000079866	0.944	0.923	0.953	1.009	1.15	1.178	1.117	1.019	1.194	0.744	0.788	0.825	0.997	0.967	1.084	0.989	1.012	1.033	0.893	0.855	0.874	1.054	0.995	1.065	1.018	0.993	0.984	0.242857	1.07017	0.370911	1.36619	0.248101	1.82383	0.239827	1.13067	0.364269	1.42714	0.191888	1.93406	-0.00302951	0.00207038	-0.00664182	0.0017949	-0.0562129	0.133303	0.273816	4.99605	0.241343
Sbf1	ENSMUST00000123791	1.03	1.004	0.979	0.833	0.843	0.781	0.85	0.749	0.822	1.176	1.197	1.147	0.863	0.828	0.91	0.9	0.805	0.849	1.107	1.104	1.11	0.993	1.026	0.922	0.924	0.968	0.98	-0.294303	1.60272	-0.436509	1.74887	-0.175311	1.29534	-0.315598	1.4544	-0.462817	1.52352	-0.209562	1.92508	-0.0212948	0.0349721	-0.0263079	0.00486907	-0.034251	0.04996	-0.314663	4.99601	-0.304911
Acsl3	ENSMUST00000035779	1.087	1.459	0.935	0.839	0.919	0.888	1.022	0.971	0.863	0.925	1.545	1.467	0.703	0.676	0.706	0.711	0.702	0.798	1.231	1.244	1.271	0.778	0.933	0.856	0.808	0.879	0.881	-0.395689	0.654139	-0.917049	1.06135	-0.545268	1.8414	-0.285506	0.436311	-0.832398	0.929853	-0.544706	2.22828	0.110183	0.147402	0.0846516	0.00486907	0.000561907	0.00321104	-0.58035	4.98672	-0.339546
Acot9	ENSMUST00000026324	0.769	0.896	0.86	1.075	1.056	1.231	1.221	1.206	0.971	0.479	0.928	0.89	1.167	1.256	1.07	1.134	1.178	1.195	0.732	0.666	0.722	0.919	1.1	0.948	1.027	1.027	1.121	0.413036	1.24499	0.604716	0.634423	0.484941	1.57586	0.428402	1.10082	0.610487	0.659676	0.582692	2.05957	0.0153661	0.00735266	0.00577079	0.00232576	0.0977517	0.0864557	0.51949	4.98011	0.42074
Rpl3	ENSMUST00000081650	0.674	0.686	0.737	1.223	1.437	2.035	1.282	1.346	1.651	0.436	0.525	0.559	0.886	0.937	1.278	0.887	0.981	1.104	0.371	0.265	0.36	0.878	0.779	1.179	0.747	0.823	0.879	1.1628	1.37031	1.02866	1.29686	1.50964	1.73848	1.02895	1.6836	0.967363	1.36821	1.29798	1.89051	-0.133851	0.0428835	-0.0612994	0.00418032	-0.211665	0.0802237	1.13997	4.97704	1.09742
Maged2	ENSMUST00000112699	0.521	0.526	0.572	1.169	1.524	1.871	1.19	1.345	1.721	0.721	0.534	0.568	1.12	1.026	1.602	0.993	1.064	1.276	0.252	0.203	0.281	0.651	0.856	1.221	0.66	0.896	0.747	1.4952	1.60272	1.03981	1.16426	1.89007	1.72123	1.3944	1.6836	0.870507	1.22468	1.64574	1.97828	-0.100801	0.0349721	-0.1693	0.00486907	-0.244329	0.0568624	1.32483	4.97286	1.44568
Sacm1l	ENSMUST00000026270	0.992	1.052	1.034	0.974	0.867	0.933	1.005	0.923	0.888	1.215	1.197	1.125	0.942	0.926	0.949	0.99	1.023	0.917	1.185	1.285	1.293	0.925	0.984	1.02	0.934	1.029	1.016	-0.150025	0.906147	-0.328367	1.7079	-0.361475	1.72123	-0.128346	0.774234	-0.271626	1.1568	-0.337055	1.63957	0.0216795	0.0291307	0.0567411	0.00486907	0.0244199	0.03371	-0.26735	4.97136	-0.139145
Pgm2	ENSMUST00000058351	1.046	1.133	1.025	0.86	0.887	0.73	0.813	0.833	0.801	1.306	1.391	1.442	0.988	0.958	0.931	1.007	0.93	0.86	1.293	1.297	1.235	1.063	1.055	0.943	1.011	0.989	1.002	-0.37128	1.16254	-0.524717	1.76236	-0.321457	1.58089	-0.38886	1.67067	-0.565402	1.39372	-0.349536	2.31253	-0.0175798	0.012106	-0.040685	0.00486907	-0.0280791	0.0387379	-0.422896	4.96953	-0.380043
Eno3	ENSMUST00000072841	1.124	1.149	1.051	0.889	0.868	0.743	0.788	0.814	0.764	1.618	1.432	1.502	1.009	0.984	0.985	1.037	0.947	0.799	1.215	1.244	1.215	1.023	1.02	0.886	1.017	0.969	1.001	-0.410992	1.29401	-0.612157	1.81084	-0.326943	1.48582	-0.49047	1.77856	-0.70986	1.30548	-0.298654	2.22828	-0.079478	0.0955543	-0.0977028	0.00486907	0.028289	0.0362017	-0.481672	4.96953	-0.450184
Cltc	ENSMUST00000103186	0.952	0.944	0.974	1.052	1.035	1.093	1.113	1.065	1.159	0.872	0.926	0.919	0.961	1.016	1.037	0.984	0.993	1.114	0.932	0.939	0.918	1.03	0.978	1.06	1.039	1.046	1.061	0.147976	1.42027	0.149665	1.00928	0.137551	1.29636	0.217501	1.49677	0.186059	0.84613	0.173771	2.25798	0.0695249	0.186281	0.0363942	0.00486907	0.0362202	0.0812738	0.169159	4.96953	0.183157
Pgam2	ENSMUST00000020768	1.099	1.138	1.064	0.874	0.796	0.693	0.805	0.831	0.745	1.434	1.279	1.338	0.953	0.925	0.869	1.033	0.936	0.885	1.159	1.196	1.181	0.971	0.958	0.867	1.018	1.077	1.012	-0.482284	1.33027	-0.560421	1.69491	-0.338754	1.73999	-0.471336	1.6836	-0.505293	1.328	-0.186596	1.68842	0.010948	0.0124342	0.0551284	0.00486907	0.152158	0.196299	-0.422477	4.93201	-0.476799
Coq6	ENSMUST00000110276	1.036	1.097	1.112	0.88	0.921	0.879	0.84	0.903	0.764	1.334	1.091	1.204	1.027	1.061	0.97	1.004	0.986	0.998	1.195	1.346	1.236	1.004	0.972	0.924	0.932	1.002	0.965	-0.275985	1.59437	-0.246984	0.800608	-0.381188	1.70583	-0.372256	1.3848	-0.280392	0.927532	-0.381685	1.75018	-0.096271	0.155175	-0.0334083	0.00486907	-0.000497567	0.000735088	-0.322741	4.93042	-0.323318
H2-Ab1	ENSMUST00000040828	0.723	0.991	0.748	1.076	1.074	1.192	0.928	1.078	1.217	0.338	0.407	0.405	0.901	0.994	1.41	1.142	0.946	1.515	0.723	0.639	0.553	1.461	1.078	1.562	0.831	1.051	1.173	0.440881	0.971378	1.52302	1.52627	1.09863	1.60134	0.388573	0.749528	1.64756	1.40537	0.673828	1.22846	-0.0523075	0.0456909	0.124548	0.00486907	-0.424803	0.154311	0.900105	4.92506	0.414964
Smarca5	ENSMUST00000043359	0.89	0.894	0.916	1.075	1.122	1.152	1.26	1.127	1.328	0.733	0.84	0.832	0.981	0.979	1.054	0.988	1.036	1.192	0.848	0.838	0.877	1.024	0.965	1.163	0.949	1.021	0.991	0.310771	1.77042	0.325643	1.20252	0.298434	1.23558	0.460403	1.54384	0.419231	1.06969	0.208251	1.64947	0.149632	0.221247	0.093588	0.00486907	-0.090183	0.0802237	0.339655	4.91693	0.387526
Phospho2	ENSMUST00000028494	1.187	1.12	1.101	0.959	1.009	0.944	0.88	1.018	0.97	1.423	1.229	1.088	0.842	0.867	0.907	0.917	0.848	0.67	1.227	1.171	1.219	0.992	1.008	0.918	1.002	0.986	1.004	-0.226915	1.37837	-0.515676	1.17303	-0.309814	1.77797	-0.24888	1.14984	-0.619116	0.984677	-0.273683	2.22363	-0.0219653	0.0349721	-0.103441	0.00486907	0.0361303	0.0649904	-0.362963	4.91627	-0.237856
Tmem209	ENSMUST00000151187	1.049	0.849	0.909	1.044	1.202	1.058	1.077	1.028	1.107	1.037	0.711	0.775	1.243	1.085	1.255	1.166	1.275	1.022	0.811	0.786	0.704	1.203	0.967	1.129	1.095	0.996	1.165	0.235185	0.725177	0.506028	0.873709	0.519768	1.45373	0.194443	0.729247	0.456882	0.748395	0.50084	1.62616	-0.0407418	0.0507859	-0.0491457	0.00486907	-0.0189281	0.0112405	0.398471	4.91433	0.214958
Pank4	ENSMUST00000030931	1.05	1.119	1.076	0.938	0.92	0.868	0.918	0.94	0.852	1.26	1.158	1.268	1.047	1.01	0.895	1.142	1.027	1.047	1.182	1.16	1.241	0.984	0.98	0.903	0.991	0.986	0.967	-0.251433	1.46063	-0.320363	1.11297	-0.321626	1.75131	-0.259926	1.42462	-0.196789	0.894259	-0.28339	2.0147	-0.00849271	0.0133104	0.123575	0.00486907	0.0382358	0.0704639	-0.271981	4.90731	-0.255673
Ndufa11	ENSMUST00000002452	1.304	1.224	1.194	1.209	1.091	1.03	1.017	1.002	0.93	1.245	1.182	1.119	0.946	1.019	0.908	0.979	0.991	0.889	1.592	1.584	1.519	1.047	1.105	0.977	1.087	1.075	0.896	-0.160556	0.711385	-0.303635	1.21637	-0.585423	2.17063	-0.335852	1.52653	-0.310682	1.15346	-0.618537	1.78928	-0.175296	0.239378	-0.00704737	0.0017949	-0.0331133	0.0298069	-0.394799	4.90714	-0.245543
Ncl	ENSMUST00000027438	0.902	0.887	0.918	1.164	1.094	1.124	1.205	1.057	1.283	0.727	0.9	0.865	1.011	0.979	1.079	0.98	0.995	1.038	0.878	0.876	0.9	1.069	1.034	1.092	0.978	1.001	0.983	0.321182	1.83309	0.300465	0.880901	0.267648	2.15366	0.389091	1.34063	0.273897	0.839717	0.158403	2.06543	0.067909	0.0778344	-0.026568	0.00486907	-0.109244	0.229601	0.287233	4.90525	0.355536
Rilp	ENSMUST00000042972	0.89	0.829	0.798	0.866	1.071	1.059	0.89	1.032	1.012	0.797	0.822	0.93	1.116	1.212	1.116	1.056	1.046	1.214	0.796	0.859	0.82	0.929	1.002	0.98	1.073	1.007	1.175	0.251332	0.756876	0.434154	1.34448	0.234086	1.54826	0.221164	0.929229	0.379513	1.05043	0.395229	1.60864	-0.0301688	0.0203262	-0.0546411	0.00486907	0.161143	0.17617	0.322196	4.90525	0.236327
Ncstn	ENSMUST00000003550	0.871	0.871	0.962	1.15	1.121	1.219	1.141	1.117	1.216	0.652	0.855	0.735	1.002	0.91	1.116	0.941	1.051	1.175	0.849	0.864	0.851	0.991	1.014	1.054	1.001	1.022	1.01	0.368132	1.49732	0.433579	0.91314	0.254664	2.08316	0.361503	1.52479	0.498331	0.959932	0.242349	2.47426	-0.00662928	0.011231	0.0647517	0.00486907	-0.0123146	0.0362017	0.358049	4.90113	0.364821
Tppp3	ENSMUST00000014990	1.019	0.861	1.019	1.444	1.068	1.127	1.162	1.365	1.132	0.534	0.657	0.688	0.972	1.005	1.074	0.957	1.031	1.258	0.661	0.722	0.733	1.036	1.035	1.142	1.393	1.295	1.15	0.327987	0.691894	0.699317	1.39619	0.602581	2.05728	0.335894	0.974123	0.788698	1.17903	0.859015	2.02005	0.00790736	0.00857151	0.0893808	0.00486907	0.256434	0.196299	0.582449	4.89702	0.331946
Hnrnpl	ENSMUST00000174477	1.041	0.961	1.015	1.199	1.132	1.194	1.068	1.064	1.161	0.832	0.83	0.878	1.039	1.026	1.043	1.027	1.062	1.14	0.821	0.936	0.796	1.051	1.1	1.008	1.208	1.065	1.239	0.224509	1.38076	0.291158	1.76236	0.307274	1.29247	0.126288	0.823407	0.346259	1.35529	0.460099	1.47068	-0.0982207	0.227931	0.0551009	0.00486907	0.152825	0.157095	0.28962	4.88326	0.176234
Neb	ENSMUST00000139672	1.1	1.13	1.042	0.926	0.848	0.73	0.834	0.846	0.753	1.571	1.348	1.359	0.989	0.995	0.924	1.03	0.937	0.889	1.33	1.364	1.235	1.072	1.101	0.914	0.999	1.005	0.996	-0.385938	1.13492	-0.556909	1.52595	-0.347957	1.26676	-0.427436	1.57062	-0.582941	1.32439	-0.3892	1.99979	-0.0414982	0.0320393	-0.0260313	0.00486907	-0.041243	0.0362017	-0.451567	4.88129	-0.406538
Atad3a	ENSMUST00000030903	1.093	1.112	1.118	0.897	0.971	0.911	0.93	0.981	0.881	1.309	1.116	1.068	1.093	1.015	1.013	1.044	1.043	1.005	1.364	1.506	1.4	0.873	0.88	0.881	0.981	0.947	0.868	-0.25792	1.58383	-0.162458	0.488245	-0.696981	2.48411	-0.251187	1.46488	-0.175926	0.571519	-0.610872	2.00346	0.00673311	0.00857151	-0.013468	0.00447801	0.086109	0.132224	-0.365157	4.88096	-0.25455
Dhrs4	ENSMUST00000022821	1.187	1.362	1.144	0.674	0.916	0.859	0.895	0.966	0.796	1.716	1.165	1.025	0.899	0.896	0.757	0.907	1.082	0.918	2.32	1.731	1.887	0.61	0.586	0.869	0.669	0.8	0.492	-0.5926	1.16886	-0.614064	0.743756	-1.52384	1.82462	-0.474995	1.28274	-0.426161	0.505068	-1.59839	1.79086	0.117605	0.0861304	0.187903	0.00486907	-0.0745522	0.0235797	-0.891829	4.87314	-0.5326
Edf1	ENSMUST00000015236	1.146	1.221	1.127	1.014	1.011	0.998	0.982	1.003	0.987	1.529	1.303	1.358	1.107	1.011	1.148	0.996	1.028	0.911	1.159	1.146	1.097	0.958	0.929	0.874	1.001	0.923	0.906	-0.208899	1.45096	-0.359425	1.12509	-0.301192	1.76856	-0.233445	1.54187	-0.51359	1.30739	-0.265581	1.57673	-0.0245469	0.234932	-0.154164	0.00486907	0.0356112	0.0475893	-0.317916	4.8657	-0.22112
Gltp	ENSMUST00000112212	0.857	0.999	0.95	1.166	1.033	1.115	1.138	1.081	1.279	0.941	0.762	0.777	0.994	0.939	1.162	0.995	1.091	1.229	0.687	0.771	0.898	1.144	0.939	1.168	1.111	1.264	1.212	0.240059	0.954294	0.319599	0.728124	0.464544	1.09687	0.318015	1.07864	0.418669	0.91073	0.606438	1.514	0.0779567	0.094638	0.0990695	0.00486907	0.141894	0.103211	0.392299	4.8657	0.279563
Pbdc1	ENSMUST00000033577	0.848	0.884	0.93	1.067	1.045	1.102	0.967	1.039	1.051	0.841	0.801	0.847	1.002	0.96	0.951	1.05	1	1.023	1.017	0.959	0.922	1.105	1.077	1.07	1.02	1.075	1.117	0.271859	1.49173	0.226939	1.481	0.16627	1.2902	0.199606	1.17814	0.304082	1.52352	0.148414	0.945917	-0.0722534	0.188777	0.0771421	0.00486907	-0.0178554	0.0387379	0.217776	4.86513	0.236185
Chchd3	ENSMUST00000066379	1.093	1.157	1.105	0.871	0.863	0.837	0.91	0.925	0.79	1.419	1.091	1.117	1.034	1.099	0.976	1.058	1.045	0.968	1.304	1.29	1.248	0.902	0.916	0.857	1.032	0.978	0.946	-0.383983	1.89014	-0.222326	0.486162	-0.522319	2.42131	-0.353995	1.35363	-0.240068	0.549415	-0.378211	2.01911	0.0299878	0.0349721	-0.0177421	0.00418032	0.144107	0.196299	-0.348105	4.86016	-0.368911
Ttc37	ENSMUST00000091466	1.119	1.084	1.099	0.987	1.017	0.996	0.976	0.96	1.049	1.179	1.112	1.176	0.986	0.974	0.976	1.024	0.98	1.057	1.039	1.124	1.023	1.022	1.024	1.011	1.042	1.027	0.961	-0.138378	1.62326	-0.239836	1.65079	-0.0596297	0.479502	-0.145609	1.13917	-0.179685	1.09916	-0.0724285	0.442862	-0.00723157	0.0171527	0.0601511	0.00486907	-0.0127988	0.0309861	-0.139977	4.85357	-0.141989
Supt5	ENSMUST00000003527	0.987	0.977	0.926	1.142	1.049	1.062	1.041	1.03	1.071	0.837	0.911	0.951	1.025	1	1.05	1.002	0.985	1.012	0.89	0.955	0.962	1.073	1.012	1.013	1.024	1.024	1.056	0.170701	1.10513	0.188161	0.959678	0.142308	1.10988	0.120614	1.16529	0.152057	0.823415	0.145099	1.26128	-0.0500876	0.135375	-0.0361049	0.00486907	0.00279141	0.00758352	0.153025	4.85357	0.145875
Pm20d2	ENSMUST00000098181	1.476	1.565	1.429	1.097	1.009	0.969	1.007	0.998	0.864	1.113	1.21	1.037	0.95	0.965	0.899	1.023	1.044	0.845	1.22	1.236	1.136	0.913	0.905	0.741	0.901	0.825	0.755	-0.539688	1.68991	-0.255839	1.0219	-0.489207	1.47451	-0.639727	1.65486	-0.206451	0.547648	-0.533866	1.75984	-0.100038	0.128937	0.049388	0.00486907	-0.0446584	0.028266	-0.451104	4.8503	-0.588841
Mpi	ENSMUST00000034856	1.212	1.256	1.2	0.947	0.969	0.897	0.911	1.004	0.874	1.203	1.08	1.178	1.043	0.948	0.928	1.038	0.936	0.881	1.337	1.29	1.239	1.053	1.167	1.023	1.174	1.039	1.06	-0.382884	1.7707	-0.245715	1.00822	-0.253513	1.29717	-0.395246	1.53937	-0.277698	0.938331	-0.240228	1.27677	-0.0123616	0.0184573	-0.0319835	0.00486907	0.0132846	0.0135921	-0.297533	4.8503	-0.389052
Myo1f	ENSMUST00000173372	0.601	0.868	0.69	1.391	1.043	0.926	1.684	0.995	1.798	0.326	0.488	0.469	0.8	0.878	1.048	0.753	0.921	1.303	0.474	0.524	0.423	1.342	0.789	1.955	0.86	1.259	1.022	0.638098	0.900991	1.08726	1.28563	1.52378	1.25411	1.05217	1.0806	1.21434	1.06969	1.14432	1.72259	0.414071	0.135597	0.127074	0.00486907	-0.379465	0.0574527	1.09437	4.8503	0.859938
Map1a	ENSMUST00000110639	0.815	0.816	0.836	0.973	0.916	1.266	0.893	1.001	0.995	0.756	0.752	0.809	1.052	1.044	1.163	0.996	0.976	1.327	0.641	0.464	0.544	1.095	1.065	1.181	1.247	1.247	1.657	0.354882	0.796781	0.492171	1.61723	1.01869	1.85724	0.227812	1.25895	0.509771	0.949744	1.33187	1.81719	-0.12707	0.0787275	0.0175994	0.000261162	0.313179	0.166088	0.643201	4.84961	0.292746
Ecsit	ENSMUST00000179422	1.257	1.153	1.138	0.963	1.062	1.006	0.94	1.11	0.892	0.96	1.178	1.166	0.992	0.978	1.01	0.931	0.933	0.967	1.287	1.147	1.189	0.872	0.969	0.854	1.012	0.976	0.937	-0.227212	1.14187	-0.148901	0.43653	-0.4269	1.644	-0.270209	0.905436	-0.222902	0.674511	-0.308748	1.56997	-0.0429966	0.0445515	-0.0740006	0.00486907	0.118151	0.153755	-0.267531	4.84221	-0.24855
Actn3	ENSMUST00000006626	1.108	1.167	1.04	0.869	0.831	0.634	0.799	0.778	0.772	1.269	1.413	1.442	0.939	0.909	0.896	0.987	0.897	0.796	1.326	1.379	1.273	1.112	1.113	0.958	0.987	0.956	1.02	-0.506204	1.08358	-0.587764	1.72709	-0.321656	1.34726	-0.496962	1.75699	-0.621811	1.30295	-0.424985	2.06796	0.00924215	0.0127126	-0.0340475	0.00486907	-0.103329	0.10505	-0.490478	4.83426	-0.501576
Sucla2	ENSMUST00000022706	1.159	1.165	1.149	0.959	0.915	0.866	0.983	0.992	0.876	1.183	1.078	1.076	1.095	1.097	0.94	1.057	1.032	1.03	1.346	1.314	1.261	0.918	0.947	0.877	1.062	0.997	0.925	-0.342007	1.65879	-0.0914675	0.309714	-0.515993	2.2674	-0.284714	1.39024	-0.0974681	0.627787	-0.393974	1.72241	0.0572921	0.0842913	-0.00600066	0.000261162	0.122019	0.151458	-0.288835	4.82987	-0.313076
Vdac3	ENSMUST00000009036	1.142	1.201	1.154	0.889	0.918	0.816	0.961	0.951	0.789	1.309	1.141	1.16	1.007	1.114	0.964	1.102	1.001	0.995	1.432	1.381	1.304	0.961	1.012	0.953	1.135	0.979	1.07	-0.4149	1.62326	-0.226728	0.782446	-0.492664	2.15378	-0.372624	1.2311	-0.220662	0.82431	-0.370753	1.54098	0.0422758	0.0349721	0.00606665	0.0017949	0.121911	0.148968	-0.349619	4.81606	-0.393607
Adk	ENSMUST00000045376	1.327	1.26	1.254	0.901	1.026	0.969	0.965	1.059	0.961	1.421	1.033	1.045	1.119	0.993	0.96	1.121	1.083	0.976	1.314	1.199	1.371	0.876	0.904	0.853	0.961	0.971	0.843	-0.40742	1.57086	-0.187764	0.301471	-0.560836	2.04814	-0.363751	1.58325	-0.137916	0.205289	-0.485055	1.62968	0.0436693	0.0617088	0.0498485	0.00486907	0.0757803	0.0812738	-0.355856	4.81606	-0.38542
Ldb3	ENSMUST00000022330	1.292	1.372	1.3	0.823	0.83	0.635	0.766	0.819	0.703	2.471	1.622	1.674	1.16	0.967	1.039	1.163	1.042	0.888	1.388	1.257	1.215	0.946	1.122	0.734	0.939	0.814	0.989	-0.79287	1.49782	-0.86516	1.11318	-0.462144	0.931493	-0.79287	1.80061	-0.898814	1.05043	-0.493372	1.50431	0	0.00376034	-0.0336544	0.00418032	-0.0312284	0.00422134	-0.730804	4.81357	-0.79287
Lrig1	ENSMUST00000032105	1.126	1.301	1.074	0.833	0.875	0.855	0.883	0.909	1.005	1.728	1.554	1.484	1.134	1.072	0.975	1.131	1.062	0.956	1.227	1.203	1.158	0.931	1.004	0.87	0.933	0.895	0.912	-0.449934	1.38076	-0.583299	1.46573	-0.355179	1.61297	-0.323887	1.06249	-0.597885	1.328	-0.389004	2.23931	0.126047	0.232579	-0.0145866	0.00359083	-0.0338249	0.0414434	-0.460154	4.81164	-0.385534
0610037L13Rik	ENSMUST00000135454	1.053	1.139	1.067	0.899	0.948	0.894	0.845	0.901	0.876	1.425	1.159	1.194	0.958	0.961	0.854	0.966	0.944	0.95	1.374	1.328	1.343	1.099	1.075	0.95	1.109	1.055	1.046	-0.249727	1.434	-0.446175	1.12509	-0.372745	1.62339	-0.313762	1.59492	-0.401608	1.0918	-0.333566	2.15808	-0.0640346	0.189905	0.0445675	0.00486907	0.0391788	0.0472802	-0.354947	4.80187	-0.281389
Dcun1d2	ENSMUST00000110838	1.141	1.137	1.041	0.908	0.907	0.746	0.811	0.802	0.758	1.103	1.259	1.223	0.868	0.842	0.897	0.977	0.873	0.733	1.306	1.298	1.182	1.006	1.055	0.894	0.949	1.071	1.092	-0.374041	1.12576	-0.459583	1.54861	-0.357516	1.37828	-0.485253	1.7176	-0.472925	0.995844	-0.282832	1.22687	-0.111212	0.122064	-0.0133429	0.00382093	0.0746839	0.0590459	-0.401248	4.8018	-0.428576
Pdpn	ENSMUST00000030317	0.678	0.695	0.713	1.687	1.083	1.167	2.497	1.605	2.278	0.435	0.423	0.334	0.854	0.76	0.802	0.828	1.048	1.537	0.427	0.429	0.52	1.111	0.862	1.47	0.875	1.034	1.065	0.916358	1.27214	1.01924	1.60312	1.32319	1.58271	1.61282	1.6665	1.51766	1.22926	1.11192	1.97484	0.69646	0.263941	0.49842	0.00486907	-0.211262	0.0583504	1.27742	4.8017	1.30621
Slc25a4	ENSMUST00000034049	1.142	1.159	1.141	0.85	0.87	0.799	0.96	0.989	0.827	1.486	1.115	1.108	1.052	1.081	0.935	1.064	1.003	1.047	1.428	1.4	1.349	0.905	0.938	0.863	1.078	1.04	0.941	-0.450396	1.86782	-0.273732	0.510369	-0.626305	2.41732	-0.31024	1.22269	-0.252261	0.512443	-0.449407	1.83049	0.140156	0.179916	0.0214705	0.00486907	0.176898	0.191914	-0.393966	4.8017	-0.378616
Sh3bgrl3	ENSMUST00000030651	0.748	0.823	0.93	1.226	1.06	1.199	1.459	0.98	1.512	0.569	0.657	0.669	1.028	0.972	1.514	0.792	0.993	1.389	0.69	0.776	0.728	1.179	0.937	1.472	0.932	1.237	1.208	0.478654	1.24499	0.890916	1.1193	0.709616	1.21758	0.659713	0.984483	0.744104	0.843681	0.622179	1.41093	0.181059	0.0787145	-0.146812	0.00486907	-0.0874377	0.0271547	0.67814	4.8017	0.572022
Ces2d-ps	ENSMUST00000043209	0.513	0.71	0.7	1.477	0.935	1.391	1.26	1.411	1.374	0.341	0.661	0.925	0.896	0.957	0.867	1.019	1.104	1.192	0.489	0.534	0.629	1.002	0.702	0.971	1.04	1.019	0.953	0.983779	1.15127	0.49725	0.425151	0.695325	1.20988	1.07278	1.57062	0.782652	0.636907	0.866508	1.89003	0.0890018	0.0517563	0.285402	0.00486907	0.171183	0.0864557	0.830616	4.79854	1.02897
Stk38l	ENSMUST00000001675	1.18	1.068	1.128	0.951	0.789	0.737	0.854	0.858	0.753	1.143	1.208	1.183	0.939	0.999	0.836	0.95	0.942	0.88	1.164	1.202	1.177	1.056	1.049	0.929	1.038	0.997	0.978	-0.446721	1.16844	-0.349334	1.19345	-0.22375	1.25347	-0.453727	1.52653	-0.350375	1.45218	-0.233771	1.92616	-0.00700622	0.00108864	-0.00104053	0.000218516	-0.0100204	0.00935028	-0.338394	4.78833	-0.45022
Prcp	ENSMUST00000076052	0.727	0.672	0.917	1.605	1.39	1.598	1.352	1.373	1.983	0.309	0.667	0.698	1.02	1.043	1.152	1.018	1.117	1.42	0.589	0.799	0.718	1.091	1.113	1.113	0.891	1.09	1.039	0.987802	1.56078	0.941519	0.810043	0.655374	1.55017	1.02348	1.32621	1.08655	0.838291	0.520043	1.16489	0.0356775	0.00655598	0.145031	0.00486907	-0.13533	0.131589	0.878079	4.78077	1.00575
Neb	ENSMUST00000028320	1.07	1.069	1.031	0.867	0.844	0.706	0.791	0.823	0.728	1.464	1.305	1.331	0.932	0.956	0.896	0.96	0.881	0.851	1.304	1.337	1.187	1.044	1.094	0.888	1	0.995	1.015	-0.391265	1.22549	-0.558465	1.72479	-0.339179	1.1421	-0.436742	1.6578	-0.606945	1.45218	-0.346827	1.76578	-0.0454764	0.0369478	-0.0484808	0.00486907	-0.0076485	0.00253718	-0.447997	4.78002	-0.413824
Gsn	ENSMUST00000028239	0.614	0.752	0.711	0.841	0.895	0.849	1.766	1.101	1.598	0.62	0.709	0.719	0.88	0.858	0.921	0.861	1.058	1.022	0.631	0.561	0.575	1.298	1.096	1.3	0.954	1.109	1.143	0.315663	1.09085	0.376668	1.28612	1.06388	2.19125	1.10416	1.37131	0.522091	1.1388	0.859472	1.99728	0.788496	0.347501	0.145423	0.00486907	-0.204409	0.149633	0.730339	4.77875	0.763122
Lrrfip2	ENSMUST00000098340	0.938	0.839	0.943	1.154	1.142	1.307	1.125	1.211	1.159	0.698	0.789	0.86	0.957	1.059	1.015	1.006	1.01	1.144	0.857	0.812	0.844	0.938	0.927	1.065	0.991	1.021	1.019	0.405592	1.33532	0.368976	1.07986	0.22149	1.12823	0.361686	1.49785	0.429107	1.06969	0.270383	2.07829	-0.0439062	0.059041	0.0601307	0.00486907	0.0488932	0.0583504	0.344589	4.77495	0.383806
Septin9	ENSMUST00000106354	0.931	1.001	1.026	1.149	1.061	1.154	1.177	1.128	1.276	0.764	0.755	0.765	1.022	1.024	1.103	0.967	1.016	1.196	0.724	0.709	0.771	0.976	0.904	1.116	1.039	1.108	1.067	0.185556	1.03289	0.463331	1.82094	0.442913	1.44673	0.27574	1.25584	0.47701	1.22301	0.544246	2.22363	0.0901848	0.156651	0.0136793	0.0017949	0.101332	0.090183	0.387678	4.76332	0.231353
Snx1	ENSMUST00000034946	0.8	0.866	0.884	1.036	0.944	1.07	1.186	1.061	1.176	0.606	0.748	0.665	0.803	0.879	0.905	0.873	0.9	1.017	0.743	0.693	0.701	1.025	0.939	1.196	0.953	1.026	1.034	0.258312	1.13293	0.357639	1.01804	0.564338	1.56279	0.424764	1.52974	0.466624	1.09284	0.495614	2.08209	0.166452	0.241791	0.108985	0.00486907	-0.0687239	0.0454683	0.426315	4.76281	0.343937
As3mt	ENSMUST00000003655	1.142	1.063	1.12	1.317	1.009	1.042	0.819	0.926	0.884	1.416	1.294	1.333	0.843	0.896	0.924	0.94	0.908	0.906	1.273	1.132	1.177	0.845	0.955	0.821	0.898	0.93	0.946	0.0185378	0.0146546	-0.602374	1.78533	-0.450648	1.59344	-0.33884	1.48523	-0.553898	1.71258	-0.368798	1.79319	-0.357378	0.282261	0.0484761	0.00486907	0.0818504	0.0966135	-0.381697	4.74975	-0.149113
Snd1	ENSMUST00000001460	0.919	0.868	0.94	1.114	1.114	1.132	1.046	1.005	1.061	0.981	0.837	0.842	1.006	1.031	1.078	0.956	1.004	1.046	0.939	0.872	0.912	1.026	1.02	1.021	0.964	1.011	0.935	0.301147	1.69938	0.227806	0.857677	0.171631	1.61174	0.190527	1.34144	0.176419	0.651551	0.0958222	0.755215	-0.110619	0.3903	-0.0513872	0.00486907	-0.075809	0.182968	0.1952	4.74916	0.246897
Eif4a3	ENSMUST00000026667	0.947	0.871	0.907	1.097	1.132	1.132	1.074	1.085	1.186	0.987	0.805	0.884	0.963	0.96	1.034	0.955	0.989	1.105	0.85	0.886	0.894	1.081	1.021	1.069	0.972	1.017	1.003	0.302634	1.65879	0.144056	0.481269	0.269875	1.94331	0.29575	1.42181	0.188258	0.545981	0.186047	1.73391	-0.00688433	0.0141461	0.0442019	0.00486907	-0.0838277	0.196299	0.232825	4.74916	0.299196
Pgk1-rs7	ENSMUST00000085735	1.149	1.118	1.094	1.042	0.943	0.813	0.874	0.927	0.865	1.018	1.238	1.251	0.991	0.959	0.898	1.027	0.932	0.954	1.206	1.224	1.159	1.049	1.054	0.905	1.053	1.034	0.991	-0.264495	0.854127	-0.300288	0.841394	-0.254777	1.18017	-0.334214	1.70488	-0.267732	0.74862	-0.221589	1.73906	-0.0697192	0.0568779	0.0325566	0.00486907	0.0331887	0.0400072	-0.27278	4.74916	-0.298933
Ctsc	ENSMUST00000032779	0.832	0.824	0.84	1.213	1.218	1.474	1.478	1.274	1.876	0.633	0.688	0.665	0.957	0.899	1.303	0.953	1.044	1.148	0.643	0.609	0.594	1.021	0.863	1.187	0.959	0.896	1.017	0.645705	1.5788	0.669602	1.08148	0.734306	1.56844	0.890771	1.44692	0.663194	1.42583	0.637653	2.08209	0.245066	0.137997	-0.00640792	0.00132883	-0.0966528	0.0486627	0.715374	4.74607	0.773435
Sh3bgrl	ENSMUST00000033598	0.992	0.919	1.03	1.246	1.017	1.193	1.144	1.027	1.324	0.673	0.694	0.661	0.983	0.958	1.014	0.997	1.027	1.162	0.813	0.704	0.777	1.141	1.097	1.249	1.096	1.025	1.034	0.232796	0.762678	0.5431	2.0012	0.604121	1.8629	0.248986	0.724326	0.651689	1.51285	0.459775	1.79441	0.0161892	0.00857151	0.108588	0.00486907	-0.144346	0.180094	0.442046	4.728	0.240914
Rbfa	ENSMUST00000025462	1.093	1.058	1.084	1.008	0.954	0.951	0.878	0.936	0.826	1.276	1.002	0.978	0.901	0.939	0.847	0.875	0.941	0.877	1.218	1.148	1.228	0.893	0.985	0.917	0.988	1.046	0.947	-0.15126	1.34749	-0.277104	0.62281	-0.362742	1.82085	-0.293228	1.46013	-0.273886	0.632459	-0.269794	1.56997	-0.141968	0.245957	0.00321791	0.00175074	0.0929481	0.128569	-0.271586	4.728	-0.220498
Cltb	ENSMUST00000091609	1.152	1.1	1.152	1.068	1.029	1.049	1.051	1.013	0.984	1.236	1.104	1.079	1.035	1	0.995	1.011	1.016	0.959	1.13	1.123	1.163	1.061	0.986	1.018	1.105	1.117	1.006	-0.113712	1.22549	-0.174257	0.820753	-0.156421	1.44673	-0.159368	1.32817	-0.19536	0.850501	-0.0816674	0.576927	-0.0456558	0.164516	-0.0211036	0.00486907	0.0747535	0.10401	-0.146316	4.72296	-0.13636
Ryr1	ENSMUST00000179893	1.105	1.156	1.043	0.842	0.918	0.759	0.858	0.851	0.801	1.206	1.262	1.293	0.967	0.98	0.923	0.978	0.946	0.858	1.228	1.303	1.203	1.11	1.102	0.976	1.021	1.004	1.043	-0.391363	1.25439	-0.390066	1.73953	-0.22807	1.15702	-0.396526	1.61858	-0.434994	1.36818	-0.283423	1.86373	-0.00516376	0.00168879	-0.0449283	0.00486907	-0.0553531	0.0630396	-0.350719	4.71251	-0.393942
Prpf6	ENSMUST00000136481	0.809	0.811	0.943	0.981	0.866	1.009	0.86	0.945	0.906	0.804	0.69	0.713	0.955	0.956	0.986	0.897	0.98	1.1	0.819	0.852	0.8	1.023	1.003	1.012	1	0.939	0.957	0.156163	0.520922	0.392473	1.37514	0.298027	2.17548	0.0809916	0.320886	0.431773	1.05734	0.228967	1.70253	-0.0751709	0.0994914	0.0392995	0.00486907	-0.0690603	0.189105	0.262752	4.71168	0.119067
Mlkl	ENSMUST00000120432	0.772	0.819	0.765	1.256	1.135	1.286	1.366	1.168	1.574	0.814	0.772	0.825	0.968	0.976	1.168	1	1.11	0.852	0.817	0.753	0.818	1.103	1.056	1.239	1.133	0.993	0.847	0.64219	1.78098	0.36821	1.09431	0.508883	1.73937	0.802097	1.52699	0.29694	0.757186	0.316117	0.861362	0.159907	0.126324	-0.0712704	0.00486907	-0.192766	0.118122	0.499473	4.70968	0.724358
Mylpf	ENSMUST00000032910	1.112	1.134	1.037	0.84	0.859	0.708	0.839	0.831	0.779	1.23	1.316	1.365	0.984	0.957	0.932	1.024	0.969	0.827	1.268	1.269	1.184	1.071	1.082	0.947	0.999	0.991	1.003	-0.447779	1.30493	-0.44498	1.686	-0.263422	1.27635	-0.422822	1.67067	-0.471842	1.15346	-0.314098	2.02592	0.0249566	0.0306406	-0.0268628	0.00486907	-0.0506759	0.0583504	-0.391483	4.70799	-0.435246
Fkbp4	ENSMUST00000032508	1.095	1.159	1.096	0.958	0.932	0.972	1.039	0.968	1.075	1.253	1.149	1.191	0.951	0.939	0.945	0.956	0.994	0.974	1.033	0.993	1.032	0.947	0.863	0.922	0.923	0.911	0.896	-0.227137	1.58233	-0.34184	1.7079	-0.162631	1.26329	-0.120294	0.810498	-0.297246	1.4008	-0.163687	1.84584	0.106843	0.239378	0.0445946	0.00486907	-0.00105653	0.00019271	-0.220674	4.70247	-0.172727
Dlat	ENSMUST00000034567	1.114	1.102	1.082	0.853	0.881	0.856	0.925	0.97	0.825	1.304	1.132	1.108	1.067	1.081	0.973	1.092	1.039	1.019	1.347	1.308	1.3	0.86	0.872	0.828	1.015	0.964	0.896	-0.348639	2.02404	-0.18337	0.62281	-0.627534	2.58289	-0.277985	1.23394	-0.170027	0.639468	-0.460116	1.95601	0.0706546	0.103338	0.0133435	0.00418032	0.167418	0.196299	-0.343739	4.70247	-0.31288
Dbi	ENSMUST00000027634	1.114	1.155	1.077	0.963	0.86	0.823	0.862	0.89	0.838	1.348	1.251	1.202	1.056	0.977	1.023	1.053	1.032	0.888	1.221	1.191	1.157	0.994	1.023	0.933	1.066	1.016	1.082	-0.338624	1.29993	-0.314734	1.32028	-0.274805	1.70096	-0.369485	1.73677	-0.35446	1.05043	-0.17377	1.51328	-0.030861	0.0369478	-0.0397251	0.00486907	0.101035	0.168579	-0.302421	4.70247	-0.353972
Gsk3b	ENSMUST00000023507	1.168	1.106	1.097	0.891	0.913	0.876	0.916	0.903	0.946	1.223	1.11	1.088	0.981	0.985	0.913	1.011	1.035	0.971	1.132	1.072	1.138	0.988	0.991	1.071	1.112	1.012	0.992	-0.330944	1.7707	-0.24885	1.09895	-0.131902	1.009	-0.285897	1.67067	-0.181303	0.884664	-0.101016	0.623821	0.0450465	0.190937	0.0675469	0.00486907	0.030886	0.0400457	-0.211272	4.70247	-0.308245
Rbm39	ENSMUST00000142071	0.787	0.841	0.892	1.09	1.059	1.096	1.109	1.135	1.193	0.822	0.683	0.684	0.878	0.948	1.056	0.826	1.047	1.074	0.775	0.66	0.68	1.046	0.87	0.995	0.803	0.954	0.965	0.364795	1.56863	0.396798	0.98461	0.460857	1.39626	0.447726	1.61231	0.428975	0.833934	0.364009	1.13396	0.0829314	0.245608	0.0321767	0.00382093	-0.0968478	0.0629228	0.410803	4.70247	0.406856
Prkaa1	ENSMUST00000051186	0.805	0.878	0.87	0.984	0.916	0.976	0.943	0.949	1.01	0.583	0.654	0.762	0.923	1.027	0.904	0.914	0.901	1.166	0.728	0.711	0.673	0.792	0.942	0.949	1.009	0.859	1.03	0.17187	1.0637	0.513707	1.1323	0.345237	1.26525	0.184854	1.16497	0.576518	0.974911	0.456448	1.54051	0.0129838	0.0282014	0.062811	0.00486907	0.111211	0.0702323	0.367445	4.70247	0.178377
Sh3kbp1	ENSMUST00000080394	1.096	1.15	1.138	1.104	0.94	0.896	1.032	1.064	0.964	1.239	1.224	1.264	0.971	0.974	0.977	1.087	1.103	0.983	1.21	1.128	1.233	1.008	0.898	0.909	1.029	1.141	1.005	-0.202913	0.752924	-0.351059	2.08259	-0.343193	1.56328	-0.145198	1.03889	-0.232167	1.10747	-0.169572	0.891453	0.0577155	0.0617088	0.118891	0.00486907	0.173622	0.178957	-0.240388	4.70095	-0.173767
2610301B20Rik	ENSMUST00000080517	0.896	0.994	0.955	0.838	0.701	0.696	0.932	0.683	0.758	2.557	1.958	1.877	0.991	0.945	0.776	0.855	1.04	0.888	1.804	1.93	2.19	0.732	0.942	0.832	0.672	0.981	0.589	-0.348154	1.11236	-1.23691	1.52595	-1.24119	2.07912	-0.261717	0.684593	-1.19963	1.39264	-1.40179	1.70424	0.0864373	0.046982	0.0372837	0.00418032	-0.1606	0.0583504	-1.0298	4.69648	-0.304288
Kti12	ENSMUST00000102738	1.018	1.091	1.027	0.988	0.954	0.912	0.917	0.835	0.881	1.588	1.112	1.182	0.867	0.891	0.977	0.904	0.89	0.945	1.215	1.152	1.024	0.948	1.005	0.925	0.898	0.856	0.818	-0.13594	0.968618	-0.505259	0.872851	-0.236644	1.03071	-0.252218	1.40107	-0.503151	0.871956	-0.39882	1.49155	-0.116278	0.24477	0.00210843	0.00175074	-0.162176	0.196299	-0.343168	4.69443	-0.192908
Ndufa8	ENSMUST00000070112	1.232	1.096	1.167	0.803	0.867	0.846	1.017	0.945	0.863	1.412	1.074	1.225	0.969	1.109	0.954	1.009	1.005	0.901	1.289	1.15	1.054	0.932	0.898	1.005	0.955	1.093	0.867	-0.474161	1.66417	-0.291538	0.648833	-0.301118	1.09075	-0.307042	1.17004	-0.348312	0.80471	-0.260971	0.728195	0.167119	0.238697	-0.0567739	0.00486907	0.0401471	0.0271547	-0.32872	4.68717	-0.388183
Klc1	ENSMUST00000118471	0.962	0.885	0.921	1.059	1.08	1.242	1.045	1.085	1.173	0.663	0.82	0.861	1.011	0.956	1.144	0.977	1.084	1.105	0.84	0.863	0.837	0.929	0.96	1.062	0.981	1.041	1.035	0.288606	1.10346	0.408406	0.885344	0.216375	1.23182	0.254933	1.27585	0.433689	0.961407	0.267288	1.97806	-0.033673	0.0349721	0.0252829	0.00418032	0.0509126	0.0626536	0.309735	4.68583	0.271868
Arhgap9	ENSMUST00000069548	0.554	0.735	0.742	0.949	0.908	0.929	1.306	0.886	1.341	0.696	0.492	0.624	0.754	0.843	1.095	0.85	0.73	0.952	0.533	0.523	0.643	0.986	0.853	1.487	0.842	0.925	0.988	0.456005	1.06421	0.571095	0.790809	0.969102	1.24059	0.798704	1.08788	0.482694	0.789314	0.697366	1.69754	0.342698	0.186281	-0.088401	0.00486907	-0.271736	0.0702323	0.669063	4.68124	0.637506
Tha1	ENSMUST00000033230	1.314	1.224	1.324	1.044	0.91	0.849	1.035	1.007	0.881	1.238	1.03	1.021	1.101	1.118	0.941	1.005	1.04	0.972	1.218	1.283	1.242	0.892	0.918	0.949	0.953	0.93	1.047	-0.462376	1.34338	-0.0577244	0.112072	-0.44005	2.31587	-0.401898	1.40107	-0.124534	0.370298	-0.353294	1.73264	0.0604781	0.0535947	-0.0668099	0.00486907	0.0867552	0.120689	-0.308614	4.68118	-0.43182
Uqcrfs1	ENSMUST00000042834	1.069	1.085	1.097	0.956	0.861	0.871	0.916	0.894	0.769	1.051	1.083	1.068	0.99	1.039	0.878	0.971	0.943	1.063	1.273	1.341	1.349	0.84	0.868	0.822	0.992	0.941	0.813	-0.27435	1.43288	-0.139442	0.591574	-0.647456	2.53024	-0.334072	1.28022	-0.105114	0.607726	-0.529261	1.68842	-0.0597214	0.0678875	0.0343282	0.00486907	0.118194	0.102385	-0.342732	4.67811	-0.303902
Mapkapk3	ENSMUST00000035194	1.05	1.185	1.004	1.083	0.931	0.874	0.926	0.894	0.841	1.875	1.218	1.426	0.931	0.928	0.958	0.971	0.96	0.858	1.247	1.247	1.288	0.949	0.979	0.885	1.027	1.05	0.833	-0.165478	0.474021	-0.681844	1.03462	-0.42704	2.08063	-0.28358	1.11353	-0.696256	0.985818	-0.37813	1.2194	-0.118102	0.12781	-0.0144116	0.00418032	0.0489096	0.0309861	-0.451499	4.67407	-0.223321
Pitrm1	ENSMUST00000021611	0.784	0.79	0.815	1.028	1.021	1.033	0.957	0.994	0.906	0.832	0.799	0.825	1.143	1.112	1.022	1.093	1.049	1.12	0.974	1.014	0.947	1.014	1.041	0.984	1.111	1.059	1.018	0.36746	2.05452	0.416065	1.61314	0.0502362	0.473529	0.258094	1.52482	0.409446	1.68114	0.119291	0.91653	-0.109366	0.299925	-0.00661889	0.0017949	0.069055	0.129333	0.265582	4.66995	0.313813
Ap2b1	ENSMUST00000065692	1.028	0.947	0.978	0.893	1.057	1.097	1.178	1.186	1.14	0.824	1.013	0.996	1.191	1.185	1.121	1.118	1.253	1.21	0.869	0.834	0.818	1.083	1.205	1.122	1.066	1.11	1.184	0.0452081	0.105206	0.303787	0.917922	0.435776	1.99193	0.246821	1.54187	0.338032	0.91073	0.414465	1.92508	0.201613	0.241791	0.0342447	0.00486907	-0.0213105	0.0280167	0.296099	4.66434	0.149534
mt-Co2	ENSMUST00000082405	1.221	1.274	1.254	0.906	0.914	0.866	1.007	1.041	0.908	1.585	1.221	1.187	1.125	1.242	0.984	1.171	1.165	0.991	1.327	1.268	1.297	0.935	0.899	0.895	1.052	1.054	0.92	-0.481047	1.98535	-0.252881	0.446221	-0.512139	2.53024	-0.34286	1.47331	-0.263251	0.501725	-0.3631	1.59994	0.138187	0.234932	-0.0103698	0.00175074	0.14904	0.171763	-0.364352	4.66329	-0.410299
Erbb2ip	ENSMUST00000188997	0.886	0.936	0.98	1.124	0.992	1.141	1.065	1.069	1.054	0.786	0.861	0.93	1.028	1.038	0.954	1.012	0.983	1.091	0.688	0.652	0.71	0.976	0.975	1.061	1.096	1.03	0.993	0.217087	0.927406	0.228856	0.861931	0.555098	2.15366	0.186195	1.31042	0.260046	0.899746	0.60546	2.15068	-0.0308921	0.0424523	0.0311895	0.00486907	0.0503618	0.0640644	0.330409	4.63804	0.201723
Pfas	ENSMUST00000021282	0.799	0.851	0.794	1.214	1.275	1.222	1.143	1.045	1.344	0.896	0.664	0.686	1.076	1.083	1.098	0.987	0.967	0.945	0.71	0.862	0.799	0.981	0.984	1.041	0.863	0.946	0.875	0.602564	1.98011	0.536186	1.11269	0.342349	1.33228	0.531241	1.36106	0.368197	0.817618	0.178889	0.708559	-0.0713227	0.0756714	-0.167988	0.00486907	-0.16346	0.200344	0.434797	4.63588	0.567343
Ckm	ENSMUST00000003643	1.133	1.174	1.021	0.86	0.816	0.634	0.813	0.807	0.77	1.37	1.43	1.426	1.006	0.95	0.923	1.039	0.955	0.844	1.418	1.463	1.347	1.118	1.092	0.969	1.028	1	1.032	-0.526763	1.11451	-0.553725	1.87204	-0.411402	1.63715	-0.477645	1.60123	-0.574418	1.33722	-0.466444	2.22363	0.0491178	0.0428835	-0.0206932	0.00418032	-0.0550414	0.0603643	-0.500542	4.63475	-0.501995
Polr2c	ENSMUST00000109521	0.883	0.9	0.94	1.132	1.109	1.124	1.015	1.009	1.059	0.61	0.919	0.906	1.086	1.081	1.118	1.051	1.146	1.177	0.884	0.814	0.978	1.13	1.099	1.135	1.002	1.027	0.99	0.30541	1.83672	0.431972	0.713559	0.3301	1.38865	0.179138	1.42588	0.470538	0.743327	0.173993	0.814253	-0.126272	0.417319	0.0385666	0.00486907	-0.156107	0.26652	0.314913	4.62402	0.243655
Trp53bp1	ENSMUST00000110648	0.904	0.858	0.821	1.042	1.268	1.588	1.081	1.109	1.223	0.626	0.956	0.862	1.006	1.004	1.13	0.999	1.04	1.087	0.763	0.709	0.762	1.078	0.926	1.155	1.041	0.964	1.081	0.593686	1.02236	0.36152	0.602452	0.499839	1.51405	0.401993	1.51939	0.355073	0.613119	0.466109	1.89248	-0.191694	0.100494	-0.00644678	0.00175074	-0.0337299	0.0217579	0.448862	4.61565	0.501021
Vwa5a	ENSMUST00000001544	0.851	0.824	0.852	1.085	0.955	0.887	0.933	0.991	1.041	0.757	0.763	0.805	1.048	0.991	1.049	1.051	1.08	1.094	0.935	0.941	0.962	1.235	1.155	1.164	1.137	1.154	1.211	0.211997	0.806732	0.409442	1.76236	0.324569	2.12611	0.230606	1.36289	0.472068	1.75597	0.303304	2.07877	0.0186094	0.0205811	0.0626264	0.00486907	-0.0212646	0.0416871	0.324627	4.61459	0.221332
Dbnl	ENSMUST00000109845	0.738	0.881	0.856	1.016	1.07	1.17	0.954	1.104	1.097	0.908	0.944	1.03	1.075	1.054	1.194	0.968	1.015	1.002	0.742	0.676	0.738	1.006	1.009	1.193	0.992	1.03	1.06	0.395672	1.19324	0.205416	0.801021	0.573317	1.71058	0.350211	1.09714	0.0506606	0.254124	0.51551	2.07656	-0.0454607	0.0470646	-0.154755	0.00486907	-0.0578073	0.049252	0.339222	4.61459	0.373121
mt-Nd3	ENSMUST00000082411	1.328	1.183	1.115	0.838	0.779	0.746	0.826	0.975	0.796	1.394	1.186	1.274	1.163	1.065	0.927	1.093	0.989	0.969	1.39	1.114	1.215	0.88	0.935	0.932	1.044	1.047	0.947	-0.617759	1.58176	-0.288717	0.759643	-0.437058	1.42242	-0.481533	1.26436	-0.337074	1.05043	-0.291793	0.978424	0.136226	0.144085	-0.0483578	0.00486907	0.145265	0.196299	-0.402	4.61402	-0.548039
Syk	ENSMUST00000118756	0.63	0.86	0.774	0.969	0.969	0.892	1.263	0.993	1.295	0.695	0.662	0.661	0.843	0.893	1.153	0.849	0.844	1.123	0.597	0.539	0.579	0.924	0.782	1.329	0.796	0.946	1.053	0.321928	0.809742	0.517644	1.02624	0.823488	1.18776	0.649351	1.1587	0.480721	0.950965	0.70464	1.6274	0.327423	0.257998	-0.0369229	0.00382093	-0.118848	0.0300055	0.578936	4.61402	0.494909
Fh1	ENSMUST00000027810	1.115	1.142	1.142	0.9	0.897	0.853	0.935	0.959	0.831	1.158	1.1	1.141	1.108	1.119	0.96	1.068	1.043	1.008	1.352	1.292	1.355	0.892	0.916	0.837	1.04	1.001	0.908	-0.359118	1.90734	-0.0929113	0.374955	-0.596372	2.34354	-0.318854	1.39338	-0.124027	1.0311	-0.439413	1.83001	0.0402639	0.0542641	-0.0311155	0.00486907	0.156958	0.178214	-0.321945	4.61073	-0.338846
Dpp9	ENSMUST00000038794	1.166	1.035	1.204	0.973	0.936	0.856	1.041	0.882	0.862	1.024	1.01	1.372	0.937	0.934	0.901	0.978	0.847	1.069	1.314	1.265	1.228	1.007	1.04	0.917	0.925	0.986	0.992	-0.300375	1.08725	-0.297151	0.589584	-0.361109	1.67416	-0.289977	0.927462	-0.235014	0.384697	-0.39111	2.01434	0.0103978	0.00534174	0.0621377	0.00486907	-0.0300009	0.0380851	-0.313951	4.60567	-0.295167
Vps35	ENSMUST00000034131	1.041	1.078	1	0.899	0.966	0.945	1.014	1.015	0.979	1.243	1.096	1.122	0.947	0.992	0.942	0.978	0.968	1.041	1.17	1.168	1.179	1.032	1.006	1.025	1.042	1.005	0.983	-0.150513	1.07966	-0.264619	1.16691	-0.1994	2.49764	-0.052279	0.492153	-0.212492	0.924927	-0.215028	1.97496	0.0982344	0.299735	0.0521276	0.00486907	-0.0156276	0.0472802	-0.183753	4.60353	-0.10056
Glrx3	ENSMUST00000064404	1.138	1.108	0.999	0.912	0.951	0.889	0.915	0.975	0.963	1.106	1.156	1.126	1.001	0.986	0.938	1.015	0.989	0.883	1.038	1.036	1.062	0.97	0.989	0.951	1.021	1.001	1.025	-0.237738	1.1329	-0.211997	1.45006	-0.107906	1.59142	-0.185739	0.980139	-0.230863	1.00438	-0.0415361	0.94702	0.0519993	0.147355	-0.0188655	0.00418032	0.0663703	0.200344	-0.169353	4.60353	-0.211504
Dock2	ENSMUST00000093193	0.67	0.866	0.772	1.236	0.908	1.009	1.441	1.037	1.629	0.631	0.503	0.564	0.844	0.911	1.144	0.874	0.902	1.572	0.593	0.521	0.418	1.133	0.763	1.676	0.878	1.351	0.956	0.450082	0.877024	0.771719	1.23176	1.22132	1.13394	0.831442	1.16941	0.979463	0.91073	1.05588	1.40214	0.38136	0.180391	0.207744	0.00486907	-0.165439	0.0252785	0.871482	4.60353	0.653326
Apbb1ip	ENSMUST00000014290	0.652	0.738	0.691	1.507	1	0.947	2.191	1.159	2.126	0.584	0.469	0.474	0.83	0.706	1.109	0.788	1.119	1.355	0.385	0.341	0.353	1.133	0.7	1.572	0.839	1.093	1.004	0.730991	1.0323	0.792568	1.02617	1.65796	1.45598	1.39585	1.31127	1.09506	1.09363	1.44416	2.19302	0.664854	0.197911	0.302489	0.00486907	-0.213803	0.0338209	1.17583	4.59382	1.10138
Tor3a	ENSMUST00000079625	0.93	0.947	0.996	1.071	1.427	1.345	0.959	1.358	1.237	0.929	0.725	0.697	1.003	1.051	1.225	1.106	1.126	1.033	0.656	0.613	0.699	1.06	1.049	1.153	1.014	0.975	1.126	0.419675	1.0171	0.479981	0.918614	0.729027	2.16819	0.306886	0.666127	0.473808	0.99431	0.662502	1.91753	-0.112789	0.059041	-0.00617291	0.000218516	-0.0665246	0.0663009	0.498293	4.58725	0.364382
Ttn	ENSMUST00000099981	1.14	1.2	1.136	0.927	1.05	0.861	0.9	0.93	0.876	1.711	1.254	1.314	1.028	1.069	1.01	1.087	1.061	0.906	1.248	1.199	1.133	1.035	1.074	0.89	1.011	1.011	1.002	-0.292553	1.07232	-0.461751	0.929035	-0.255478	1.00706	-0.361266	1.76862	-0.486574	0.855322	-0.243501	1.69007	-0.0687128	0.0778344	-0.0248222	0.00486907	0.0119766	0.0154775	-0.354755	4.58725	-0.326501
Phactr4	ENSMUST00000084170	1.287	1.004	1.105	0.898	0.964	1	0.923	0.962	0.895	1.12	1.202	1.093	0.914	0.888	0.903	0.87	0.99	0.864	0.961	1.012	1.066	0.848	0.895	0.907	0.782	0.757	0.931	-0.246813	0.71544	-0.336257	1.59737	-0.197604	1.27305	-0.288752	0.899619	-0.326159	1.10227	-0.299086	1.04981	-0.0419388	0.0794788	0.0100981	0.00194819	-0.101481	0.0849798	-0.283004	4.58725	-0.26763
Kif1c	ENSMUST00000102554	1.016	1.163	1.009	1.004	0.888	0.807	0.854	0.89	0.83	1.184	1.158	1.206	1.052	0.986	0.971	0.987	0.948	0.881	1.068	1.09	1.165	0.972	0.952	0.916	1.027	0.927	0.971	-0.240227	0.726056	-0.237722	1.41786	-0.226595	1.52295	-0.30864	1.27187	-0.333359	1.34274	-0.18405	1.12775	-0.0684129	0.0659396	-0.0956368	0.00486907	0.0425457	0.0629228	-0.254626	4.58718	-0.274028
Ccdc28b	ENSMUST00000030586	1.246	1.395	1.048	1.004	0.861	0.93	0.872	0.821	0.79	1.735	1.203	1.352	0.938	0.819	0.893	0.955	0.756	0.798	1.314	1.217	1.131	1.024	1.097	1.005	0.937	1.14	1.134	-0.400382	0.948603	-0.694985	1.12976	-0.228314	1.09318	-0.571146	1.31328	-0.773865	1.07626	-0.189609	0.605002	-0.170764	0.240287	-0.0788799	0.00486907	0.0387049	0.0280167	-0.472988	4.58501	-0.483238
Mkrn2	ENSMUST00000000449	1.205	1.147	1.212	1.139	1.118	1.075	0.98	1.073	0.878	1.446	1.177	1.18	1.085	1.01	1.075	1.084	0.971	1.01	1.406	1.546	1.516	1.109	1.052	1.011	1.071	1.097	0.862	-0.0971089	0.90898	-0.262655	0.752605	-0.494236	2.01563	-0.282104	1.07982	-0.311251	0.829352	-0.560311	1.49155	-0.184995	0.238697	-0.0485958	0.00486907	-0.066075	0.049252	-0.340021	4.5849	-0.186643
Pgd	ENSMUST00000084124	0.839	0.909	0.85	1.067	1.097	1.068	1.148	1.042	1.223	1.049	0.913	0.953	1.072	0.983	1.131	1.031	1.148	0.978	0.984	0.887	0.912	1.084	1.07	1.227	0.991	1.103	1.12	0.315026	1.68991	0.12825	0.457368	0.280809	1.24065	0.393639	1.42046	0.115058	0.372718	0.207729	1.02642	0.0786132	0.125307	-0.013192	0.00330317	-0.0730801	0.0640644	0.239114	4.5849	0.354868
Ptpla	ENSMUST00000114753	1.03	1.054	0.969	0.929	0.842	0.728	0.887	0.814	0.714	1.216	1.272	1.291	0.896	0.973	1.053	0.963	0.894	0.829	1.28	1.372	1.256	1.042	0.946	0.966	0.986	0.929	0.87	-0.288877	0.901734	-0.371048	1.29711	-0.403761	1.8304	-0.338204	1.13067	-0.492545	1.39372	-0.488753	1.87483	-0.0493277	0.0349721	-0.121497	0.00486907	-0.0849925	0.102124	-0.401578	4.58242	-0.31333
Wdr18	ENSMUST00000045247	0.917	0.846	0.797	1.145	1.159	1.295	1.072	1.097	1.22	1.092	0.884	0.905	1.053	1.096	1.198	1.054	1.166	1.22	0.808	0.85	0.832	1.021	0.984	1.087	0.97	1.021	0.945	0.491452	1.47843	0.216299	0.602597	0.312395	1.77455	0.404716	1.38799	0.255839	0.683097	0.237706	1.70403	-0.0867365	0.122368	0.03954	0.00486907	-0.0746884	0.114589	0.320144	4.58242	0.448736
Hspa2	ENSMUST00000080449	0.645	0.703	0.7	0.528	1.254	1.119	1.07	1.082	1.068	0.856	0.732	0.747	1.138	1.143	1.096	1.172	1.087	1.142	0.634	0.735	0.759	1.137	1.31	1.222	1.454	1.403	1.347	0.502335	0.321786	0.53232	1.55426	0.785889	1.93193	0.652845	1.87256	0.542536	1.37572	0.982265	2.18454	0.15051	0.0623166	0.0102168	0.00418032	0.196376	0.196299	0.673689	4.58129	0.579552
Pik3r1	ENSMUST00000055518	1.104	1.195	1.143	1.128	1.005	0.985	1.034	1.041	0.949	1.458	1.227	1.199	0.945	0.905	0.884	0.884	0.903	0.928	1.251	1.261	1.101	1.059	1.09	1.038	1.114	1.043	0.967	-0.142626	0.706491	-0.50653	1.31974	-0.180998	0.96689	-0.186789	1.11881	-0.516591	1.27426	-0.209803	0.866008	-0.0441628	0.0568779	-0.010061	0.00418032	-0.0288046	0.0414434	-0.28936	4.57743	-0.164539
Mtrf1	ENSMUST00000022600	1.01	1.184	1.097	0.922	0.87	0.833	0.959	0.918	0.9	1.16	1.108	1.224	0.917	0.961	0.856	0.895	0.929	0.897	1.132	1.026	0.866	0.946	0.893	0.848	0.972	0.892	0.986	-0.326209	1.214	-0.35304	1.34448	-0.170462	0.464708	-0.244999	1.10792	-0.359917	1.42976	-0.0854962	0.191766	0.0812098	0.18498	-0.00687629	0.0017949	0.0849656	0.105912	-0.258716	4.56327	-0.285032
Stom	ENSMUST00000028241	0.766	0.862	0.892	1.116	0.952	0.942	1.049	0.942	1.097	0.731	0.798	0.707	0.869	0.938	1.04	0.897	0.936	1.064	0.747	0.776	0.766	1.22	1.185	1.359	1.327	1.263	1.361	0.25634	0.82582	0.348522	1.07138	0.717549	2.23357	0.293249	1.0494	0.373639	1.07626	0.7875	2.47426	0.0369093	0.0357721	0.0251172	0.00418032	0.0699512	0.0815404	0.473013	4.56179	0.274912
Hspd1	ENSMUST00000027123	1.071	1.111	1.07	0.838	0.955	0.933	0.968	0.992	0.954	1.108	1.09	1.09	1.066	1.043	1.003	1.043	1.042	0.998	1.237	1.274	1.223	0.876	0.884	0.869	0.983	0.924	0.96	-0.254542	1.23262	-0.0793682	0.883377	-0.506208	2.64116	-0.158326	1.54948	-0.0928754	1.08159	-0.38118	2.22363	0.0962153	0.185116	-0.0135072	0.00486907	0.125028	0.229601	-0.245643	4.55093	-0.205632
Alpk2	ENSMUST00000035548	0.944	1.1	0.977	0.814	0.804	0.815	0.993	0.906	0.821	1.108	1.184	1.242	0.935	0.905	0.851	0.891	0.866	0.906	1.535	1.169	1.569	0.785	1.01	1.005	0.919	0.827	0.721	-0.31229	1.29331	-0.39316	1.45458	-0.609822	1.16417	-0.15142	0.499002	-0.40825	1.42976	-0.792492	1.46194	0.16087	0.225103	-0.01509	0.00486907	-0.182669	0.090183	-0.457218	4.55093	-0.229614
Tbc1d24	ENSMUST00000168378	1.112	1.159	1.081	0.988	0.985	0.999	0.951	0.937	1.03	1.472	1.257	1.124	1.015	1.087	1.003	0.991	1.084	0.945	1.085	1.182	1.122	0.871	0.945	0.846	0.921	0.953	0.901	-0.173588	1.45115	-0.311389	0.776143	-0.348349	1.66325	-0.200042	1.21982	-0.351434	0.806052	-0.288372	1.78713	-0.0264542	0.0641346	-0.0400447	0.00486907	0.0599772	0.0902633	-0.279855	4.55093	-0.186755
Phpt1	ENSMUST00000039156	1.04	1.05	1.008	0.784	0.797	0.738	0.713	0.761	0.686	1.847	1.328	1.364	1	0.963	0.877	1	0.923	0.892	1.619	1.716	1.633	1.021	1.077	0.886	1.056	0.931	0.989	-0.417834	1.83672	-0.676484	1.12509	-0.735418	1.99803	-0.520306	1.79474	-0.68924	1.08893	-0.739291	2.22828	-0.102472	0.213632	-0.012756	0.00359083	-0.00387301	0.000863379	-0.647473	4.55066	-0.46816
Ampd3	ENSMUST00000170374	0.661	0.68	0.681	1.09	0.903	1.026	1.298	1.093	1.005	0.659	0.563	0.609	1.061	1.048	1.051	0.949	0.941	1.35	0.994	0.948	1.051	1.181	1.105	1.258	1.195	1.186	1.166	0.578288	1.58272	0.787293	1.81576	0.243786	1.21313	0.748053	1.57046	0.823362	1.11256	0.245007	1.62838	0.169766	0.136376	0.0360693	0.0017949	0.00122073	0.00422134	0.53987	4.55066	0.665666
Adamtsl5	ENSMUST00000095446	1.102	1.187	1.125	1.192	0.95	0.931	0.893	0.922	0.728	0.998	1.155	1.274	0.985	1.009	0.805	0.86	0.848	0.841	1.831	1.686	1.699	0.906	0.834	0.762	0.846	0.874	0.677	-0.151815	0.439394	-0.292035	0.609132	-1.05986	2.31587	-0.424932	1.21685	-0.427015	1.07476	-1.12171	2.02322	-0.273116	0.196811	-0.13498	0.00486907	-0.0618519	0.0414434	-0.604205	4.55066	-0.28192
Akap8	ENSMUST00000002699	1.02	0.798	0.958	0.935	1.046	0.989	0.96	0.942	1.049	0.785	0.821	0.867	1.103	1.146	1.08	0.99	1.019	0.989	0.795	0.818	0.911	0.988	1.09	0.975	1.026	1.049	1.081	0.0974554	0.270108	0.428827	1.68138	0.274516	1.21041	0.0881964	0.24677	0.277738	1.32828	0.322385	1.54484	-0.00925901	0.0120242	-0.151088	0.00486907	0.0478696	0.0662981	0.247625	4.5506	0.0928333
Plin5	ENSMUST00000019808	1.339	1.529	1.13	0.545	0.696	0.637	0.798	0.767	0.864	1.643	1.54	1.6	0.92	1.035	1.007	1.057	0.913	0.503	1.403	1.077	1.079	0.889	1.022	0.788	0.867	0.834	0.991	-1.09008	1.56593	-0.691344	1.81576	-0.399047	0.860139	-0.718916	1.42871	-0.951654	0.892459	-0.402794	0.954112	0.371165	0.317932	-0.260309	0.00486907	-0.00374657	0.000263217	-0.705644	4.54916	-0.892595
Ttll12	ENSMUST00000016901	0.832	0.875	0.865	1.27	1.321	1.422	1.122	1.222	1.193	0.912	0.87	0.871	1.015	1.051	1.016	1.072	1.063	1.111	0.795	0.712	0.817	0.95	0.975	1.013	0.927	0.943	1.104	0.641791	1.87288	0.216242	1.5923	0.338224	1.54662	0.459636	1.77856	0.291038	1.54503	0.355795	1.20078	-0.182155	0.307096	0.0747961	0.00486907	0.0175703	0.0122419	0.390414	4.54447	0.553586
Cap1	ENSMUST00000106255	0.877	0.933	0.927	1.183	1.136	1.173	1.419	1.144	1.469	0.846	0.731	0.791	0.962	0.903	1.07	0.944	1.036	1.127	0.697	0.696	0.679	1.132	0.933	1.37	0.977	1.075	1.06	0.351458	1.81622	0.309691	0.959678	0.729286	1.42211	0.5589	1.36213	0.391853	1.07383	0.586818	2.2483	0.207442	0.197199	0.0821617	0.00486907	-0.142468	0.0583504	0.486675	4.53068	0.458904
Capzb	ENSMUST00000042675	1.023	1.035	1.015	0.87	0.832	0.706	0.839	0.823	0.79	1.295	1.288	1.275	0.923	0.926	0.875	0.973	0.897	0.86	1.242	1.235	1.17	1.047	1.06	0.955	0.981	1	1.002	-0.351812	1.16993	-0.502126	2.02084	-0.252236	1.45598	-0.325689	1.81553	-0.498952	1.53303	-0.289946	2.07029	0.0261236	0.0330356	0.00317425	0.000261162	-0.0377103	0.0583504	-0.370982	4.53047	-0.338691
Selt	ENSMUST00000107924	0.933	1.07	0.912	0.731	0.91	0.792	0.892	0.775	0.827	1.283	1.369	1.438	0.825	0.909	0.904	0.966	0.865	0.802	1.111	1.096	1.184	0.997	0.969	0.766	0.793	0.831	0.949	-0.26076	0.758609	-0.632656	1.72479	-0.311753	0.92601	-0.225034	0.841075	-0.635393	1.37572	-0.398259	1.48188	0.0357251	0.0349721	-0.00273704	0.00175074	-0.086506	0.0444929	-0.423481	4.53047	-0.242786
Ywhag	ENSMUST00000055808	1.001	1.059	0.992	1.015	0.948	0.919	0.844	0.876	0.825	1.475	1.241	1.292	0.944	0.953	0.928	1.016	0.942	0.943	1.221	1.256	1.235	0.988	1.092	0.941	1.008	0.95	0.971	-0.0826846	0.536338	-0.504632	1.481	-0.297171	1.46631	-0.262089	1.57046	-0.466332	1.26802	-0.341789	2.22363	-0.179405	0.347501	0.0382994	0.00486907	-0.044618	0.0492134	-0.333037	4.51838	-0.1696
Ube2l3	ENSMUST00000115699	1.055	1.055	1.002	1.022	0.955	0.911	0.901	0.967	0.898	1.171	1.091	1.186	1.011	0.983	0.93	1.01	1.04	0.964	1.201	1.248	1.178	1.023	1.055	0.947	1.009	1.012	0.996	-0.107771	0.682095	-0.237816	1.21637	-0.261842	1.52978	-0.170041	1.23277	-0.19408	1.05555	-0.265662	2.1006	-0.0622696	0.116882	0.0437361	0.00486907	-0.00382045	0.00422134	-0.208369	4.51811	-0.13857
Hnrnpk	ENSMUST00000043269	1.02	0.947	1.003	1.068	1.156	1.153	1.107	1.094	1.16	0.814	0.954	0.925	1.08	1.085	1.067	1.072	1.045	1.02	0.904	0.975	0.942	1.019	1.019	1.06	1.041	1.005	1.026	0.185279	1.14187	0.263213	1.07008	0.13513	1.25655	0.178428	1.29285	0.220171	0.880731	0.122972	1.20984	-0.00685164	0.0120242	-0.0430417	0.00486907	-0.0121589	0.0414434	0.184064	4.51419	0.181857
Rab3gap1	ENSMUST00000037649	0.949	0.902	0.908	0.917	1.135	1.243	1.023	1.104	1.109	0.794	0.87	0.832	0.961	1.052	0.988	0.951	0.973	1.014	0.859	0.886	0.851	0.976	1.003	1.011	1.057	1.018	0.996	0.256133	0.626235	0.265825	1.25687	0.203855	2.02071	0.230066	1.42588	0.235216	1.21734	0.242418	1.91237	-0.0260669	0.0092322	-0.0306089	0.00486907	0.038563	0.104924	0.238992	4.51083	0.243158
Hnrnpa1	ENSMUST00000087351	0.966	0.917	0.973	1.246	1.148	1.2	1.152	1.072	1.2	0.823	0.7	0.75	1.014	0.983	1.083	0.976	1.001	1.1	0.734	0.711	0.761	0.92	0.968	1	0.949	1.019	0.939	0.331594	1.63186	0.438333	1.34685	0.388638	2.01376	0.261687	1.36563	0.436927	1.22383	0.398098	1.9623	-0.0699077	0.135597	-0.00140591	0.000261162	0.00946033	0.0146685	0.370851	4.49396	0.297064
Osbpl6	ENSMUST00000111930	1.232	1.3	1.202	1.09	0.991	0.946	0.868	0.905	0.899	0.815	1.215	1.113	0.947	0.898	0.894	1.01	0.894	0.879	1.376	1.327	1.307	0.916	0.961	0.741	0.925	0.887	0.833	-0.302833	1.26445	-0.198493	0.285271	-0.615137	1.57586	-0.482802	1.84322	-0.175501	0.232668	-0.600335	2.22363	-0.179969	0.299925	0.0229916	0.00418032	0.0148026	0.014644	-0.40154	4.49051	-0.390013
Adck1	ENSMUST00000101165	1.066	1.219	1.264	0.935	0.853	0.797	0.948	0.875	0.813	0.977	1.123	1.057	0.926	1.12	0.859	0.947	0.987	1.004	1.058	1.172	1.158	0.917	0.898	0.892	0.969	0.952	0.924	-0.457248	1.28682	-0.120016	0.278982	-0.323739	1.78355	-0.429062	1.29914	-0.10372	0.489501	-0.252005	1.51822	0.0281861	0.0302783	0.0162962	0.00393213	0.0717338	0.196299	-0.280925	4.49051	-0.443086
Fars2	ENSMUST00000021857	1.189	1.209	1.271	0.888	0.93	0.985	0.957	1.096	0.818	0.997	1.143	1.11	1.021	1.053	0.979	0.986	1.004	0.99	1.454	1.457	1.427	0.934	0.965	0.979	1.062	1.109	0.977	-0.388415	1.62326	-0.0902121	0.385398	-0.591963	2.64116	-0.353834	0.984364	-0.125127	0.61927	-0.462595	1.9623	0.0345816	0.0171527	-0.0349153	0.00486907	0.129369	0.178214	-0.344386	4.48385	-0.371021
Dkc1	ENSMUST00000033776	0.908	0.834	0.85	1.106	1.072	1.111	1.055	0.997	1.069	0.633	0.889	0.841	1.029	1.006	0.972	1.04	0.922	1.025	0.887	0.862	0.911	1.087	0.987	0.98	1.175	0.975	1.275	0.343583	1.6939	0.347705	0.71641	0.199274	1.26191	0.267943	1.4727	0.338078	0.661659	0.364678	1.07305	-0.0756407	0.239219	-0.00962763	0.00382093	0.165404	0.102124	0.310172	4.47816	0.306259
Fbxw5	ENSMUST00000015239	0.984	0.956	0.983	0.928	0.888	0.883	0.831	0.866	0.786	1.292	1.113	1.211	0.962	1.015	0.944	0.978	0.938	0.893	1.187	1.139	1.165	0.932	0.87	0.94	0.892	0.977	0.962	-0.115025	1.25233	-0.307932	1.17624	-0.348412	2.04034	-0.235366	1.46746	-0.364338	1.20406	-0.302329	1.80913	-0.120341	0.277778	-0.0564057	0.00486907	0.0460832	0.0630396	-0.283168	4.47634	-0.173941
Larp7	ENSMUST00000029588	0.957	1.025	0.944	1.184	1.258	1.257	1.144	1.137	1.155	0.83	0.822	0.806	0.964	1.04	1.15	1.011	0.976	1.053	0.749	0.812	0.749	0.967	1.04	1.09	1.046	0.935	1.028	0.338206	1.5975	0.359698	1.23901	0.422979	1.7772	0.2318	1.52699	0.306586	1.50615	0.381391	1.69408	-0.106405	0.341945	-0.0531113	0.00486907	-0.0415873	0.0472062	0.336851	4.47275	0.285984
Aspa	ENSMUST00000021119	0.545	0.618	0.598	0.74	0.971	0.966	0.837	1.028	0.814	0.908	0.891	0.795	1.437	1.241	1.29	1.391	1.421	1.159	0.613	0.593	0.676	1.293	1.265	1.22	1.751	1.594	1.598	0.604222	1.23466	0.613234	1.53336	1.00536	2.48411	0.6053	1.39992	0.614324	1.26665	1.39312	2.47426	0.00107744	0.0019843	0.00109034	0.000218516	0.387764	0.291624	0.819628	4.47065	0.604761
Evl	ENSMUST00000077735	0.821	0.777	0.801	1.631	1.266	1.305	1.899	1.267	2.189	0.454	0.537	0.451	0.856	0.848	1.013	0.901	0.924	1.666	0.578	0.452	0.487	1.189	0.748	1.216	0.933	1.031	0.955	0.808643	1.57269	0.913943	1.59418	1.0555	1.34723	1.15845	1.36106	1.27557	1.06969	0.944253	1.94598	0.34981	0.136032	0.361626	0.00486907	-0.111251	0.0280167	1.02701	4.46194	0.994125
Lsm2	ENSMUST00000114011	0.901	0.849	1.017	1.342	1.339	1.472	1.167	1.259	1.217	0.895	0.781	0.794	1.112	1.208	0.969	1.082	1.067	1.284	0.937	0.939	1.005	0.992	1.065	1.13	1.157	1.125	1.04	0.585831	1.56199	0.413138	1.04663	0.145629	0.823794	0.396804	1.37389	0.474959	1.12797	0.205482	1.22554	-0.189027	0.332518	0.0618208	0.00486907	0.0598531	0.0630396	0.373047	4.46194	0.494411
Tbrg4	ENSMUST00000156969	1.089	1.149	1.214	0.917	0.921	0.981	0.961	1.068	0.847	1.107	1.138	1.131	1.034	1.155	0.98	1	0.997	1.018	1.198	1.123	1.176	0.804	0.86	0.865	0.898	0.935	0.851	-0.292249	1.3985	-0.0912872	0.392507	-0.467551	2.17548	-0.263369	0.875572	-0.163157	1.58468	-0.381733	1.91469	0.0288802	0.020402	-0.0718697	0.00486907	0.0858176	0.133434	-0.272821	4.46194	-0.277737
Ldb3	ENSMUST00000064098	1.146	1.206	1.133	0.883	0.896	0.766	0.831	0.935	0.755	1.759	1.36	1.381	1.021	1.051	0.994	1.089	1.018	0.965	1.225	1.184	1.181	0.995	1.023	0.873	1.076	0.976	1.065	-0.453493	1.46337	-0.553567	1.18621	-0.312415	1.40463	-0.467163	1.40551	-0.550747	1.08161	-0.203826	1.38859	-0.0136695	0.0118694	0.00282052	0.000218516	0.10859	0.105912	-0.427597	4.45727	-0.460312
Crnkl1	ENSMUST00000001818	0.88	0.863	0.92	0.974	1.031	1.117	1.12	1	1.091	0.673	0.94	0.789	0.982	0.979	1.008	0.992	0.971	1.065	0.833	0.817	0.804	0.963	1.011	1.082	0.907	0.893	0.938	0.229418	1.10867	0.305741	0.694218	0.316509	1.71092	0.26997	1.36527	0.334129	0.722265	0.157987	1.71569	0.0405521	0.0517563	0.0283881	0.00486907	-0.158522	0.196299	0.269289	4.45576	0.249837
Sod2	ENSMUST00000007012	1.291	1.265	1.225	0.545	0.792	0.717	0.925	0.857	0.712	1.903	1.341	1.292	1.137	1.072	0.963	1.071	1.069	1.056	1.675	1.777	1.813	0.955	1.031	0.923	1.189	1.094	0.965	-0.880332	1.42345	-0.516028	0.786207	-0.85591	2.41592	-0.600306	1.44355	-0.505153	0.80471	-0.696882	1.86484	0.280025	0.166186	0.0108746	0.00382093	0.159028	0.128569	-0.669979	4.45465	-0.733536
Hnrnpa2b1	ENSMUST00000069949	0.883	0.878	0.909	1.049	1.091	1.145	1.113	1.092	1.176	0.63	0.793	0.767	1.042	1.009	0.995	1.015	1.046	1.085	0.878	0.922	0.907	1.022	0.959	1.064	0.983	0.989	0.872	0.299054	1.62326	0.475985	1.21155	0.169747	1.20646	0.34061	1.735	0.522588	1.19704	0.0712266	0.363736	0.0415566	0.0941933	0.0466027	0.00486907	-0.0985208	0.11064	0.308866	4.44657	0.319982
Memo1	ENSMUST00000078459	1.148	1.101	1.105	0.974	0.91	0.988	0.958	0.989	0.921	1.402	1.023	1.075	0.982	0.91	0.909	0.922	0.871	0.848	0.966	1.049	1.027	0.837	0.865	0.819	0.907	0.84	0.831	-0.223827	1.4146	-0.321413	0.638668	-0.271024	1.73937	-0.225838	1.54084	-0.406271	0.802636	-0.238768	1.42974	-0.00201073	0.0028286	-0.0848577	0.00486907	0.0322561	0.0553598	-0.281728	4.44657	-0.224832
Tbcel	ENSMUST00000066148	1.091	1.051	1.012	1.025	1.048	0.99	1.011	0.93	0.883	1.127	1.066	1.181	0.973	0.964	0.948	0.939	0.953	0.786	1.129	1.083	1.137	0.902	1.021	0.886	0.934	0.925	0.918	-0.0422373	0.332533	-0.225889	1.28612	-0.253674	1.27514	-0.159443	0.864642	-0.333304	0.956282	-0.270203	2.2016	-0.117205	0.219491	-0.107415	0.00486907	-0.0165294	0.0155439	-0.213558	4.44657	-0.09965
AI464131	ENSMUST00000054920	1.086	1.056	1.049	1.004	1.002	0.993	0.956	1.011	0.926	1.163	1.063	1.2	0.933	0.963	0.999	1.011	0.945	0.997	1.053	1.165	1.099	1.004	1.003	0.878	0.956	1.039	0.838	-0.0895271	1.42599	-0.242962	1.12151	-0.201308	0.953634	-0.141442	1.14234	-0.214344	0.984677	-0.227548	0.833651	-0.0519152	0.160925	0.028618	0.00486907	-0.0262407	0.0202376	-0.186558	4.44656	-0.115251
Gbp2	ENSMUST00000165774	0.918	0.876	0.816	0.98	0.983	0.973	0.95	1.108	1.137	1.035	0.948	0.807	1.117	1.03	1.189	1.11	1.157	1.004	0.653	0.71	0.734	1.182	1.163	1.194	1.101	0.926	1.065	0.169802	1.08431	0.257854	0.656673	0.755015	2.41732	0.291766	1.02548	0.229467	0.587929	0.560213	1.70604	0.121964	0.162992	-0.0283875	0.00486907	-0.194801	0.191914	0.369364	4.44133	0.232073
Ptprc	ENSMUST00000182755	0.552	0.964	0.801	1.144	1.036	0.954	1.472	1.045	1.581	0.538	0.777	0.706	0.889	0.875	1.098	0.919	0.962	1.231	0.578	0.609	0.542	1.068	0.845	1.271	0.904	0.849	1.008	0.435747	0.638376	0.501954	0.810903	0.880902	1.50321	0.822662	0.952777	0.622773	0.879727	0.675253	1.88977	0.386915	0.213201	0.120818	0.00486907	-0.205649	0.0802237	0.658365	4.43023	0.642137
Cbr1	ENSMUST00000039659	1.039	1.092	1.025	0.907	0.886	0.825	0.79	0.819	0.779	1.313	1.15	1.192	0.928	0.913	0.857	0.885	0.98	0.883	1.305	1.434	1.31	0.991	1.101	0.985	1.09	1.02	1.045	-0.269632	1.41554	-0.437981	1.47587	-0.396041	1.65459	-0.402294	1.80061	-0.411489	1.26245	-0.359926	1.80387	-0.132662	0.299925	0.0264917	0.00486907	0.0361156	0.04964	-0.380559	4.42436	-0.334439
Rhog	ENSMUST00000098230	0.768	0.797	0.907	1.25	1.05	1.061	1.244	1.131	1.295	0.609	0.758	0.746	0.953	0.932	0.999	0.888	0.962	1.133	1.013	0.947	0.812	1.17	1.152	1.328	1.152	1.219	1.101	0.443212	1.2016	0.448778	1.16029	0.396969	1.20628	0.570101	1.52653	0.497471	0.959493	0.32484	1.11407	0.12689	0.144432	0.0486928	0.00486907	-0.0721295	0.0674883	0.444252	4.41666	0.508051
Ptpn6	ENSMUST00000112484	0.57	0.756	0.642	1.573	1.072	0.992	2.058	1.048	2.164	0.618	0.434	0.443	0.735	0.729	1.12	0.746	0.925	1.205	0.474	0.331	0.356	1.299	0.779	1.952	0.752	1.021	0.991	0.886019	1.12543	0.789461	0.881555	1.79541	1.35706	1.42107	1.19927	0.943918	0.999964	1.25139	1.68842	0.535054	0.138572	0.154458	0.00486907	-0.544022	0.0882402	1.19419	4.41472	1.17821
Cox7a1	ENSMUST00000098594	1.152	1.228	1.275	0.841	0.918	0.826	0.929	0.899	0.831	1.395	1.155	1.124	1.078	1.187	0.927	0.999	0.99	1.014	1.379	1.219	1.106	0.996	0.972	1.025	1.08	1.048	1.054	-0.499707	1.65396	-0.202891	0.422582	-0.307492	1.12091	-0.458988	1.59492	-0.290947	0.84613	-0.21915	0.821415	0.0407195	0.060149	-0.0880562	0.00486907	0.0883416	0.200344	-0.325103	4.41328	-0.479204
Dld	ENSMUST00000110857	1.043	1.09	1.041	0.867	0.848	0.834	0.896	0.927	0.791	1.396	1.109	1.117	1.071	1.048	0.962	1.062	1.026	0.947	1.364	1.379	1.338	0.903	0.923	0.87	1.03	0.995	0.928	-0.316371	1.8675	-0.233388	0.57741	-0.598102	2.56752	-0.280043	1.21863	-0.25509	0.633225	-0.466741	2.08209	0.0363278	0.0445515	-0.0217022	0.00447801	0.131361	0.191914	-0.361869	4.40982	-0.298093
Skiv2l2	ENSMUST00000022281	1.007	0.913	0.974	1.114	1.142	1.188	1.2	1.108	1.283	0.623	0.808	0.75	0.963	0.973	1.047	0.951	1.005	1.084	0.809	0.838	0.818	1.128	1.018	1.055	0.999	1.009	1.076	0.25102	1.36522	0.451774	1.09381	0.376935	1.97145	0.311321	1.26993	0.479082	1.05043	0.323215	1.97894	0.0603005	0.094638	0.0273073	0.00486907	-0.0537199	0.0736969	0.359175	4.40825	0.281486
Myh2	ENSMUST00000018641	1.946	2.234	1.924	0.679	0.667	0.714	0.558	0.719	0.371	1.507	1.132	0.978	0.872	0.94	0.64	0.734	1.543	0.901	1.404	1.101	1.46	0.628	0.837	0.86	0.792	0.726	0.795	-1.56711	2.05452	-0.560835	0.676351	-0.77009	1.32707	-1.88904	1.57062	-0.186674	0.167652	-0.777556	1.64959	-0.321928	0.152341	0.37416	0.00486907	-0.00746545	0.00307396	-0.969749	4.40825	-1.71911
Aldoa	ENSMUST00000032934	1.141	1.099	1.083	1.026	0.893	0.753	0.877	0.883	0.816	1.226	1.227	1.184	1.021	1.009	0.914	1.033	0.939	0.942	1.278	1.26	1.203	1.082	1.055	0.929	1.075	1.075	0.985	-0.314566	0.830833	-0.304971	1.37444	-0.287066	1.3187	-0.367354	1.6836	-0.319748	1.35356	-0.254959	1.5545	-0.0527874	0.0309036	-0.0147768	0.00393213	0.0321077	0.0360564	-0.30639	4.40702	-0.340719
Plekho2	ENSMUST00000068944	1.02	1.053	1.009	1.788	1.281	1.437	1.483	1.258	1.777	0.468	0.71	0.736	1.028	0.971	1.285	0.988	1.184	1.178	0.493	0.526	0.554	1.261	0.959	1.339	1.04	1.106	1.335	0.54798	1.14644	0.778863	0.958514	1.17795	1.8802	0.551817	1.17814	0.80757	1.01284	1.14598	2.04922	0.00383696	0.00168879	0.028707	0.00418032	-0.0319701	0.0112405	0.78882	4.40538	0.5499
Eef1a1	ENSMUST00000042235	0.797	0.742	0.784	1.071	1.378	1.721	1.291	1.248	1.628	0.405	0.602	0.559	0.97	0.943	1.289	1.021	1.05	1.15	0.385	0.265	0.374	0.721	0.795	1.044	0.764	0.816	0.806	0.844058	1.21008	1.03189	1.21128	1.32193	1.6248	0.84302	1.56584	1.04042	1.29382	1.22038	1.82989	-0.00103828	0.00452031	0.00853535	0.00312474	-0.10155	0.0417478	1.00396	4.40435	0.843539
Acadm	ENSMUST00000072697	1.129	1.15	1.144	0.885	0.823	0.847	0.939	0.989	0.796	1.334	1.064	1.038	0.998	1.022	0.913	0.983	0.999	0.983	1.703	1.749	1.652	0.902	0.938	0.897	1.051	1.044	0.929	-0.421938	1.92083	-0.228353	0.526805	-0.899033	2.64116	-0.329535	1.14049	-0.212698	0.536714	-0.75517	2.22363	0.0924034	0.0948226	0.015655	0.00486907	0.143863	0.182968	-0.498316	4.40068	-0.374997
Rbm27	ENSMUST00000046972	0.984	0.93	1.027	1.193	1.216	1.179	1.063	1.016	0.936	0.597	0.627	0.573	1.012	0.991	1.15	0.887	0.933	1.121	0.756	0.658	0.64	1.301	1.048	1.35	1.093	0.992	1.097	0.286873	1.56199	0.811135	1.76236	0.848699	1.7137	0.0358512	0.146727	0.710716	1.33544	0.631498	1.8358	-0.251022	0.403092	-0.100418	0.00486907	-0.217201	0.137474	0.527325	4.40033	0.166815
Pcyt1a	ENSMUST00000079791	0.96	0.904	0.945	1.042	1.108	1.065	0.938	1.074	1.062	0.935	0.96	0.913	1.179	1.131	1.187	1.2	1.17	1.133	0.992	1.095	1.002	1.113	1.157	1.089	1.146	1.144	1.096	0.194762	1.3985	0.316575	1.76236	0.120892	0.849882	0.130061	0.656954	0.319048	1.56703	0.132442	0.951588	-0.0647016	0.108036	0.00247319	0.00175074	0.0115502	0.0298069	0.202369	4.40033	0.162774
Uqcrh	ENSMUST00000078676	1.151	1.155	1.111	0.879	0.909	0.934	0.936	1.034	0.923	1.359	1.031	1.188	1.041	1.079	0.943	1.087	1.03	0.988	1.391	1.032	1.127	0.893	0.93	0.923	0.979	0.899	0.905	-0.328063	1.8226	-0.224208	0.503244	-0.370487	1.00023	-0.240164	1.31328	-0.20456	0.491969	-0.351178	0.910276	0.0878993	0.168806	0.0196479	0.00418032	0.0193093	0.0360332	-0.284787	4.3997	-0.283444
Sar1b	ENSMUST00000020653	1.076	1.113	0.986	0.961	0.959	0.773	0.923	0.881	0.866	1.143	1.168	1.127	1	0.984	0.899	1.002	0.957	0.892	1.348	1.345	1.344	1.104	1.068	0.946	0.964	0.936	0.973	-0.237542	0.707335	-0.253999	1.28612	-0.372663	1.61471	-0.249917	1.27542	-0.270102	1.24771	-0.490726	2.5505	-0.0123745	0.00376034	-0.0161028	0.00418032	-0.118063	0.133434	-0.31787	4.39813	-0.243716
Lonp2	ENSMUST00000034141	0.985	0.987	1.043	0.846	0.889	0.915	1.023	1.053	0.986	1.326	1.197	1.257	0.946	0.992	0.908	0.956	0.916	0.88	1.415	1.448	1.29	0.969	0.988	1.002	1.009	1.004	0.948	-0.186166	1.25343	-0.409451	1.55391	-0.489044	2.06698	0.0223163	0.165225	-0.457906	1.45218	-0.488069	1.94096	0.208482	0.403772	-0.0484552	0.00486907	0.000974794	0.00180446	-0.345745	4.39635	-0.078162
Pnn	ENSMUST00000021381	0.93	0.962	0.991	1.229	1.157	1.203	1.145	1.109	1.133	1.004	0.827	0.805	1.118	1.045	1.134	1.082	1.079	1.008	0.821	0.98	0.956	1.042	0.969	1.1	1.021	1.022	1.047	0.316011	1.69904	0.322804	0.910957	0.174279	0.665014	0.232437	1.65311	0.265677	0.771723	0.164508	0.745045	-0.0835739	0.299925	-0.0571262	0.00486907	-0.00977156	0.0112975	0.24701	4.39498	0.274829
Crat	ENSMUST00000102854	1.11	1.226	1.124	0.806	0.776	0.767	0.868	0.9	0.765	1.55	1.093	1.063	1.077	1.089	0.971	1.071	1.088	0.965	1.383	1.423	1.338	0.87	0.839	0.81	1.023	0.985	0.93	-0.558725	1.84492	-0.240477	0.350647	-0.718173	2.53024	-0.449925	1.44831	-0.246468	0.36302	-0.49619	2.10317	0.1088	0.162577	-0.00599108	0.0017949	0.221983	0.229601	-0.446416	4.3915	-0.5033
Galns	ENSMUST00000015171	0.756	0.758	0.921	0.77	1.058	0.977	1.171	1.05	0.961	0.717	0.763	0.738	1.006	1.026	1.094	0.904	0.976	1.204	0.616	0.505	0.691	0.76	1.016	1.125	0.953	1.02	0.868	0.204079	0.376343	0.495058	1.78533	0.678967	1.10358	0.386012	1.03554	0.475543	1.0152	0.648816	1.4205	0.181933	0.135375	-0.019515	0.00418032	-0.0301515	0.00442274	0.472377	4.38911	0.297911
Bcas2	ENSMUST00000005830	0.943	0.947	0.919	1.088	1.153	1.106	1.067	1.075	1.094	0.968	0.815	0.806	0.975	0.946	1.024	0.908	0.985	0.946	0.869	0.734	0.827	1.077	1.021	1.089	1.05	1.089	1	0.252812	1.70122	0.185873	0.627127	0.391243	1.53551	0.204155	1.80698	0.132988	0.450399	0.369349	1.45932	-0.0486569	0.202041	-0.0528848	0.00486907	-0.021894	0.0406214	0.255782	4.38725	0.228689
Golga2	ENSMUST00000081670	0.954	0.927	0.995	1.055	1.108	1.187	1.077	1.058	1.156	0.939	0.844	0.81	1.016	0.978	1.106	0.997	1	0.959	0.914	0.829	0.834	0.972	1.002	1.05	0.985	1.021	1.04	0.220097	1.15446	0.257646	0.923266	0.230766	1.35792	0.194462	1.22762	0.189024	0.84613	0.241223	1.48371	-0.0256351	0.0375443	-0.0686219	0.00486907	0.0104578	0.0217579	0.221854	4.3833	0.207337
Clta	ENSMUST00000107845	0.968	0.853	0.905	1.196	1.024	1.296	1.173	1.166	1.36	0.958	0.694	0.714	1	0.968	1.072	0.96	0.933	1.208	0.674	0.639	0.709	1.056	0.947	1.199	0.932	0.99	1.009	0.36715	1.03048	0.361621	0.737078	0.66319	1.70332	0.44035	1.38386	0.390283	0.635726	0.53561	2.05346	0.0732002	0.0617088	0.0286622	0.00359083	-0.12758	0.0933076	0.453927	4.37933	0.404214
Hadh	ENSMUST00000029610	1.174	1.236	1.191	0.844	0.874	0.823	0.944	0.997	0.791	1.349	1.03	1.039	1.083	1.09	0.968	1.074	1.091	0.992	1.37	1.364	1.36	0.834	0.85	0.86	1.043	1.009	0.853	-0.503001	1.95751	-0.121928	0.214993	-0.686412	2.87731	-0.39844	1.22269	-0.114598	0.207784	-0.494973	1.62859	0.104561	0.101432	0.00733032	0.00232075	0.191439	0.161929	-0.385017	4.37571	-0.449774
Clic1	ENSMUST00000007257	0.86	0.736	0.912	1.257	1.173	1.27	1.346	1.176	1.559	0.77	0.629	0.648	0.899	0.877	1.11	0.929	1.087	1.019	0.653	0.45	0.566	0.941	0.792	1.249	0.855	0.967	1.079	0.560988	1.44056	0.49556	1.00822	0.837296	1.1671	0.702385	1.35432	0.568185	1.22301	0.797566	1.4114	0.141397	0.122368	0.0726252	0.00486907	-0.03973	0.00678497	0.653835	4.37058	0.633418
Glb1	ENSMUST00000063042	0.733	0.859	0.889	1.003	1.236	1.383	1.304	1.209	1.357	0.456	0.684	0.646	0.869	1.032	0.984	0.749	0.903	1.058	0.387	0.584	0.556	0.925	0.896	1.297	0.979	0.963	0.856	0.545865	1.0637	0.691839	1.03261	1.02992	1.34244	0.641412	1.54952	0.601561	0.783453	0.873696	1.44314	0.095547	0.0778344	-0.0902785	0.00486907	-0.156225	0.0583504	0.713596	4.37058	0.594429
Rtn4ip1	ENSMUST00000054418	1.2	1.118	1.185	0.898	0.871	0.862	0.97	1.035	0.784	1.355	1.054	1.051	1.063	1.043	0.895	1.076	0.998	1.029	1.49	1.439	1.444	0.927	0.961	0.907	1.093	1.043	0.972	-0.41298	1.85437	-0.205329	0.405715	-0.645775	2.57191	-0.328843	0.930083	-0.157108	0.340448	-0.492637	2.0462	0.0841367	0.0604559	0.0482204	0.00486907	0.153138	0.196299	-0.379587	4.37058	-0.370298
Akr7a5	ENSMUST00000073787	1.008	1.106	1.003	0.813	0.844	0.734	0.904	0.867	0.851	1.19	1.147	1.261	0.993	0.977	0.96	0.963	0.951	0.923	1.175	1.171	1.175	1.016	1.004	0.939	0.91	0.937	1.084	-0.382544	1.3649	-0.296295	1.52882	-0.250876	1.83798	-0.24949	1.36106	-0.342829	1.42714	-0.264592	1.18257	0.133054	0.232579	-0.0465345	0.00486907	-0.0137167	0.0154775	-0.296398	4.36093	-0.314484
U2af2	ENSMUST00000165399	0.886	0.847	0.889	1.027	1.07	1.221	1.066	1.042	1.251	0.843	0.776	0.864	1.011	1.04	1.056	1.01	1.02	1.041	0.742	0.719	0.725	0.953	0.851	1.014	0.907	0.935	0.849	0.339646	1.23946	0.323438	1.46909	0.366378	1.49667	0.357364	1.25584	0.306624	1.32828	0.299849	1.81105	0.0177179	0.0124342	-0.0168137	0.00486907	-0.0665292	0.0583504	0.332692	4.36017	0.348532
Srsf6	ENSMUST00000130411	0.879	0.905	0.878	1.143	1.094	1.217	1.304	1.162	1.321	0.836	0.717	0.681	1.016	1.001	1.131	1.045	1	1.025	0.655	0.639	0.724	0.921	0.864	1.057	0.861	0.877	0.927	0.375758	1.65879	0.494806	1.23854	0.49398	1.496	0.508545	1.6784	0.458609	1.22356	0.401209	1.73701	0.132787	0.20253	-0.0361969	0.00486907	-0.092771	0.0727164	0.455823	4.3492	0.443678
Gls	ENSMUST00000114510	1.583	1.341	1.754	1.21	1.195	1.271	1.127	1.276	0.982	1.353	1.34	1.33	0.977	1.144	1.139	1.066	0.953	1.388	1.464	1.3	1.62	0.875	1	0.964	1.138	0.956	0.916	-0.347755	0.957192	-0.3034	1.12789	-0.626865	1.65151	-0.466736	1.00458	-0.23977	0.487662	-0.542484	1.34161	-0.118981	0.12781	0.06363	0.00418032	0.0843806	0.0574527	-0.418754	4.34697	-0.406019
Upf1	ENSMUST00000075666	1.042	1.003	0.987	1.111	1.099	1.163	1.074	1.116	1.126	1.033	0.915	0.977	1.103	1.028	1.067	1.074	1.006	1.041	0.992	0.912	0.957	1.02	1.043	1.094	1.105	1.062	1.101	0.153763	1.27676	0.128733	0.675215	0.142035	1.09243	0.129174	1.26175	0.0935717	0.502027	0.191888	1.50326	-0.0245883	0.0789545	-0.0351616	0.00486907	0.0498537	0.118122	0.139985	4.34171	0.141521
Tmem43	ENSMUST00000032183	0.791	0.831	0.872	0.966	0.978	0.882	1.041	0.931	0.976	0.676	0.884	0.997	0.974	1.055	1.042	0.985	0.979	0.945	0.82	0.777	0.808	1.14	1.085	1.209	1.184	1.131	1.131	0.1803	0.949613	0.264256	0.496076	0.513853	2.1457	0.241275	1.21908	0.186071	0.35913	0.518886	2.39406	0.0609751	0.097576	-0.0781852	0.00486907	0.00503266	0.00935028	0.321464	4.34021	0.21111
Ano10	ENSMUST00000042546	1.021	1.024	0.978	0.922	0.94	0.846	0.968	0.964	0.934	1.104	1.234	1.279	0.943	0.907	0.883	0.955	0.951	0.943	1.326	1.365	1.226	1.045	1.002	0.943	0.994	1.059	1.018	-0.158753	1.00535	-0.404308	1.38087	-0.389604	1.70834	-0.0769424	0.970624	-0.344338	1.24771	-0.351041	1.77152	0.0818109	0.189905	0.0599702	0.00486907	0.038563	0.0583504	-0.294366	4.33668	-0.117268
Erh	ENSMUST00000021559	1	0.977	0.961	1.153	1.252	1.477	1.164	1.317	1.323	0.468	0.717	0.704	1.026	0.888	1.209	1.072	1.103	1.034	0.796	0.73	0.761	1.114	1.039	1.162	1.183	1.009	1.112	0.401966	1.13648	0.72531	0.916847	0.535553	2.04814	0.372683	1.51672	0.764501	1.05043	0.530757	1.81971	-0.0292829	0.0171527	0.0391912	0.00486907	-0.00479518	0.00452867	0.5365	4.33504	0.387399
Pla2g6	ENSMUST00000166977	1.132	1.115	1.035	0.838	0.966	0.84	0.853	0.88	0.859	1.178	1.377	1.404	0.915	0.961	1.111	1.081	1.065	0.759	1.167	1.198	1.189	0.935	0.96	0.907	1.126	0.9	0.96	-0.311853	1.1897	-0.406439	1.00933	-0.342987	2.31848	-0.34051	1.6631	-0.446598	0.748802	-0.25123	0.948649	-0.0286565	0.0353402	-0.0401591	0.00418032	0.0917572	0.0640644	-0.351975	4.33504	-0.32611
Set	ENSMUST00000067996	0.856	0.841	0.936	1.227	1.121	1.199	1.082	1.064	1.048	0.696	0.807	0.827	0.989	1.022	0.996	0.961	0.989	1.064	0.779	0.957	0.975	1.044	0.982	1.137	0.988	0.995	0.924	0.429892	1.58176	0.367995	1.22902	0.222468	0.680039	0.278657	1.48523	0.371349	1.08889	0.100706	0.318056	-0.151235	0.347501	0.00335455	0.00132883	-0.121762	0.13912	0.295136	4.33453	0.356255
Gart	ENSMUST00000023684	1.048	1.017	0.913	0.845	0.859	0.843	0.858	0.835	0.858	1.359	1.245	1.244	0.934	0.935	0.959	1.002	0.985	0.924	1.36	1.332	1.279	1.024	1.052	0.996	0.95	0.968	1.004	-0.225545	1.12576	-0.444327	1.74887	-0.370324	2.17548	-0.223281	1.14807	-0.402594	1.39372	-0.442546	2.22828	0.00226394	0.012106	0.0417327	0.00486907	-0.072222	0.178214	-0.35951	4.33435	-0.224412
Sema4d	ENSMUST00000110040	1.2	1.207	1.232	1.109	1.083	0.833	1.027	0.889	0.837	1.813	1.463	1.294	0.856	0.945	0.995	0.901	0.989	0.889	0.992	1.195	1.169	0.969	1.098	0.897	0.779	0.905	1.016	-0.266607	0.710227	-0.70883	1.19345	-0.179197	0.5293	-0.402537	1.34266	-0.717628	1.15617	-0.313783	0.813439	-0.135931	0.0878078	-0.00879853	0.0017949	-0.134586	0.0769044	-0.442789	4.33127	-0.332972
Mto1	ENSMUST00000034896	1.033	1.239	1.074	1.036	0.982	0.957	1.096	1.083	0.954	1.342	1.06	1.16	1.053	1.037	1.064	0.959	1.013	1.003	1.332	1.268	1.299	0.914	0.954	0.865	1.008	1.012	0.9	-0.169548	0.648391	-0.175505	0.504582	-0.512619	2.21254	-0.0948927	0.284677	-0.259798	0.746848	-0.417136	1.83001	0.0746551	0.110201	-0.084293	0.00486907	0.0954829	0.112761	-0.272813	4.32635	-0.131737
Nmnat3	ENSMUST00000112937	1.087	1.128	1.006	0.808	0.947	0.771	0.888	0.913	0.714	1.649	1.039	1.173	0.954	1.055	0.939	1.006	1.012	0.975	1.139	1.247	1.212	0.862	0.812	0.802	0.918	0.854	0.818	-0.350654	1.08629	-0.389238	0.526805	-0.539184	2.17548	-0.35695	1.00542	-0.367382	0.516201	-0.474243	1.88532	-0.00629624	0.00403495	0.0218558	0.00486907	0.0649408	0.0849798	-0.412518	4.3259	-0.353799
Ndufa12	ENSMUST00000020209	1.084	1.101	1.146	1.006	0.961	0.843	1.022	0.968	0.858	1.236	1.115	1.106	0.976	1.033	0.922	1.036	1.038	1.03	1.339	1.501	1.449	0.882	0.912	0.849	1.072	1.093	0.822	-0.245385	1.00514	-0.238128	0.986725	-0.698465	2.2674	-0.226006	0.992762	-0.155392	0.861713	-0.521944	1.26128	0.019379	0.015218	0.0827356	0.00486907	0.176521	0.0974019	-0.354878	4.32541	-0.235663
Ggct	ENSMUST00000131475	0.98	1.098	1.061	0.811	0.822	0.766	0.786	0.878	0.704	1.495	1.176	1.438	0.954	0.925	0.811	0.975	0.934	0.869	1.312	1.305	1.336	1.064	1.072	0.944	0.974	1.099	1.014	-0.387872	1.56844	-0.611181	1.22768	-0.360018	1.68727	-0.406636	1.22604	-0.564741	1.16361	-0.356742	1.80687	-0.0187641	0.0228205	0.0464404	0.00486907	0.00327513	0.00422134	-0.449756	4.32094	-0.397223
Phgdh	ENSMUST00000065793	0.779	0.719	0.784	1.423	1.523	2.044	1.278	1.506	1.675	0.582	0.559	0.607	0.95	0.949	1.174	0.856	1.024	1.068	0.539	0.453	0.615	0.842	0.788	1.229	0.819	0.886	0.894	1.12874	1.56863	0.813943	1.56892	0.831141	1.1885	0.966421	1.6578	0.754031	1.39025	0.693587	1.56997	-0.16232	0.084153	-0.0599112	0.00486907	-0.137554	0.0433497	0.892435	4.31266	1.04986
Acy1	ENSMUST00000024031	1.04	1.158	1.029	0.814	0.868	0.781	0.796	0.898	0.791	1.185	1.262	1.395	1	1.087	0.994	1.108	1.133	1.011	1.361	1.254	1.29	0.973	0.938	0.919	0.862	0.928	0.965	-0.389777	1.42401	-0.318459	1.10362	-0.46452	2.19264	-0.376948	1.35432	-0.24053	0.829352	-0.50327	1.96362	0.0128292	0.0127126	0.0779286	0.00486907	-0.0387497	0.0583504	-0.379972	4.31089	-0.383348
Ckmt2	ENSMUST00000022122	1.266	1.348	1.285	0.733	0.77	0.783	0.931	1.032	0.773	1.027	1.132	1.08	1.044	1.082	0.921	1.069	1.046	1.027	1.36	1.218	1.324	0.717	0.749	0.764	0.952	0.933	0.784	-0.770279	2.0536	-0.088159	0.319851	-0.80717	2.41592	-0.511036	1.26537	-0.0438653	0.279201	-0.547914	1.61012	0.259243	0.226342	0.0442937	0.00486907	0.259256	0.196299	-0.454784	4.31066	-0.634842
Agrn	ENSMUST00000180572	1.239	1.109	1.176	0.957	1.084	1.13	0.902	0.975	1.031	1.09	1.133	1.097	0.89	0.933	0.901	0.929	0.808	0.9	1.497	1.31	1.385	1.132	0.97	1.018	1.025	0.981	0.991	-0.152276	0.60643	-0.285457	1.76236	-0.426093	1.51843	-0.277187	1.20695	-0.332286	1.24524	-0.48412	1.92898	-0.124911	0.155175	-0.0468291	0.00486907	-0.0580269	0.0615133	-0.330171	4.31038	-0.21338
Abcb8	ENSMUST00000115077	1.066	1.155	1.056	0.876	0.832	0.8	0.912	0.908	0.791	1.182	1.098	1.111	1.044	1.081	0.922	1.03	0.979	0.979	1.2	1.373	1.236	0.956	0.974	0.943	1.01	1.065	0.917	-0.385838	1.58062	-0.154321	0.616873	-0.406854	1.78218	-0.327773	1.26784	-0.182531	1.12362	-0.348302	1.32875	0.0580651	0.0751894	-0.0282094	0.00486907	0.0585522	0.0640644	-0.300079	4.30883	-0.356514
Decr1	ENSMUST00000029877	1.091	1.136	1.081	0.846	0.789	0.785	0.87	0.911	0.741	1.106	1.151	1.04	1.02	0.998	0.893	0.98	0.968	0.968	1.71	1.502	1.522	0.972	0.888	0.905	1.051	0.977	0.913	-0.450952	1.83672	-0.179639	0.752113	-0.77578	2.17702	-0.391391	1.28475	-0.177163	1.07582	-0.686753	1.93406	0.0595612	0.0560747	0.00247588	0.0017949	0.0890273	0.101005	-0.461015	4.30108	-0.420864
Eno2	ENSMUST00000112476	1.077	1.027	1.046	0.953	0.918	0.779	0.822	0.874	0.847	1.455	1.265	1.275	1.027	0.952	0.866	1.068	0.916	0.846	1.359	1.283	1.365	1.07	1.061	0.912	1.094	1.058	1.025	-0.249359	0.916542	-0.489767	1.28612	-0.397028	1.52531	-0.30882	1.735	-0.497393	1.09234	-0.334857	1.95601	-0.0594609	0.0577074	-0.0076266	0.0017949	0.0621708	0.0626536	-0.384319	4.30108	-0.278784
Ola1	ENSMUST00000028517	1.065	1.045	1.049	1.069	1.01	1.002	0.981	1.042	1.005	1.085	1.197	1.289	0.976	1.022	0.986	1.011	0.979	0.879	1.137	1.11	1.136	0.957	1.031	0.911	0.985	0.977	0.926	-0.0360693	0.382134	-0.259081	0.991861	-0.222748	1.37727	-0.0611027	0.806252	-0.31578	0.939627	-0.228232	1.8789	-0.0250335	0.0635173	-0.0566996	0.00486907	-0.00548459	0.00422134	-0.188473	4.30078	-0.0485317
Gsk3a	ENSMUST00000108411	1.115	1.098	1.129	1.093	0.987	0.966	0.93	0.993	0.857	1.495	1.231	1.204	1.113	0.943	1.02	1.032	1.009	1.086	1.139	1.238	1.092	1.013	0.939	0.907	1.007	0.926	0.991	-0.133796	0.809746	-0.353474	0.862616	-0.279009	1.30794	-0.265627	1.28875	-0.32975	0.892459	-0.246577	1.26624	-0.131831	0.18194	0.0237237	0.00486907	0.0324327	0.0441558	-0.270279	4.29886	-0.198206
Ak1	ENSMUST00000113278	1.061	1.13	1.008	0.848	0.831	0.669	0.772	0.796	0.742	1.484	1.355	1.395	1.01	0.946	0.933	1.021	0.971	0.828	1.321	1.364	1.302	1.084	1.102	0.935	1.008	0.995	1.039	-0.446189	1.15314	-0.551451	1.76236	-0.353295	1.44849	-0.469728	1.6784	-0.586326	1.31137	-0.390283	2.31892	-0.0235396	0.012106	-0.034875	0.00486907	-0.0369882	0.0361945	-0.466476	4.29774	-0.45791
Akap13	ENSMUST00000166315	0.894	0.895	0.966	1.09	1.023	1.092	1.128	1.028	1.101	1.02	0.839	0.913	0.985	0.98	1.014	1.046	1.035	1.096	0.848	1.013	0.808	1.032	1.214	1.26	1.174	1.05	1.16	0.218272	1.28349	0.103901	0.382558	0.393527	1.05672	0.241491	1.31328	0.196738	0.712062	0.34243	1.09511	0.0232194	0.0428835	0.092837	0.00486907	-0.0510964	0.0387379	0.251074	4.29178	0.229928
Rnmt	ENSMUST00000009679	0.943	0.943	0.993	1.079	1.288	1.166	1.013	1.003	1.092	1.038	0.93	0.867	1.108	1.008	1.093	1.059	1.046	1.028	0.948	0.939	0.925	1.084	1.216	1.08	1.137	1.08	1.07	0.295326	1.14377	0.178775	0.632576	0.265427	1.45484	0.110419	0.833239	0.144196	0.588107	0.225175	1.88852	-0.184907	0.239219	-0.034579	0.00486907	-0.0402518	0.0492134	0.204588	4.28819	0.205833
Herc3	ENSMUST00000041401	1.203	1.045	1.064	0.916	0.87	0.889	0.929	0.847	0.88	1.183	0.983	1.135	0.921	0.957	0.975	0.948	0.838	0.778	0.939	1.094	1.055	0.892	1.022	0.944	0.93	0.96	0.955	-0.308164	1.28429	-0.210423	0.741318	-0.111667	0.435425	-0.318448	1.27997	-0.364507	0.898849	-0.118244	0.595814	-0.0102837	0.0230781	-0.154083	0.00486907	-0.00657726	0.00427921	-0.23803	4.28819	-0.313296
Slc8a1	ENSMUST00000163123	0.836	0.911	1.163	0.664	0.674	0.755	0.691	0.732	0.608	2.067	1.923	2.075	0.968	0.962	0.896	0.887	0.846	0.711	1.369	1.532	1.332	1.116	0.896	0.946	0.859	0.819	0.814	-0.475447	0.978415	-1.10175	2.06144	-0.517058	1.44985	-0.518829	1.04152	-1.31126	1.68114	-0.764376	2.18474	-0.0433821	0.0441954	-0.209517	0.00486907	-0.247318	0.189105	-0.831532	4.28362	-0.496975
Sh3bgr	ENSMUST00000048770	1.101	1.091	1.025	0.872	0.918	0.726	0.833	0.844	0.784	1.211	1.336	1.463	0.978	0.99	0.907	1.015	0.964	0.862	1.289	1.35	1.295	1.103	1.126	0.915	1.055	1.006	1.046	-0.354584	1.0637	-0.48004	1.32674	-0.323396	1.17492	-0.386471	1.6784	-0.497203	1.15984	-0.340475	2.17441	-0.0318873	0.0210394	-0.0171631	0.00418032	-0.017079	0.00904993	-0.397692	4.28362	-0.37044
Ppp2r2d	ENSMUST00000041097	1.121	1.134	1.124	1.158	1	0.95	0.979	1.044	0.865	1.381	1.234	1.275	0.938	1.008	1.056	1.002	1.047	0.926	1.326	1.172	1.208	1.169	1.096	1.012	1.07	0.991	1.074	-0.12061	0.482488	-0.373846	1.32517	-0.177487	0.801694	-0.226526	0.982152	-0.38688	1.26245	-0.241397	1.23885	-0.105916	0.0967844	-0.0130343	0.00382093	-0.0639102	0.0649904	-0.255692	4.28362	-0.172596
Sirpa	ENSMUST00000103203	0.802	0.62	0.811	1.625	1.088	1.053	1.46	1.109	1.925	0.634	0.589	0.74	0.891	0.902	0.913	0.841	0.915	1.771	0.708	0.779	0.832	1.387	1.25	1.704	1.451	1.537	1.163	0.75405	1.00204	0.463102	1.24416	0.904525	1.69594	1.00902	1.18738	0.845381	0.66004	0.839956	1.68878	0.254967	0.0877441	0.38228	0.00486907	-0.0645685	0.0295451	0.818856	4.28269	0.887159
Tmem87a	ENSMUST00000110729	0.932	0.771	0.888	1.095	1.164	1.32	1.071	1.041	1.336	0.656	0.719	0.765	0.88	0.872	0.988	0.927	0.871	1.065	0.637	0.666	0.532	1.041	0.938	1.122	0.801	1.019	1.005	0.466048	1.20911	0.356565	1.13174	0.756953	1.70332	0.412251	0.984827	0.419917	1.05043	0.622471	1.35044	-0.0537968	0.0401548	0.0633518	0.00486907	-0.134483	0.0802237	0.498799	4.27778	0.4394
Psme4	ENSMUST00000041231	1.182	1.164	1.096	0.941	0.963	0.848	0.875	0.847	0.868	0.96	1.187	1.15	0.95	0.971	0.968	0.972	0.951	0.851	1.006	1.043	1.002	1.013	1.002	0.861	0.906	0.976	0.932	-0.322767	1.34872	-0.190584	0.581521	-0.0852185	0.384352	-0.410295	1.79915	-0.249186	0.66359	-0.11666	1.12743	-0.0875284	0.166186	-0.0586024	0.00486907	-0.0314413	0.0287201	-0.229965	4.27749	-0.365867
Dhx9	ENSMUST00000186380	1.022	0.995	1.027	1.085	1.13	1.169	1.199	1.091	1.27	0.918	0.966	0.93	1.086	1.056	1.096	1.037	1.052	1.084	0.92	0.882	0.89	1.063	1.089	1.217	0.984	1.015	1.068	0.152761	1.26956	0.202481	1.56268	0.323642	1.54389	0.225909	1.11175	0.173225	1.31137	0.18815	1.49155	0.0731477	0.110126	-0.0292555	0.00486907	-0.135492	0.156004	0.210848	4.27485	0.189799
Ilf2	ENSMUST00000001042	0.965	0.927	0.933	0.98	1.272	1.302	1.161	1.217	1.341	0.704	0.844	0.822	1.024	1.052	1.027	0.995	1.034	1.174	0.883	0.854	0.908	1.033	0.985	1.075	1.099	1.162	0.949	0.331193	0.809143	0.388777	1.23901	0.225739	1.53491	0.396664	1.52699	0.434537	1.06403	0.279306	1.06528	0.0654711	0.0477316	0.0457601	0.00486907	0.0535665	0.0418198	0.342537	4.2621	0.3643
Nedd4	ENSMUST00000034740	0.878	0.813	0.887	1.066	1.025	0.976	0.987	0.946	1.037	0.807	0.799	0.802	0.952	0.898	1.03	0.985	0.965	1.004	0.802	1.03	0.921	1.058	1.067	1.032	0.91	1.029	0.987	0.250576	1.29899	0.258233	1.18933	0.19755	0.700536	0.204211	1.17814	0.294834	1.80383	0.0879252	0.250324	-0.0463652	0.0946514	0.036601	0.00486907	-0.109624	0.162609	0.214086	4.26	0.22758
Myo5a	ENSMUST00000136731	0.755	0.737	0.689	1.231	1.039	1.025	1.413	0.963	1.561	0.677	0.694	0.878	0.894	0.958	1.091	0.784	0.952	1.271	0.703	0.657	0.713	1.112	0.826	1.097	0.816	1.042	0.992	0.595289	1.51784	0.388004	0.813247	0.549976	1.26512	0.852107	1.20162	0.419041	0.518034	0.459242	1.31578	0.256818	0.112224	0.0310373	0.000261162	-0.0907346	0.0405547	0.551901	4.25726	0.729405
Nit2	ENSMUST00000023432	1.165	1.182	1.137	1.141	1	0.959	0.959	1.005	0.951	1.35	1.139	1.183	1.059	0.967	1.023	1.043	1.003	0.889	1.123	1.047	1.041	0.909	0.918	0.835	0.948	0.925	0.889	-0.168476	0.752887	-0.26823	0.930124	-0.270512	1.50132	-0.257249	1.6836	-0.323206	0.907104	-0.217309	1.50897	-0.0887723	0.122064	-0.0549756	0.00486907	0.0532027	0.0815404	-0.251005	4.25604	-0.21218
Eif3j1	ENSMUST00000028668	1.083	1.09	1.021	0.963	0.993	0.89	0.975	0.976	0.947	1.103	1.185	1.194	1.016	1.022	0.961	1.082	1.031	1.035	1.15	1.09	1.142	1.048	1.018	0.969	1.047	0.992	1.043	-0.166429	0.976314	-0.215435	1.22445	-0.15618	1.28506	-0.140307	1.27258	-0.145481	0.950965	-0.13401	1.27897	0.0261219	0.055288	0.069954	0.00486907	0.0221703	0.0433503	-0.159705	4.24565	-0.153309
Pmm1	ENSMUST00000071462	1.044	1.164	1.063	0.815	0.704	0.644	0.855	0.718	0.768	2.025	1.56	1.668	1.069	0.94	0.922	0.901	0.867	0.74	1.473	1.087	1.422	0.975	0.918	0.96	1.087	1.028	1.124	-0.596698	1.41554	-0.841749	1.462	-0.481013	1.16197	-0.482607	1.46488	-1.0666	1.4008	-0.297945	0.707692	0.114091	0.103338	-0.224856	0.00486907	0.183069	0.227363	-0.641396	4.24555	-0.538525
Acta1	ENSMUST00000034453	0.955	1.049	0.935	0.845	0.818	0.671	0.836	0.79	0.771	1.463	1.238	1.255	0.958	0.889	0.881	0.962	0.92	0.863	1.251	1.257	1.203	1.019	1.027	0.889	0.927	0.953	0.958	-0.332521	0.955249	-0.536199	1.4387	-0.338447	1.49939	-0.294095	1.36527	-0.527236	1.3018	-0.386933	2.3682	0.0384253	0.0389959	0.0089625	0.00314087	-0.0484859	0.0522643	-0.408884	4.24555	-0.31318
Nup214	ENSMUST00000065398	1.075	0.975	1.027	1.198	1.091	1.109	1.138	1.058	1.021	0.799	0.925	0.891	1.182	1.127	1.1	1.056	1.134	1.138	0.819	0.805	0.849	1.066	1.022	1.098	0.932	1.014	1.074	0.143161	0.822626	0.382538	1.33331	0.365484	2.11576	0.0641915	0.33232	0.347844	1.17831	0.288286	1.43492	-0.0789699	0.142335	-0.0346932	0.00486907	-0.0771977	0.0946266	0.260234	4.24555	0.104217
Fermt3	ENSMUST00000040772	0.581	0.743	0.856	1.356	1.031	0.985	1.671	1.052	1.729	0.754	0.669	0.706	0.878	0.932	1.159	0.855	1.004	1.198	0.532	0.644	0.844	1.267	0.838	1.646	0.993	1.127	1.016	0.629276	0.950837	0.479801	1.02624	0.89292	0.912634	1.03013	1.14932	0.521941	0.957812	0.63457	1.13989	0.400849	0.158935	0.0421395	0.00390174	-0.25835	0.0574527	0.712158	4.24555	0.843578
Rpia	ENSMUST00000066134	1.068	1.19	1.103	0.881	0.882	0.798	0.921	0.861	0.783	1.597	1.314	1.43	1.084	1.034	0.89	1.09	0.882	0.872	1.763	1.534	1.643	1.168	1.147	1.06	1.114	1.141	1.101	-0.392183	1.46337	-0.529223	1.19345	-0.549624	1.89486	-0.389932	1.36563	-0.610106	1.14905	-0.557768	2.02322	0.00225157	0.00108864	-0.0808831	0.00486907	-0.00814479	0.0119348	-0.513742	4.23833	-0.391057
Dnajc2	ENSMUST00000115195	0.878	0.849	0.921	1.092	1.102	1.212	1.114	1.138	1.213	0.847	1.007	1.015	1.088	1.133	1.136	1.058	1.044	1.112	1.117	1.004	0.964	1.15	1.197	1.193	1.046	0.997	1.124	0.363175	1.49301	0.226625	0.799304	0.198479	1.08004	0.387952	1.64319	0.163822	0.572347	0.0378464	0.139138	0.0247769	0.0395733	-0.0628026	0.00486907	-0.160632	0.196299	0.227964	4.23262	0.375617
C1s1	ENSMUST00000160505	0.634	0.671	0.721	1.087	0.784	0.876	2.184	1.219	1.792	0.635	0.659	0.607	0.798	0.726	1.031	0.821	1.088	1.15	0.381	0.346	0.368	1.05	0.909	1.676	0.894	0.948	1.375	0.439223	0.946223	0.426565	0.803007	1.73102	1.7193	1.35849	1.42871	0.686302	1.10872	1.55479	1.8883	0.919267	0.316204	0.259737	0.00486907	-0.176239	0.0387379	1.0228	4.23097	0.970868
Psmb8	ENSMUST00000025196	0.832	0.892	0.914	1.248	1.129	1.048	1.447	0.985	1.576	0.667	0.685	0.659	0.913	0.884	1.022	0.864	0.935	1.078	0.733	0.788	0.8	1.21	1.092	1.429	1.035	1.093	1.187	0.376659	1.27345	0.48727	1.56268	0.684816	1.63175	0.603438	0.931524	0.516652	1.26015	0.514262	1.86016	0.226779	0.097576	0.0293817	0.00418032	-0.170553	0.103558	0.533338	4.22776	0.4945
Dnajc3	ENSMUST00000022734	1.101	1.113	1.052	0.971	0.894	0.828	0.984	0.866	0.937	1.172	1.096	1.143	0.929	0.878	0.964	0.935	0.903	0.822	1.564	1.57	1.402	1.126	1.036	1.039	1.006	1.028	0.979	-0.278311	1.18885	-0.299788	1.44326	-0.502898	1.89125	-0.228812	1.21908	-0.358769	1.29382	-0.59022	2.08777	0.0494988	0.0582472	-0.0589805	0.00486907	-0.087322	0.157095	-0.389068	4.22701	-0.253349
Lsp1	ENSMUST00000038946	0.767	1.038	0.896	1.198	1.04	0.814	1.655	1.007	1.465	0.356	0.566	0.663	0.889	0.922	1.061	0.967	1.047	1.193	0.412	0.246	0.412	1.339	1.066	2.075	1.043	1.309	1.306	0.176261	0.245387	0.857573	0.942506	2.06589	1.59893	0.6116	0.82652	1.01674	1.02599	1.77344	1.78223	0.435338	0.180384	0.159169	0.00486907	-0.292444	0.0615133	0.998113	4.22591	0.410289
Las1l	ENSMUST00000079987	0.84	0.859	0.918	0.963	1.069	1.045	1.085	1.026	1.132	1.023	0.881	0.877	1.167	1.122	1.281	1.087	1.213	1.007	0.844	0.848	0.858	1.109	1.017	1.14	0.93	0.961	0.921	0.233611	1.17311	0.36032	1.09777	0.357028	1.83638	0.309415	1.4637	0.249919	0.707085	0.141099	1.83008	0.0758046	0.137653	-0.110401	0.00486907	-0.215928	0.227363	0.278067	4.22041	0.272011
Mpp1	ENSMUST00000033775	0.846	0.791	0.87	1.136	1.004	0.919	1.108	0.974	1.177	0.963	1.045	0.929	1.02	1.009	1.136	1.069	1.122	1.129	0.636	0.874	0.739	1.056	1.076	1.01	1.115	1.132	1.258	0.287098	0.949613	0.107862	0.428593	0.4824	1.25043	0.378467	1.2646	0.17684	0.907767	0.640131	1.44271	0.0913692	0.0832501	0.0689777	0.00486907	0.157731	0.189105	0.338152	4.2153	0.333506
Sorbs1	ENSMUST00000099467	0.674	0.752	0.824	0.714	0.889	0.997	0.926	1.121	0.805	0.663	0.762	0.747	1.373	1.263	1.173	1.192	1.177	1.436	0.845	0.685	0.777	1.118	1.422	1.126	1.634	1.465	1.257	0.208587	0.388201	0.810388	1.68138	0.668189	1.45533	0.342049	0.717817	0.808872	1.38901	0.916986	1.76288	0.133462	0.0678875	-0.00151583	0.00072334	0.248797	0.129176	0.647958	4.21108	0.276861
Gtf2f1	ENSMUST00000002733	0.872	0.596	0.719	1.246	1.155	1.349	1.37	1.29	1.523	0.337	0.678	0.533	0.984	0.99	0.957	1.002	1.036	1.202	0.956	0.735	0.679	0.965	0.899	1.059	0.937	0.87	0.924	0.777937	1.29825	0.920987	0.963833	0.302563	0.692153	0.935585	1.46258	1.06559	1.00971	0.204542	0.494308	0.157647	0.186281	0.144601	0.00486907	-0.0980205	0.102124	0.694374	4.20002	0.858913
Pnpla6	ENSMUST00000004681	0.994	0.883	0.982	1.037	0.993	1.023	1.071	1.08	1.082	0.935	0.908	0.899	1.097	0.99	1.012	0.957	0.983	1.119	0.713	0.77	0.718	1.098	1.064	0.998	1.164	1.151	1.238	0.094717	0.562575	0.176574	1.04037	0.521765	2.1145	0.177363	1.08424	0.157832	0.655425	0.690879	2.31733	0.0826459	0.37443	-0.0187426	0.00418032	0.169113	0.197019	0.295956	4.19632	0.136632
Exoc6b	ENSMUST00000160197	1.02	1.166	1.257	0.952	0.835	0.861	0.892	0.819	0.894	1.231	1.359	1.753	0.935	0.91	0.969	1.039	1.022	0.813	0.889	1.189	1.139	0.913	0.812	0.94	0.932	0.836	0.98	-0.378763	1.10714	-0.62607	1.10572	-0.27158	0.649455	-0.402383	1.25255	-0.595632	0.890508	-0.227334	0.514412	-0.0236197	0.031671	0.0304377	0.00382093	0.0442465	0.0397789	-0.428253	4.19632	-0.390525
9030617O03Rik	ENSMUST00000069782	0.894	1.069	0.996	0.81	0.716	0.772	0.924	0.722	0.721	1.468	1.271	1.407	0.917	0.996	0.853	0.974	0.992	0.768	1.788	1.708	1.616	1.015	1.025	0.951	1.003	0.976	0.865	-0.364731	1.1897	-0.583919	1.47714	-0.77326	2.38666	-0.32205	0.814241	-0.600707	1.13814	-0.845966	2.14327	0.0426809	0.0259392	-0.0167879	0.00374481	-0.0727064	0.0802237	-0.610818	4.19339	-0.343233
Ppip5k1	ENSMUST00000110627	1.088	1.272	1.093	0.737	0.726	0.76	0.842	0.824	0.682	1.248	1.145	1.106	0.975	0.98	0.946	0.995	1.007	1.071	1.323	1.121	1.177	0.862	0.988	0.82	1.025	1.001	0.921	-0.635342	1.68579	-0.270392	1.26289	-0.439548	1.35129	-0.556418	1.34063	-0.187295	0.876441	-0.297141	1.19058	0.0789245	0.0778344	0.0830975	0.00486907	0.142407	0.128569	-0.387779	4.18819	-0.595341
Tbcc	ENSMUST00000040434	1.018	0.941	0.932	1.044	1.097	1.213	1.087	1.082	1.168	0.967	0.846	0.989	1.073	1.025	1.174	1.058	1.115	1.126	0.825	0.816	0.752	0.976	0.958	1.088	1.03	0.96	1.095	0.214314	0.929296	0.223716	0.752113	0.336683	1.47832	0.206983	1.20993	0.235572	0.900185	0.36645	1.57549	-0.007331	0.00579459	0.011856	0.00393213	0.0297668	0.0309861	0.260251	4.18505	0.210653
Crkl	ENSMUST00000006293	0.944	0.908	0.921	0.944	1.044	1.04	0.904	0.973	0.967	0.712	0.944	0.859	1.079	1.06	1.099	1.053	1.06	1.119	0.875	0.944	0.875	1.007	1.105	1.038	1.074	1.027	1.057	0.126918	0.833646	0.364545	0.916847	0.225602	1.3721	0.0364738	0.299203	0.361869	0.872245	0.229261	1.63104	-0.0904437	0.176149	-0.00267579	0.0017949	0.00365934	0.00758352	0.224353	4.18003	0.0824044
Prosc	ENSMUST00000033875	0.969	1.134	0.989	0.787	0.82	0.771	0.81	0.827	0.738	1.624	1.366	1.506	1.079	1.063	0.917	0.971	0.961	0.935	1.378	1.267	1.266	0.965	0.982	0.896	1.051	1.011	1.011	-0.378792	1.34919	-0.555582	1.31723	-0.460123	1.947	-0.380613	1.29665	-0.6491	1.48251	-0.34789	1.89248	-0.0018212	0.00376034	-0.0935182	0.00486907	0.112234	0.189105	-0.47076	4.17165	-0.379702
Nucb1	ENSMUST00000033096	0.963	0.919	0.94	0.971	1.083	1.15	1.016	1.006	1.129	0.876	0.848	0.855	0.993	0.906	1.046	0.935	0.992	1.023	0.763	0.803	0.792	0.993	0.98	1.022	0.937	0.939	1.041	0.183156	0.813724	0.191456	0.901554	0.344992	2.2674	0.159092	0.9491	0.193903	1.16509	0.306922	1.62964	-0.0240644	0.0237579	0.00244732	0.00175074	-0.0380706	0.0583504	0.22698	4.17165	0.171174
Septin2	ENSMUST00000172165	0.92	0.904	0.97	1.013	1.001	1.119	1.073	1.042	1.071	0.857	0.882	0.835	0.914	0.93	1.06	0.922	1.014	0.984	0.851	0.789	0.812	0.964	0.914	0.994	0.941	1.03	1.03	0.165213	0.910492	0.174029	0.730363	0.228097	1.49263	0.189414	1.48841	0.181956	1.05043	0.291484	1.59919	0.0242015	0.0461524	0.00792692	0.00232576	0.0633876	0.0882402	0.204038	4.16903	0.177364
Tnni1	ENSMUST00000139986	0.5	0.606	0.929	1.271	1.12	1.822	0.903	1.489	1.266	0.462	0.743	0.435	1.22	1.027	1.925	0.988	0.97	1.272	0.671	0.675	0.666	1.2	1.004	1.978	0.796	0.917	0.68	1.04982	1.01718	1.34704	1.04625	1.05556	1.17924	0.846026	0.887502	0.977838	1.01284	0.25019	0.681473	-0.203793	0.0679859	-0.369205	0.00486907	-0.805373	0.183341	0.941762	4.16729	0.951518
Stip1	ENSMUST00000025918	1.07	1.093	1.041	1.045	1.021	1.03	0.947	1.019	1.011	1.287	1.208	1.172	0.97	0.957	0.98	1.006	1.031	0.942	1.084	1.065	1.046	0.98	0.868	0.946	0.976	0.915	1.001	-0.0494687	0.736011	-0.335069	1.62301	-0.193484	1.23896	-0.106015	0.933041	-0.299772	1.26015	-0.143748	1.19675	-0.0565462	0.186281	0.0352971	0.00486907	0.0497355	0.0583504	-0.190231	4.16302	-0.0774648
Fdps	ENSMUST00000081848	1.097	1.089	1.023	0.97	0.997	0.927	1.056	0.935	1.103	1.321	1.266	1.287	0.954	0.878	0.968	0.914	0.942	0.94	1.192	1.108	1.123	1.097	1.044	1.009	0.985	1.065	0.992	-0.149059	1.06488	-0.468397	1.73953	-0.119909	0.910505	-0.0526506	0.209061	-0.47046	1.80383	-0.170241	1.2009	0.0964083	0.135597	-0.00206247	0.000218516	-0.0503317	0.0789175	-0.241283	4.15449	-0.10005
Alb	ENSMUST00000031314	0.764	0.724	0.782	1.161	0.875	0.885	1.54	1.045	1.269	0.65	0.725	0.672	0.87	0.942	0.895	0.972	1.077	0.918	0.745	0.665	0.775	1.276	1.261	1.907	0.931	1.099	1.112	0.36377	0.853875	0.403184	1.53336	1.02423	1.49784	0.763664	1.33031	0.535494	1.33722	0.52405	1.5146	0.399894	0.21498	0.13231	0.00486907	-0.500176	0.178957	0.623567	4.1493	0.577529
Phlda3	ENSMUST00000038945	1.189	1.186	1.078	0.984	0.887	0.823	0.871	0.817	0.742	1.609	1.153	1.295	0.967	1.106	0.87	0.943	0.885	1.085	1.232	1.104	1.058	0.816	0.931	1.007	1.078	0.917	1.006	-0.3581	1.21078	-0.463126	0.798329	-0.301458	0.993075	-0.506894	1.52699	-0.477908	0.833934	-0.177543	0.668919	-0.148794	0.166186	-0.0147818	0.0017949	0.123915	0.0889697	-0.381989	4.1472	-0.43058
Me2	ENSMUST00000025439	0.397	0.725	0.697	0.728	0.951	1.179	0.982	0.8	0.93	0.163	0.465	0.58	0.863	1.036	1.143	0.793	0.929	1.048	0.762	0.439	0.532	0.962	1.03	1.251	0.857	0.778	1.12	0.65186	0.661387	1.3324	0.79344	0.904057	1.23576	0.576212	0.735051	1.19727	0.722265	0.668781	0.876952	-0.0756487	0.0219258	-0.135134	0.00486907	-0.235277	0.102124	0.868395	4.1472	0.614532
Coq9	ENSMUST00000159871	1.106	1.028	1.164	0.94	0.853	0.877	0.926	0.925	0.809	1.183	1.083	1.104	1.11	1.067	0.956	1.063	1.074	1.039	1.294	1.324	1.322	0.894	0.9	0.892	1.042	0.95	0.872	-0.304752	1.28682	-0.105204	0.421994	-0.552736	2.87731	-0.310165	1.18712	-0.0855377	0.626825	-0.460164	1.7203	-0.0054135	0.00786079	0.0196661	0.00486907	0.0925722	0.0958393	-0.303667	4.1467	-0.307456
Ewsr1	ENSMUST00000073308	1.048	0.844	1.012	1.274	1.241	1.334	1.172	1.227	1.242	0.67	0.88	0.828	1.008	0.995	1.247	1.028	1.199	1.131	0.81	0.828	0.59	1.021	0.965	1.021	1.194	0.972	1.01	0.406442	1.2034	0.450691	0.851444	0.432576	1.00522	0.326293	1.08947	0.497854	1.02364	0.511462	1.01474	-0.0801489	0.227922	0.0471625	0.00486907	0.078886	0.0583504	0.433244	4.1467	0.366924
Tkt	ENSMUST00000022529	0.833	0.923	0.884	1.19	1.046	1.017	1.426	1.108	1.432	0.812	0.752	0.747	0.905	0.927	1.034	0.911	1.045	1.154	0.758	0.622	0.703	1.066	0.918	1.261	0.897	1.028	0.957	0.301233	1.12576	0.310521	1.17408	0.639556	1.3369	0.587147	1.31794	0.428397	1.06069	0.468407	1.47068	0.285914	0.226342	0.117876	0.00486907	-0.171148	0.0870883	0.457827	4.14613	0.451261
Atpaf1	ENSMUST00000184179	1.119	1.049	1.129	1.02	0.974	0.931	0.995	1.019	0.86	1.684	1.241	1.446	1.012	1.194	0.978	1.064	1.132	0.961	1.31	1.401	1.554	0.79	0.829	0.768	0.95	0.977	0.7	-0.172717	1.07617	-0.457123	0.867149	-0.837347	2.17484	-0.198094	0.841182	-0.469409	0.909984	-0.69913	1.36142	-0.0253766	0.0332504	-0.0122861	0.0017949	0.138218	0.0583504	-0.476412	4.13436	-0.18535
Usp13	ENSMUST00000108228	1.339	1.385	1.067	1.021	0.922	1.239	0.849	0.946	1.017	1.244	1.653	1.749	0.863	1.025	1	1.033	0.908	0.861	0.966	1.103	1.29	0.803	0.907	0.788	0.791	0.782	0.909	-0.252645	0.486195	-0.685918	1.10419	-0.427258	1.09092	-0.430982	1.02234	-0.729532	1.08889	-0.436529	1.08521	-0.178337	0.135375	-0.0436138	0.00486907	-0.00927036	0.0078484	-0.501563	4.12762	-0.339059
Napg	ENSMUST00000025474	1.044	1.016	1.084	1.001	0.91	0.871	0.911	0.874	0.884	1.424	1.164	1.181	1.006	0.993	0.984	0.985	0.942	0.988	1.151	1.182	1.174	1.026	1.069	1.006	1.039	1.052	0.96	-0.176479	0.904122	-0.337418	1.01392	-0.177504	1.72611	-0.236302	1.60038	-0.370686	1.0311	-0.200955	1.47493	-0.0598231	0.0988257	-0.0332681	0.00486907	-0.0234513	0.0414434	-0.251918	4.12336	-0.20608
Atp13a1	ENSMUST00000034326	0.893	0.878	0.888	0.995	1.013	1.008	1.016	1.041	1.043	0.729	0.933	0.899	1.009	1.008	1.028	1.012	1.01	1.012	0.959	0.993	0.969	1.052	1.087	0.987	0.998	1.017	1.028	0.181753	2.00078	0.249735	0.704803	0.0978554	0.80717	0.221384	1.86542	0.244514	0.690563	0.059032	1.06971	0.0396318	0.293223	-0.00522114	0.00486907	-0.0388234	0.0651541	0.173602	4.12336	0.201705
Thrap3	ENSMUST00000080919	0.995	0.869	1.029	1.353	1.316	1.444	1.191	1.336	1.264	0.769	0.868	0.871	1.075	1.047	1.163	1.09	1.052	1.12	0.812	0.892	0.884	0.987	1.074	1.063	1.071	0.982	0.974	0.507625	1.47843	0.389356	1.3015	0.271557	1.47539	0.390012	1.31328	0.379219	1.30609	0.226051	1.24026	-0.117613	0.215619	-0.0101366	0.00382093	-0.0455058	0.0583504	0.366698	4.11901	0.450017
Ptgr1	ENSMUST00000030069	0.77	0.752	0.796	1.324	1.213	1.323	1.305	1.076	1.494	0.843	0.72	0.788	0.841	0.869	1.092	0.819	0.947	1.115	0.691	0.663	0.699	0.985	0.946	1.325	0.879	1.006	0.927	0.73572	1.96893	0.253182	0.545284	0.665367	1.37102	0.741316	1.42871	0.293295	0.598592	0.453863	1.86016	0.00559546	0.00329215	0.0401127	0.00393213	-0.211504	0.0967467	0.535476	4.11901	0.738521
Rab11fip5	ENSMUST00000060837	0.952	0.993	0.972	1.439	1.1	1.176	0.993	1.122	1.061	0.873	0.901	0.917	1.035	1.09	0.993	1.021	1.06	1.214	1.011	0.921	0.847	1.219	1.072	1.157	1.228	1.121	1.17	0.348877	0.946223	0.212479	1.24284	0.311194	1.18776	0.122726	0.783746	0.292136	1.01284	0.3406	1.35052	-0.226151	0.193031	0.0796575	0.00486907	0.0294057	0.0387379	0.27319	4.11901	0.240228
Ndufa4	ENSMUST00000031637	1.167	1.346	1.241	1.011	0.935	0.898	1.031	1.099	0.868	1.737	1.305	1.223	1.198	1.21	1.003	1.203	1.137	1.124	1.626	1.533	1.494	1.06	1.063	1.119	1.196	1.228	1.037	-0.400507	1.37031	-0.322351	0.51989	-0.521277	2.25406	-0.324428	0.952486	-0.300107	0.545036	-0.426972	1.5502	0.0760789	0.0617088	0.0222442	0.00418032	0.0943049	0.0889697	-0.384101	4.1168	-0.361966
Eci1	ENSMUST00000024946	1.132	1.196	1.119	0.797	0.804	0.777	0.894	0.944	0.757	1.343	1.142	1.125	1.119	1.201	0.99	1.121	1.12	1.03	1.51	1.492	1.535	0.896	0.878	0.768	0.953	0.927	0.831	-0.535593	1.98535	-0.125168	0.309714	-0.835775	2.25777	-0.409607	1.26265	-0.142267	0.458972	-0.742914	2.22363	0.125986	0.137629	-0.0170995	0.00316029	0.0928611	0.0802237	-0.464316	4.11661	-0.471225
Mdh1	ENSMUST00000102874	1.016	1.086	1.05	0.805	0.816	0.796	0.841	0.897	0.743	1.571	1.138	1.169	1.053	1.026	0.928	1.03	1.043	0.939	1.294	1.226	1.303	0.909	0.97	0.879	1.032	1	0.943	-0.38305	1.89944	-0.366988	0.675154	-0.471083	2.08454	-0.345346	1.26175	-0.364591	0.678847	-0.361816	1.88728	0.0377043	0.0393799	0.0023969	0.00072334	0.109267	0.156446	-0.382572	4.11661	-0.364075
Entpd1	ENSMUST00000112231	0.828	0.836	0.88	0.917	0.971	0.976	1.014	1.037	1.001	0.698	0.961	1.028	1.102	1.063	1.112	1.063	1.196	1.116	0.787	0.862	0.909	0.972	1.023	1.008	1.216	1.148	1.161	0.170933	1.24499	0.286379	0.528034	0.231388	1.24073	0.262656	1.68283	0.328891	0.588692	0.462607	1.82989	0.0917235	0.299925	0.0425118	0.00486907	0.231219	0.253451	0.29376	4.11661	0.217523
Arfgef1	ENSMUST00000088615	1.093	1.13	1.232	1.011	0.956	1.069	0.934	0.967	0.913	1.279	1.094	0.997	1.016	0.986	1.017	1.015	0.963	0.995	1.11	1.164	1.032	1.054	0.941	1.006	0.99	0.98	1.014	-0.186514	0.88975	-0.158678	0.423007	-0.139643	0.725679	-0.296063	1.42588	-0.180829	0.49378	-0.147839	0.98863	-0.109549	0.232579	-0.0221513	0.00486907	-0.00819578	0.0105441	-0.184713	4.11301	-0.240249
Rab31	ENSMUST00000070673	0.887	1.006	0.939	1.149	1.114	1.257	1.365	1.194	1.382	0.591	0.523	0.459	0.849	0.994	1.047	0.929	1.056	1.167	0.46	0.385	0.45	0.931	0.788	1.043	0.839	0.893	0.956	0.313754	1.23445	0.877551	1.45458	1.09276	1.89511	0.47674	1.47275	1.00275	1.37727	1.05358	2.14118	0.162986	0.215217	0.125198	0.00486907	-0.0391802	0.0174002	0.733392	4.11226	0.397548
Psip1	ENSMUST00000030207	0.999	0.9	0.991	1.102	1.177	1.274	1.151	1.134	1.207	0.814	0.866	0.829	1.07	0.985	1.149	1.081	1.162	1.266	0.897	0.802	0.834	1.012	0.961	1.009	0.975	0.9	1.012	0.297968	1.16206	0.352762	1.28331	0.235433	1.42405	0.272984	1.39024	0.483947	1.36531	0.188724	0.974336	-0.0249841	0.0343293	0.131186	0.00486907	-0.0467092	0.0640644	0.307083	4.10932	0.28553
Ethe1	ENSMUST00000077191	1.099	1.207	1.163	0.825	0.815	0.814	0.952	0.905	0.773	1.231	1.184	1.221	1.045	1.055	1.002	1.085	1.021	1.004	1.346	1.365	1.287	1.081	1.097	0.987	1.049	1.094	1.059	-0.499385	1.89014	-0.229154	1.61539	-0.337073	1.72073	-0.399457	1.25412	-0.225438	1.30984	-0.320305	2.08209	0.0999276	0.117217	0.00371589	0.0017949	0.0167678	0.0298069	-0.330219	4.09915	-0.448556
Uchl3	ENSMUST00000002289	1.007	1.045	0.988	0.907	0.861	0.835	0.843	0.827	0.831	1.121	1.293	1.229	0.996	0.96	0.942	1.018	1.023	0.855	1.359	1.23	1.308	1.029	1.016	0.954	1.021	0.989	1.023	-0.223896	1.40022	-0.330069	1.28612	-0.377882	1.82784	-0.281566	1.79785	-0.331065	0.91073	-0.361618	1.92011	-0.0576703	0.180807	-0.000995992	0.00175074	0.016264	0.0380851	-0.321758	4.09915	-0.252443
Bnip1	ENSMUST00000015725	1	1.113	0.995	0.833	0.991	0.919	0.926	0.93	0.825	1.302	1.172	1.174	1.025	0.999	0.956	1.046	0.98	0.996	1.244	1.181	1.161	0.993	0.97	0.967	1.074	0.954	1.019	-0.180232	0.687689	-0.291793	1.27233	-0.291475	2.04814	-0.213215	0.944393	-0.271602	1.15617	-0.234986	1.33972	-0.0329834	0.0338295	0.0201913	0.00486907	0.0564888	0.083978	-0.249179	4.09915	-0.196629
Snx7	ENSMUST00000029639	0.73	0.944	1.027	1.077	1.001	1.383	1.005	1.112	1.195	0.69	0.775	0.705	0.97	0.962	1.263	0.999	1.128	1.186	0.605	0.558	0.552	0.871	0.926	1.136	0.869	0.821	1.036	0.357695	0.586569	0.558121	1.10385	0.774168	1.71652	0.294209	0.643375	0.610443	1.36531	0.668577	1.70253	-0.0634863	0.0332504	0.0523223	0.00486907	-0.105592	0.0541023	0.523962	4.09403	0.326301
Pccb	ENSMUST00000035116	1.075	1.052	1.104	0.837	0.791	0.715	0.817	0.827	0.685	1.128	1.149	1.126	0.958	0.932	0.841	0.952	0.955	0.886	1.537	1.508	1.453	1.001	1.02	0.983	1.102	1.028	0.96	-0.463624	1.56863	-0.317378	1.34098	-0.582399	2.54252	-0.47227	1.43916	-0.284992	1.42714	-0.541677	1.97806	-0.00864631	0.00857151	0.0323863	0.00486907	0.040722	0.0512379	-0.450726	4.09026	-0.46794
Tep1	ENSMUST00000006444	0.804	0.922	0.837	1.028	1.092	1.211	1.009	1.012	1.1	0.865	0.926	0.869	1.086	1.051	1.21	1.047	1.06	0.949	0.898	0.928	0.937	1.372	1.65	1.19	1.223	1.174	1.291	0.378122	1.22213	0.331442	1.23901	0.60827	1.39756	0.284175	1.23396	0.200218	0.940757	0.416603	2.03934	-0.093947	0.129443	-0.131224	0.00486907	-0.191667	0.102124	0.377914	4.08007	0.331913
Rpp30	ENSMUST00000025714	0.951	0.807	0.725	0.992	1.356	1.295	1.087	1.269	1.229	0.674	0.624	0.739	1.067	0.897	0.996	0.93	0.946	1.084	0.969	1.046	0.841	1.319	1.327	1.505	1.267	1.236	1.18	0.553043	0.9865	0.539151	1.31399	0.539463	1.50641	0.529889	1.24375	0.539151	1.26245	0.366885	1.2786	-0.0231539	0.00735266	0	5.33366e-05	-0.172578	0.189105	0.508242	4.07717	0.541512
Sf3a3	ENSMUST00000030734	0.946	0.828	0.87	1.242	1.242	1.31	1.235	1.215	1.307	0.729	0.814	0.784	0.972	0.998	0.936	1.008	0.992	1.143	0.818	0.939	0.878	1.028	0.993	1.034	1.004	0.988	0.916	0.520998	1.6939	0.320563	1.40462	0.213369	1.22915	0.506859	1.65486	0.433671	1.26245	0.142224	0.723714	-0.0141386	0.0349721	0.113108	0.00486907	-0.0711451	0.132224	0.362918	4.07275	0.513946
Ppp6r3	ENSMUST00000172362	1.198	1.206	1.131	0.895	1.014	0.992	0.941	1.11	1.017	1.095	1.217	1.107	1.051	1.14	0.972	1.079	1.046	1.092	1.18	1.157	1.141	1.064	0.995	0.941	1.071	0.989	1	-0.28516	1.28682	-0.112281	0.408724	-0.213295	1.3369	-0.204412	0.946457	-0.0878585	0.508068	-0.184726	1.49275	0.0807482	0.0967844	0.0244224	0.00486907	0.0285692	0.0397789	-0.180605	4.07042	-0.244221
Pigu	ENSMUST00000165234	0.958	0.906	0.834	0.976	1.123	1.011	1.01	1.011	1.186	0.662	0.789	0.658	0.981	0.962	1.115	1.107	1.121	1.063	0.779	0.868	0.776	0.91	0.913	0.931	0.924	0.866	0.949	0.205024	0.815286	0.536029	1.26193	0.184734	1.19613	0.249334	0.891707	0.641967	1.39372	0.176855	0.959375	0.0443098	0.0421252	0.105938	0.00486907	-0.00787929	0.0157392	0.328617	4.05792	0.227349
Ech1	ENSMUST00000066264	0.979	1.055	1.102	0.847	0.792	0.77	0.9	0.918	0.776	1.035	1.074	0.972	0.904	0.957	0.799	0.89	0.901	0.961	1.505	1.549	1.367	0.89	0.862	0.898	1.065	0.927	0.887	-0.380491	1.46337	-0.211972	0.744727	-0.73838	2.30766	-0.273747	1.01936	-0.162918	0.86698	-0.618805	1.75442	0.106744	0.135597	0.0490542	0.00486907	0.119575	0.117602	-0.416213	4.05509	-0.326132
Mgst1	ENSMUST00000120939	0.638	1.279	0.736	0.473	0.472	0.475	0.729	0.578	0.725	4.23	2.191	2.434	0.696	0.685	0.694	0.748	0.836	0.503	2.742	2.249	2.184	0.916	0.799	0.912	1.046	0.915	0.977	-0.901734	0.902347	-2.09338	1.51733	-1.44956	2.25777	-0.384724	0.317825	-2.08506	1.2703	-1.28814	2.14528	0.517009	0.403772	0.00831926	0.0017949	0.161418	0.154311	-1.50349	4.05243	-0.620192
Pnpt1	ENSMUST00000020756	1.158	1.259	1.198	0.944	0.996	1.021	0.928	0.961	1.05	1.25	1.033	1.042	1.039	1.023	1.008	1.008	1.005	0.869	1.144	1.11	1.029	0.814	0.848	0.893	0.824	0.866	0.845	-0.287911	1.46526	-0.115116	0.351688	-0.361691	1.69594	-0.29867	1.35983	-0.206284	0.54421	-0.373029	1.86373	-0.0107591	0.0160772	-0.0911683	0.00486907	-0.0113375	0.0173574	-0.271214	4.04323	-0.293281
Sf3b1	ENSMUST00000027127	0.959	0.914	0.972	0.908	1.087	1.077	1.137	1.056	1.204	0.93	0.828	0.796	1.01	1.022	1.07	1.019	1.053	1.06	0.874	0.794	0.957	1.018	0.975	1.071	1.046	1.017	0.931	0.11075	0.383048	0.28044	1.10027	0.223099	0.939214	0.255833	1.26537	0.294326	1.09695	0.189757	0.736762	0.145083	0.166186	0.0138855	0.00486907	-0.0333421	0.042523	0.225343	4.03523	0.185114
Nup160	ENSMUST00000057481	0.908	0.904	0.952	1.049	1.187	1.26	1.135	1.156	1.129	0.997	0.777	0.89	1.002	0.945	1.016	0.947	0.983	1.12	0.919	0.841	0.823	1.026	1.078	1.003	0.989	1.082	1.012	0.338948	1.2124	0.153465	0.436599	0.266475	1.46272	0.307239	1.80698	0.195215	0.475372	0.255287	1.34425	-0.0317089	0.0349721	0.0417506	0.00486907	-0.0111874	0.017257	0.254953	4.03228	0.32318
Srrm1	ENSMUST00000105861	0.914	0.925	0.975	1.078	1.239	1.638	1.184	1.142	1.513	0.729	0.798	0.807	1.081	1.092	1.292	1.116	1.169	1.16	0.741	0.741	0.74	0.923	1.023	0.972	0.95	0.96	0.939	0.491055	0.867442	0.570051	1.40181	0.393121	2.05898	0.448108	1.09628	0.561699	1.58597	0.358597	2.67502	-0.0429471	0.0124342	-0.00835137	0.00109071	-0.0345243	0.0583504	0.473845	4.03096	0.469742
Myom2	ENSMUST00000033842	1.051	1.064	0.995	0.906	0.843	0.705	0.829	0.822	0.762	1.224	1.29	1.328	0.971	0.975	0.912	1.019	0.91	0.878	1.298	1.352	1.232	1.083	1.102	0.948	1.018	0.998	1.015	-0.341779	1.00875	-0.426852	1.7079	-0.309255	1.31519	-0.366087	1.62278	-0.452828	1.32626	-0.357006	1.99728	-0.0243073	0.0125225	-0.0259769	0.00486907	-0.0477509	0.0506642	-0.376063	4.02363	-0.353882
Nelfb	ENSMUST00000059849	1.038	0.964	0.975	1.209	1.161	1.242	1.153	1.164	1.363	1.095	0.77	0.835	1.081	1.105	1.133	1.015	1.111	1.072	0.766	0.636	0.745	1.025	1.023	1.133	1.061	1.034	1.086	0.278939	1.5287	0.297789	0.615198	0.567158	1.67269	0.305847	1.14426	0.244211	0.500081	0.567158	1.7789	0.0269079	0.0264873	-0.0535787	0.00486907	0	0.00280367	0.366304	4.0148	0.292455
Aco1	ENSMUST00000102973	1.177	1.164	1.124	1.045	0.963	0.926	0.949	0.973	0.943	1.428	1.123	1.124	0.952	0.947	0.943	0.983	1.031	0.913	1.011	1.053	1.02	1.004	1.018	0.939	1.004	1.005	1.015	-0.239986	1.25553	-0.370838	0.921993	-0.0587183	0.522166	-0.27432	1.79785	-0.328322	0.764744	-0.0283446	0.526873	-0.0343337	0.0612563	0.0425162	0.00486907	0.0303736	0.0640644	-0.220242	4.0148	-0.257051
Bckdha	ENSMUST00000071329	1.084	1.075	1.108	0.985	0.834	0.825	0.887	0.889	0.808	1.315	1.034	1.042	0.958	0.92	0.892	0.939	0.962	0.87	1.548	1.786	1.565	1.054	1.06	0.994	0.945	1.005	0.994	-0.305244	1.13462	-0.291825	0.731818	-0.656501	2.04814	-0.33836	1.59492	-0.291304	0.703296	-0.73471	2.08283	-0.0331161	0.0309036	0.000520735	5.33366e-05	-0.0782088	0.156446	-0.458503	4.00343	-0.321707
Idh3a	ENSMUST00000167866	1.141	1.173	1.173	0.857	0.888	0.816	0.886	0.917	0.791	1.532	1.088	1.165	1.111	1.105	1.012	1.06	1.029	0.941	1.177	1.13	1.092	0.907	0.911	0.872	1.04	0.994	0.951	-0.445279	1.8675	-0.229653	0.403435	-0.337504	2.05469	-0.426808	1.54952	-0.320976	0.584812	-0.187379	1.28355	0.0184712	0.020402	-0.0913228	0.00486907	0.150125	0.201631	-0.320712	3.99732	-0.436014
Cyp20a1	ENSMUST00000060608	0.969	0.856	0.856	0.959	1.069	1.023	1.195	1.136	1.276	0.805	0.819	0.931	0.915	0.868	1.003	0.935	1.057	1.17	0.785	0.81	0.803	1.002	0.92	1.102	1.035	1.038	1.091	0.186511	0.835024	0.124872	0.412035	0.334626	1.39928	0.428028	1.47515	0.307514	0.790501	0.399918	2.31253	0.241517	0.347501	0.182642	0.00486907	0.0652915	0.0640644	0.299761	3.99732	0.312318
Oard1	ENSMUST00000167180	0.919	0.926	1.009	0.729	0.791	0.713	0.702	0.805	0.622	1.101	1.047	1.221	0.85	0.761	1.014	0.938	0.855	0.719	0.91	1.009	1.11	0.855	0.903	0.849	0.651	0.783	0.747	-0.354002	1.434	-0.360003	0.810574	-0.216451	0.880086	-0.422809	1.17814	-0.423484	0.930906	-0.473852	1.346	-0.0688073	0.0641346	-0.063481	0.00486907	-0.257401	0.196299	-0.373134	3.99732	-0.387996
Hnrnpab	ENSMUST00000074669	0.925	1.085	0.848	0.997	1.075	1.032	1.175	1.052	1.173	0.795	1.022	1.018	1.088	1.11	1.15	1.068	1.134	1.114	0.891	0.901	0.878	1.053	1.035	1.129	1.012	1.007	1.08	0.119123	0.366866	0.239951	0.618138	0.268876	1.78709	0.250529	0.763287	0.226095	0.584244	0.214963	1.72881	0.131406	0.234932	-0.0138555	0.00486907	-0.0539132	0.0829294	0.220197	3.99376	0.186321
Etfb	ENSMUST00000004729	1.058	1.081	1.033	0.871	0.847	0.806	0.905	0.881	0.781	1.323	1.074	1.069	1.07	1.088	0.935	1.018	1.075	1.021	1.401	1.4	1.38	0.898	0.923	0.87	0.992	0.944	0.93	-0.329681	1.70122	-0.164265	0.382558	-0.635706	2.64116	-0.305309	1.3298	-0.154503	0.423688	-0.544809	2.46788	0.0243714	0.0301385	0.00976211	0.00359083	0.0908962	0.189105	-0.360391	3.98514	-0.317444
Araf	ENSMUST00000001155	0.898	0.904	0.826	1.026	0.991	1.006	1.054	0.914	1.014	0.902	0.824	0.849	0.903	0.966	0.973	0.915	0.966	0.839	0.743	0.836	0.787	0.925	0.946	0.953	0.944	0.906	1.003	0.202016	1.29031	0.142334	0.832799	0.25529	1.53491	0.182315	0.849547	0.0790342	0.317791	0.27003	1.3552	-0.0197007	0.0349721	-0.0632999	0.00486907	0.0147397	0.0251539	0.18792	3.97963	0.192199
Plcd4	ENSMUST00000113747	1.364	1.193	1.236	1.028	1.036	0.847	0.955	0.915	1.093	0.837	1.297	1.162	0.951	0.924	0.917	0.997	0.808	0.894	1.19	1.485	1.109	0.958	0.933	0.784	0.86	0.898	0.974	-0.381825	1.0849	-0.239417	0.326407	-0.500373	1.11658	-0.356281	1.17814	-0.288291	0.380496	-0.469955	1.15999	0.0255438	0.020402	-0.048874	0.00486907	0.0304186	0.0271547	-0.374695	3.97079	-0.368996
Fen1	ENSMUST00000156291	0.838	0.805	0.942	1.285	1.172	1.261	1.385	1.065	1.529	0.785	0.603	0.603	0.887	0.852	1.125	0.914	0.985	1.127	0.698	0.785	0.743	1.042	0.942	1.209	0.879	0.935	0.949	0.524362	1.56525	0.524538	0.878085	0.520459	1.42493	0.622242	1.14984	0.603919	1.05635	0.311782	1.56997	0.0978791	0.047735	0.0793805	0.00486907	-0.208677	0.152963	0.522621	3.96858	0.574132
Acyp2	ENSMUST00000074613	1.112	1.141	1.018	0.851	0.779	0.654	0.73	0.747	0.667	1.773	1.351	1.453	1.05	0.993	0.967	1.036	0.983	0.864	1.339	1.426	1.347	1.097	1.097	0.956	1.018	1.018	1.025	-0.518169	1.2449	-0.604639	1.25197	-0.384488	1.58098	-0.609427	1.6836	-0.666831	1.15617	-0.425837	2.3258	-0.0912577	0.0706574	-0.0621927	0.00486907	-0.0413488	0.0461568	-0.532956	3.96223	-0.563077
Gucy1a2	ENSMUST00000115733	1.15	1.098	1.059	0.962	0.949	0.913	1.017	0.998	0.881	1.247	1.09	1.088	1.004	1.007	0.934	1.004	0.99	0.962	1.078	0.92	1.138	0.885	0.992	0.869	0.945	0.98	0.926	-0.227783	1.42345	-0.217836	0.866802	-0.191594	0.616142	-0.191461	0.910276	-0.212458	0.89188	-0.137458	0.475661	0.0363215	0.0461524	0.00537864	0.00316029	0.0541364	0.0646351	-0.196912	3.95688	-0.209508
Myoz2	ENSMUST00000029761	1.595	1.827	1.759	0.782	0.795	0.848	0.769	0.965	0.489	1.763	1.318	1.094	0.793	0.934	0.604	0.761	1.074	0.995	0.995	0.77	1.095	0.441	0.629	0.512	0.512	0.557	0.504	-1.09525	1.98535	-0.840827	0.909525	-0.854266	1.33228	-1.22072	1.29506	-0.560974	0.663609	-0.862496	1.59186	-0.125477	0.0617088	0.279853	0.00486907	-0.00823093	0.00307396	-0.914261	3.95657	-1.15662
Hagh	ENSMUST00000169200	1.081	1.215	0.946	0.822	0.848	0.654	0.681	0.699	0.637	1.664	1.319	1.303	1.044	0.957	0.951	0.984	0.988	0.892	1.131	1.013	1.034	0.858	0.913	0.764	0.705	0.856	0.798	-0.480274	0.992964	-0.537939	1.16264	-0.326133	1.25079	-0.684673	1.52482	-0.5816	1.14832	-0.429944	1.44314	-0.204399	0.180391	-0.0436612	0.00486907	-0.10381	0.0704639	-0.50856	3.94879	-0.578857
Fam50a	ENSMUST00000114160	1.067	1.17	1.004	0.968	0.929	0.878	1.038	0.88	1.035	1.146	1.167	1.168	1.051	0.979	1.069	1.03	1.013	0.903	1.152	1.03	1.148	0.974	0.972	0.87	0.932	0.993	1	-0.223951	0.956229	-0.167699	1.14989	-0.241875	1.12562	-0.134258	0.447052	-0.240744	1.06869	-0.187086	1.05683	0.0896936	0.10642	-0.0730453	0.00486907	0.0547893	0.0662981	-0.198974	3.94763	-0.178408
Hcls1	ENSMUST00000023531	0.756	0.979	0.823	1.29	1.014	0.989	1.512	1.064	1.567	0.946	0.651	0.691	0.875	0.911	1.203	0.947	1.015	0.989	0.611	0.505	0.471	1.189	0.918	1.567	0.935	1.059	1.203	0.364386	0.744644	0.385576	0.529612	1.21105	1.48543	0.69566	1.0767	0.367117	0.689155	1.01042	1.77164	0.331273	0.166442	-0.018459	0.000218516	-0.200633	0.0563909	0.654145	3.94329	0.539511
Nup54	ENSMUST00000038514	0.888	0.922	0.951	0.882	1.004	1.035	0.994	0.998	0.974	0.597	0.807	0.836	1.025	1.028	1.021	1.038	1.041	1.029	0.858	0.845	0.847	0.951	0.983	0.981	0.962	1.048	1.03	0.0812715	0.318723	0.456618	0.906695	0.192999	2.23164	0.103328	1.10864	0.472488	0.904429	0.253574	1.77231	0.0220562	0.0349721	0.0158693	0.00486907	0.0605754	0.120689	0.25518	3.94244	0.0923417
Ncoa5	ENSMUST00000122070	0.981	0.792	0.938	1.164	1.152	1.205	1.203	1.177	1.349	0.802	0.884	0.705	1.019	1.18	1.071	1.019	0.972	1.214	0.868	1.016	1.041	1.059	0.99	1.25	1.078	1.064	0.998	0.37716	1.1897	0.451677	1.11518	0.173592	0.457938	0.459964	1.26154	0.42271	0.892459	0.102328	0.399046	0.0828036	0.140047	-0.0289663	0.00418032	-0.0712642	0.0492134	0.328849	3.94128	0.419156
Adcy9	ENSMUST00000120080	1.064	1.141	1.017	0.937	1.061	0.9	1.028	0.98	0.938	1.555	1.205	1.309	1.006	0.949	0.99	0.983	0.993	0.875	1.153	1.296	1.034	1.002	1.018	0.862	0.964	0.973	1.074	-0.152899	0.6034	-0.466407	1.13174	-0.27326	0.811033	-0.129199	0.72734	-0.513206	1.07637	-0.210088	0.685454	0.0236998	0.0321239	-0.0467996	0.00486907	0.0631724	0.0574527	-0.297481	3.94128	-0.141
Serac1	ENSMUST00000024570	0.987	1.15	1.093	0.965	0.978	0.941	0.865	0.951	0.868	1.571	1.171	1.325	0.991	0.867	0.948	0.972	1.032	0.55	1.183	1.183	1.353	0.847	0.88	0.835	0.884	0.794	1.05	-0.163463	0.807833	-0.53545	1.09306	-0.537644	1.9187	-0.267149	1.10299	-0.671206	0.687976	-0.447071	1.16808	-0.103686	0.239378	-0.135756	0.00486907	0.0905732	0.0541023	-0.442005	3.94009	-0.214375
Diap2	ENSMUST00000113320	0.864	0.87	0.93	1.117	0.971	1.051	1.147	1.026	1.19	0.783	0.913	0.941	0.902	0.986	0.961	0.917	0.987	1.04	0.812	0.897	0.901	1.008	1.001	1.103	1.001	1.132	0.996	0.236711	1.0869	0.111558	0.371148	0.253792	1.2843	0.336155	1.34063	0.15888	0.503914	0.261652	1.16032	0.0994437	0.128349	0.047322	0.00486907	0.0078596	0.00623986	0.228398	3.93975	0.287289
Eif4g1	ENSMUST00000115457	1.089	1.076	1.05	1.019	1.018	0.978	0.978	1.01	0.992	1.072	1.104	1.12	1.048	1.029	1.003	1.04	0.98	0.917	1.162	1.094	1.143	1.046	1.058	1.006	1.055	1.078	1.044	-0.0926607	1.13922	-0.0977859	1.06314	-0.128196	1.27377	-0.109506	1.44431	-0.166373	0.871956	-0.0974453	1.15071	-0.0168457	0.0731228	-0.0685871	0.00486907	0.0307505	0.0958393	-0.115192	3.93721	-0.101059
Cnpy2	ENSMUST00000026446	0.929	0.999	0.979	0.846	0.957	0.857	0.88	0.925	0.943	1.098	0.964	0.962	0.866	0.863	0.84	0.898	0.926	0.853	1.064	0.995	1.027	0.873	1.005	0.936	0.931	0.868	0.866	-0.128105	0.681715	-0.235251	1.03212	-0.133116	0.749807	-0.0811491	0.654452	-0.175841	0.729924	-0.211603	1.49081	0.0469558	0.0818566	0.0594102	0.00486907	-0.0784868	0.0889697	-0.160705	3.93357	-0.104436
Ubxn4	ENSMUST00000027592	0.988	0.962	1.034	0.846	1.26	1.199	1.189	1.117	1.018	0.682	0.695	0.627	1.052	1.013	1.055	1	1.036	1.186	0.892	0.486	0.747	1.555	1.369	1.394	1.484	1.387	1.24	0.147403	0.195321	0.638664	1.84857	1.0229	1.32574	0.155673	0.7429	0.685074	1.42647	0.952027	1.23905	0.00827011	0.012106	0.0464105	0.00486907	-0.0708739	0.0583504	0.589081	3.93356	0.151544
Hmgcs2	ENSMUST00000120541	1.47	1.997	2.213	0.939	0.886	0.582	0.719	0.727	0.658	1.597	0.729	1.081	0.578	0.562	0.543	0.574	0.611	0.534	1.144	1.626	1.906	1.305	1.061	0.98	1.07	0.881	0.831	-1.23865	1.26927	-1.01747	0.860763	-0.482837	0.666158	-1.43276	1.64319	-0.986932	0.818353	-0.749153	1.05145	-0.194101	0.0779159	0.0305344	0.00486907	-0.266315	0.132224	-0.971149	3.91838	-1.33244
Cdkn2c	ENSMUST00000097921	0.926	0.979	0.947	1.515	1.451	1.448	1.193	1.385	1.246	0.766	0.786	0.709	1.076	1.038	0.956	1.089	1.034	1.537	0.963	1.032	0.962	1.212	1.286	1.256	1.121	1.214	0.999	0.630113	2.05452	0.441278	1.47714	0.344294	1.97977	0.423109	1.52699	0.694883	1.00876	0.17312	0.680932	-0.207004	0.316204	0.253605	0.00486907	-0.171175	0.162609	0.450531	3.91722	0.53032
Dnmbp	ENSMUST00000026209	1.128	1.22	0.981	0.801	0.798	0.831	0.83	0.771	0.768	1.085	1.109	1.042	0.896	0.953	1.042	0.956	0.934	0.848	1.16	0.917	1.032	0.989	0.864	0.959	0.91	0.814	0.948	-0.454133	1.32235	-0.162643	0.731818	-0.144854	0.421145	-0.490811	1.38548	-0.241089	1.07626	-0.218531	0.643336	-0.0366781	0.097576	-0.0784462	0.00486907	-0.0736766	0.0629228	-0.282069	3.91646	-0.472355
Ktn1	ENSMUST00000190182	0.979	0.909	0.943	1.127	1.285	1.367	1.008	1.149	1.154	0.718	0.86	0.841	0.976	1.013	1.066	0.998	0.989	0.998	0.739	0.726	0.768	0.949	0.923	0.984	0.98	0.996	1.017	0.416693	1.30849	0.336762	1.07073	0.355013	2.12705	0.225955	1.0494	0.30332	1.02739	0.422609	2.33671	-0.190738	0.208214	-0.0334414	0.00486907	0.0675963	0.17617	0.342715	3.91548	0.324474
Adsl	ENSMUST00000168756	1.105	1.079	1.056	0.894	0.863	0.787	0.789	0.835	0.795	1.199	1.311	1.292	1.145	1.032	1.036	1.123	1.038	0.901	1.203	1.239	1.2	0.99	0.967	0.868	1.012	0.951	1.007	-0.348895	1.47843	-0.242838	1.0815	-0.36648	1.70332	-0.421583	1.84322	-0.312284	0.89732	-0.294268	2.01208	-0.0726879	0.135375	-0.0694467	0.00486907	0.0722121	0.0889697	-0.327119	3.91548	-0.384781
Ptges3	ENSMUST00000084771	0.942	0.921	0.89	1.046	1.141	1.153	1.007	1.065	1.098	0.742	0.81	0.78	1.015	1.037	1.102	1.013	1.054	1.135	1.12	0.999	0.988	1.219	1.202	1.199	1.119	1.086	1.084	0.278843	1.42182	0.435615	1.65079	0.220467	1.28506	0.203478	1.35124	0.457406	1.40967	0.0821268	0.484135	-0.0753653	0.14698	0.0217906	0.00486907	-0.138341	0.363256	0.27139	3.91508	0.241653
Glo1	ENSMUST00000024823	1.063	1.096	1.128	0.789	0.869	0.728	0.818	0.841	0.741	1.5	1.391	1.429	1.01	1.005	0.942	1.023	0.996	0.921	1.562	1.487	1.514	1.166	1.191	1.024	1.107	1.089	1.155	-0.462177	1.46825	-0.546897	1.81576	-0.432533	1.70332	-0.453737	1.62257	-0.555215	1.56703	-0.445391	2.28163	0.00844036	0.00857151	-0.00831809	0.00359083	-0.0128583	0.0112405	-0.482999	3.91465	-0.457951
Mxra8	ENSMUST00000030947	0.799	0.927	1.182	1.711	1.236	1.692	1.057	1.163	1.181	0.85	0.759	0.683	1.007	0.964	1.141	1.029	1.177	1.163	0.411	0.516	0.555	1.143	1.082	1.051	1.101	1.026	1.096	0.673787	0.978415	0.441235	1.07263	1.14439	2.00646	0.225932	0.476136	0.555713	1.22301	1.12086	1.95311	-0.447855	0.285249	0.114478	0.00486907	-0.0235312	0.0405547	0.653411	3.91169	0.467168
Tfam	ENSMUST00000121685	1.111	1.18	1.007	0.891	0.962	0.851	0.97	1.04	0.845	1.363	1.223	1.18	1.124	1.053	1.015	1.084	1.069	1.075	1.598	1.657	1.452	0.961	1.014	1.007	1.09	1.057	0.947	-0.286496	1.06976	-0.238572	0.920956	-0.658528	2.17484	-0.208101	0.663734	-0.222392	0.97566	-0.605335	1.84025	0.0783956	0.0772333	0.0161799	0.00486907	0.0531929	0.0583504	-0.382838	3.91169	-0.246766
Pltp	ENSMUST00000109317	0.334	0.351	0.477	0.919	0.7	0.566	1.718	0.646	1.959	0.347	0.49	0.381	0.588	0.495	0.673	0.613	0.743	1.186	0.424	0.564	0.472	1.641	1.413	1.446	1.568	1.527	1.464	0.911023	1.08827	0.527779	0.81902	1.62396	2.25777	1.89542	1.09016	1.06145	0.909984	1.64275	2.26334	0.9844	0.180807	0.533671	0.00486907	0.0187924	0.0235797	1.37105	3.91169	1.4856
Ldha	ENSMUST00000048209	1.126	1.118	1.051	1.007	0.952	0.796	0.849	0.875	0.849	1.445	1.314	1.326	1.054	1.031	0.969	1.059	0.969	0.911	1.065	1.14	1.098	1.027	1.04	0.934	1.015	1.028	0.994	-0.258226	0.82781	-0.419636	1.56268	-0.138334	0.892031	-0.356827	1.77856	-0.475011	1.32731	-0.12113	1.27057	-0.0986009	0.0955543	-0.0553747	0.00486907	0.0172036	0.0307821	-0.299633	3.89691	-0.306684
Snx4	ENSMUST00000023502	0.882	0.791	0.872	0.98	1.01	1.056	1.032	1.048	1.074	0.864	0.791	0.816	0.983	1.031	1.103	0.878	0.995	1.189	0.947	0.765	0.821	0.948	0.869	1.09	0.966	0.878	0.897	0.25925	1.26401	0.335063	1.33569	0.198684	0.533807	0.309517	1.51672	0.309379	0.683097	0.113855	0.397341	0.0502667	0.162577	-0.0256839	0.00418032	-0.0848287	0.0583504	0.255802	3.88587	0.284603
Ptges	ENSMUST00000102852	0.902	0.848	0.85	1.214	1.032	0.995	0.967	0.991	1.15	0.675	0.891	0.913	0.978	0.995	1.051	1.073	1.034	1.372	0.668	0.721	0.738	0.93	0.968	1.03	0.976	0.918	0.831	0.317927	1.06541	0.2867	0.631544	0.461096	1.89125	0.257475	1.02449	0.488914	0.776061	0.357436	1.41966	-0.0604525	0.046982	0.202215	0.00486907	-0.103659	0.105546	0.360645	3.88178	0.288018
Alad	ENSMUST00000107444	1.062	1.065	1.069	0.766	0.836	0.757	0.763	0.836	0.762	0.943	1.527	1.4	0.949	0.848	1	0.984	1.028	0.612	1.401	1.544	1.62	0.886	1.033	0.945	1.03	0.984	1.04	-0.438092	1.77042	-0.468453	0.595025	-0.672583	1.89125	-0.436869	1.75892	-0.560566	0.538554	-0.579915	1.97806	0.00122262	0.0017922	-0.0921125	0.00486907	0.0926686	0.11401	-0.534593	3.87243	-0.437481
Ndufb3	ENSMUST00000027193	1.161	1.119	1.127	1.03	0.889	0.908	0.948	1.017	0.81	1.118	0.985	0.957	0.995	1.068	0.845	0.976	0.878	1.079	1.264	1.333	1.289	0.86	0.811	0.819	0.916	0.95	0.843	-0.26923	1.1897	-0.0735044	0.160807	-0.64214	2.53024	-0.296014	1.03098	-0.0611546	0.14554	-0.520526	2.02813	-0.0267841	0.0244445	0.0123498	0.0017949	0.121615	0.166088	-0.31522	3.87061	-0.28256
Apex1	ENSMUST00000049411	0.942	1.045	0.945	1.102	1.175	1.222	1.046	1.007	1.027	0.666	0.854	0.883	0.999	1.042	1.034	1.029	0.995	1.056	0.781	0.74	0.833	0.962	1.018	1.035	0.965	0.946	1.067	0.255058	1.17127	0.35575	0.847759	0.357044	1.69995	0.0710452	0.474004	0.358094	0.830934	0.339229	1.46425	-0.184012	0.359883	0.00234394	0.00175074	-0.0178142	0.0251539	0.284252	3.8665	0.165983
Khdrbs1	ENSMUST00000129342	0.971	0.849	0.964	1.256	1.231	1.283	1.127	1.258	1.231	0.614	0.809	0.8	1.048	0.978	1.084	0.961	1.028	1.036	0.827	0.771	0.742	0.958	0.946	1.048	0.908	0.936	0.92	0.437405	1.56863	0.484407	1.0332	0.335184	1.54717	0.377235	1.36527	0.444427	0.949804	0.240249	1.54214	-0.0601698	0.135597	-0.0399794	0.00486907	-0.0949351	0.156446	0.388657	3.86125	0.407634
Hebp1	ENSMUST00000045855	0.399	0.4	0.437	0.943	1.115	1.32	0.913	1.143	1.115	0.499	0.621	0.588	1.205	1.12	1.258	1.133	1.168	1.097	1.193	1.178	1.074	1.153	1.24	1.219	1.287	1.228	1.225	1.45049	1.77042	1.06886	1.74887	0.0682939	0.411495	1.35926	1.81553	0.992378	1.56703	0.118534	0.806651	-0.0912315	0.0461524	-0.0764822	0.00486907	0.0502404	0.103211	0.708598	3.85976	1.4056
Nup85	ENSMUST00000021085	0.906	0.807	0.873	1.037	1.121	1.127	0.948	0.957	1.069	1.082	0.897	0.843	1.042	1.079	1.104	1.062	1.086	1.084	0.818	0.992	0.903	1.018	1.057	1.045	0.933	1.052	0.994	0.345171	1.42345	0.192581	0.542848	0.201657	0.909961	0.201682	0.930909	0.195709	0.571777	0.134939	0.50214	-0.143489	0.234932	0.00312804	0.00291565	-0.0667179	0.104581	0.212154	3.85398	0.27521
Tgfb2	ENSMUST00000045288	1.169	0.993	1.195	0.712	0.649	0.668	1.024	0.697	0.816	0.937	1.007	1.062	0.825	0.834	0.847	0.802	0.754	0.789	1.78	1.361	1.533	1.047	1.054	0.919	0.858	0.832	0.963	-0.726404	1.64573	-0.262459	1.25197	-0.630109	1.49824	-0.404049	0.801529	-0.358257	1.31816	-0.817033	1.73273	0.322355	0.212406	-0.0957985	0.00486907	-0.186924	0.162609	-0.548755	3.85311	-0.556242
Rps21	ENSMUST00000059080	1.055	1.06	1.052	1.024	0.954	1.001	0.983	1.021	0.94	1.19	1.073	1.075	1.008	0.996	1.002	1.021	1.008	0.96	0.997	1.106	1.151	0.884	0.962	0.864	0.885	0.889	0.959	-0.0882887	0.959809	-0.151139	0.895069	-0.263921	1.17611	-0.105339	1.02974	-0.159321	0.829245	-0.251729	1.18693	-0.0170505	0.0361266	-0.00818211	0.00447801	0.0121926	0.0155439	-0.168955	3.85311	-0.0967888
Parp4	ENSMUST00000161553	0.716	0.829	0.844	0.982	0.917	0.981	0.985	0.902	0.933	0.776	0.853	0.856	1.006	1.01	1.062	0.918	0.966	0.987	0.969	0.876	0.856	1.121	1.145	1.17	1.168	1.292	1.125	0.269662	1.05898	0.308747	1.39619	0.347236	1.69446	0.239288	0.981685	0.208307	1.02684	0.408479	1.53627	-0.0303736	0.0617088	-0.10044	0.00486907	0.0612431	0.0710264	0.301404	3.84479	0.254555
Dek	ENSMUST00000021807	0.971	1.025	1.002	1.146	1.072	1.072	1.148	1.113	1.2	0.829	0.789	0.711	1.046	0.969	1.079	0.943	1.073	1.16	0.905	0.947	1.037	1.235	1.133	1.271	1.249	1.181	1.149	0.134087	1.07362	0.409763	1.29136	0.332972	1.41053	0.207189	1.44388	0.4475	1.07497	0.308986	1.45275	0.0731014	0.184167	0.0377377	0.00486907	-0.0239855	0.0309861	0.30063	3.84287	0.171101
Supt16	ENSMUST00000046709	0.775	0.818	0.871	1.088	1.094	1.025	1.354	1.126	1.379	0.578	0.774	0.838	0.997	0.958	1.121	0.93	1.037	1.057	0.787	0.85	0.963	1.072	0.912	1.198	0.875	1.001	0.925	0.380222	1.56593	0.490125	0.854293	0.291422	0.729593	0.647225	1.52653	0.465527	0.823415	0.10743	0.356813	0.267003	0.283851	-0.0245974	0.00418032	-0.183992	0.114589	0.40042	3.83944	0.519891
Man2b1	ENSMUST00000034121	0.699	0.734	0.778	1.37	1.192	1.299	1.191	1.116	1.535	0.607	0.605	0.616	0.855	0.953	1.012	0.843	0.924	1.394	0.778	1.002	0.774	0.976	0.907	1.436	0.862	1.057	0.9	0.804276	1.83672	0.625429	1.66206	0.37799	0.529734	0.797158	1.44373	0.790115	0.949804	0.142425	0.313805	-0.00711704	0.0103903	0.164686	0.00486907	-0.235565	0.0704639	0.588096	3.83907	0.800721
Mcu	ENSMUST00000020312	0.841	0.868	0.866	0.78	1.112	1.043	1.201	1.189	1.143	0.889	0.754	0.768	1.195	1.213	1.112	1.153	1.168	0.88	0.768	0.877	0.847	0.902	0.988	0.929	1.027	1	1.005	0.188788	0.341875	0.545944	1.47189	0.177879	0.936283	0.456321	1.88657	0.408891	0.784174	0.282966	1.50471	0.267533	0.20253	-0.137053	0.00486907	0.105086	0.196299	0.348309	3.83575	0.328747
Ptcd2	ENSMUST00000022153	1.052	1.02	0.995	0.786	0.825	0.968	0.885	0.987	0.779	1.193	0.966	1.001	0.928	0.981	0.993	0.982	0.981	0.904	1.154	1.077	1.155	0.795	0.9	0.844	0.884	0.914	0.837	-0.250016	0.902347	-0.122877	0.345618	-0.415322	1.79268	-0.210291	0.74335	-0.140383	0.392834	-0.361779	1.84459	0.0397249	0.0285989	-0.0175056	0.00486907	0.0535426	0.0633782	-0.249471	3.83575	-0.230017
Prickle3	ENSMUST00000033485	0.998	1.171	0.96	0.795	0.773	0.734	0.806	0.74	0.663	1.881	1.485	1.426	1.04	1.017	0.994	1.06	1.098	0.866	1.186	1.272	1.169	0.96	0.945	0.763	0.939	0.878	0.887	-0.442814	1.30281	-0.651346	1.28612	-0.443018	1.3187	-0.502308	1.26837	-0.66417	1.06869	-0.423682	1.97937	-0.0594944	0.0747193	-0.012824	0.00382093	0.0193365	0.0173574	-0.533363	3.83383	-0.472254
Prr33	ENSMUST00000054910	1.061	1.105	1.025	0.724	0.741	0.556	0.763	0.772	0.696	0.826	1.422	1.554	0.943	0.84	0.894	1.023	1.003	0.794	1.703	1.613	1.563	1.065	0.926	0.776	0.848	0.962	0.978	-0.658939	1.34171	-0.506141	0.471157	-0.818263	1.69594	-0.516318	1.71592	-0.431063	0.370599	-0.807355	2.14327	0.142621	0.122368	0.075078	0.00486907	0.0109079	0.0105075	-0.633654	3.82786	-0.585867
Ik	ENSMUST00000007042	0.946	0.962	0.969	0.978	1.082	1.077	1.049	1.014	1.161	0.862	0.89	0.891	1.16	1.113	1.268	1.145	1.144	1.064	0.754	0.885	0.883	0.981	0.961	1.015	1.007	0.918	0.988	0.12482	0.846676	0.42198	1.55391	0.229566	1.04091	0.164287	0.933747	0.343276	1.50517	0.207937	0.870979	0.0394662	0.047686	-0.0787044	0.00486907	-0.0216285	0.0405547	0.249834	3.82468	0.144688
Cyp27a1	ENSMUST00000027356	0.947	1.287	1.023	0.875	0.968	0.709	0.957	0.872	0.875	1.79	1.654	1.333	0.99	1.019	1.014	1.182	1.063	0.946	1.41	1.542	1.37	1.026	0.958	0.818	1.106	1.182	0.88	-0.351915	0.632585	-0.660124	1.28612	-0.625242	1.65091	-0.268449	0.638048	-0.582096	1.01284	-0.448127	1.146	0.0834668	0.0677111	0.0780276	0.00486907	0.177115	0.0829294	-0.502812	3.82468	-0.309578
Fuca1	ENSMUST00000030434	0.719	0.693	0.716	1.483	0.855	0.972	1.261	1.168	1.55	0.874	0.794	0.875	0.866	0.855	0.901	1.058	1.085	0.918	0.771	0.699	0.703	1.079	0.954	1.173	1.131	0.941	1.001	0.637333	0.828869	0.0441362	0.23811	0.561086	1.63808	0.902908	1.6002	0.267472	0.869771	0.49996	1.61729	0.265575	0.124678	0.223335	0.00486907	-0.0611267	0.0416871	0.492022	3.82468	0.776223
Sec24a	ENSMUST00000038210	1.123	1.023	1.1	0.926	1.017	1.061	0.955	1.088	0.946	1.491	1.225	1.084	0.905	0.928	0.921	0.956	0.926	0.973	1.101	1.011	1.076	0.927	0.897	0.943	0.959	0.892	0.856	-0.111778	0.527555	-0.464471	0.980189	-0.204329	1.49463	-0.119	0.538423	-0.412509	0.856844	-0.235957	1.30081	-0.00722192	0.00769734	0.0519622	0.00486907	-0.0316278	0.049252	-0.2614	3.82364	-0.115385
Hspbp1	ENSMUST00000079970	1.145	1.101	1.06	0.786	0.986	0.892	0.955	0.888	1.053	1.447	1.302	1.287	0.974	0.908	0.942	1.071	0.953	0.845	1.051	1.157	0.883	0.894	0.87	0.874	0.849	0.892	0.973	-0.311493	1.01937	-0.515186	1.6438	-0.228629	0.690699	-0.191025	0.86472	-0.492378	1.11967	-0.187653	0.486203	0.120468	0.117217	0.0228079	0.00359083	0.0409762	0.0522643	-0.329536	3.82265	-0.250002
Bpgm	ENSMUST00000045372	0.999	1.124	1.112	0.98	0.984	0.749	0.79	0.802	0.832	1.31	1.329	1.224	0.966	0.882	0.883	0.919	0.856	0.83	1.399	1.685	1.425	1.159	1.154	1.05	1.119	1.023	1.092	-0.253877	0.629583	-0.500292	1.6797	-0.423059	1.39609	-0.416376	1.59492	-0.568438	1.56703	-0.479488	1.54098	-0.162499	0.129443	-0.0681459	0.00486907	-0.0564291	0.0684477	-0.443532	3.81399	-0.33284
Cox6b1	ENSMUST00000075738	1.241	1.145	1.137	0.854	0.947	0.946	1.041	1.073	0.943	1.256	1.11	1.134	1.046	1.12	0.952	1.012	0.988	1.011	1.209	1.014	1.044	0.824	0.912	0.869	1	0.963	0.869	-0.358948	1.43288	-0.166734	0.579568	-0.326683	1.24301	-0.204688	1.00401	-0.217112	1.03632	-0.206145	0.732521	0.15426	0.232342	-0.0503782	0.00486907	0.120538	0.132224	-0.244645	3.81399	-0.279757
Prdx6	ENSMUST00000051925	1.091	1.091	1.091	0.863	0.886	0.835	0.902	0.944	0.854	1.124	1.159	1.102	1.045	0.987	0.914	1.073	1.063	1.04	1.223	1.243	1.247	1.001	1.056	1.01	1.086	1.026	1.01	-0.341008	1.92083	-0.200398	0.983342	-0.275757	2.18187	-0.277654	1.56345	-0.0919449	1.01284	-0.250115	1.88075	0.0633533	0.144085	0.108453	0.00486907	0.0256424	0.0502568	-0.237389	3.80498	-0.308983
Myom1	ENSMUST00000179759	0.99	1.039	0.968	0.849	0.808	0.69	0.797	0.797	0.707	1.483	1.327	1.399	0.952	0.966	0.902	1.009	0.931	0.87	1.35	1.398	1.308	1.074	1.108	0.941	1.034	1.009	1.011	-0.352701	1.1475	-0.577782	1.76236	-0.377125	1.51169	-0.381258	1.51499	-0.582907	1.40967	-0.409358	2.28295	-0.0285569	0.0210394	-0.00512503	0.0017949	-0.0322325	0.0333584	-0.452937	3.79486	-0.366909
Rbm3	ENSMUST00000115619	0.855	0.574	0.856	1.064	1.129	1.283	0.855	0.928	0.982	0.784	0.665	0.611	1.317	1.191	1.35	1.097	1.171	1.055	1.039	0.938	1.04	1.262	1.581	1.504	1.599	1.199	1.276	0.605234	0.978724	0.905209	1.58515	0.526905	1.48215	0.275085	0.50227	0.689842	1.31819	0.433331	1.09815	-0.330149	0.320119	-0.215367	0.00486907	-0.0935741	0.0492134	0.569001	3.79486	0.449583
Prdx1	ENSMUST00000135573	0.974	1.033	0.968	0.948	0.871	0.842	0.848	0.851	0.872	1.633	1.249	1.255	0.972	0.968	0.939	0.988	0.948	0.92	1.304	1.355	1.275	1.058	1.017	1.012	1.048	1.026	0.999	-0.160921	0.906602	-0.523017	1.11014	-0.349791	2.17548	-0.21056	1.54617	-0.534589	1.06248	-0.356349	2.14566	-0.0496389	0.097576	-0.0115718	0.00486907	-0.00655772	0.0165451	-0.367252	3.79415	-0.185527
Med4	ENSMUST00000022705	0.955	0.74	0.833	0.959	1.167	1.165	1.197	1.163	1.18	0.898	1.041	0.942	1.071	1.036	1.048	1.003	1.073	0.992	0.986	0.744	0.886	1.023	1.022	1.196	0.975	1.097	1.033	0.38053	0.893059	0.13107	0.628307	0.309076	0.813292	0.485753	1.34251	0.0907288	0.378707	0.247231	0.70658	0.105223	0.135375	-0.0403415	0.00486907	-0.0618458	0.0522643	0.273483	3.79415	0.4341
Dars2	ENSMUST00000035430	1.021	1.039	1.005	0.876	0.947	0.886	0.9	0.951	0.899	1.132	1.019	1.097	0.99	0.992	0.926	0.96	1.013	0.986	1.335	1.456	1.422	0.931	0.914	1.008	1.005	0.983	0.847	-0.178127	1.31715	-0.159524	0.854293	-0.562368	2.12611	-0.156455	1.42613	-0.134442	0.790258	-0.571499	1.78458	0.0216712	0.046982	0.0250824	0.00486907	-0.00913101	0.0103087	-0.307235	3.79044	-0.16725
Vars2	ENSMUST00000043674	1.13	1.233	1.06	0.918	0.848	0.892	0.931	0.957	0.894	1.222	1.077	1.05	1.039	1.077	0.942	1.132	1.029	1.058	1.277	1.191	1.196	0.947	0.946	0.957	0.868	1.143	0.973	-0.36492	1.36522	-0.131142	0.434051	-0.362458	2.19125	-0.299139	1.28802	-0.0571178	0.183048	-0.296172	0.909935	0.0657813	0.168214	0.0740242	0.00486907	0.0662856	0.0414434	-0.250016	3.78684	-0.331655
Fnbp1	ENSMUST00000113562	0.901	0.976	1.002	1.082	1.082	1.157	1.273	1.042	1.353	0.765	0.679	0.825	0.935	0.937	1.038	0.897	0.915	1.112	0.765	0.792	0.753	1.247	0.949	1.401	1.039	1.112	1.209	0.20605	1.12972	0.358963	1.07007	0.638901	1.2589	0.349426	0.951398	0.365887	0.833934	0.540568	1.92058	0.143376	0.129337	0.00692416	0.000218516	-0.0983329	0.0387379	0.407182	3.78618	0.279518
Atp2a1	ENSMUST00000146973	0.774	0.807	0.929	1.015	1.61	1.598	1.206	1.297	1.344	0.612	0.397	0.398	1.013	1.044	1.383	1.056	1.225	0.83	0.319	0.341	0.335	0.583	0.953	0.978	0.668	0.74	0.752	0.750581	1.00135	1.28979	1.29711	1.33722	1.57586	0.616046	1.56955	1.14476	1.11244	1.11826	2.46384	-0.134534	0.0445515	-0.14503	0.00486907	-0.218953	0.0574527	0.973845	3.78018	0.684881
Hnrnpf	ENSMUST00000035493	1.03	0.872	1.018	1.196	1.126	1.275	1.291	1.036	1.451	0.623	0.724	0.802	0.974	0.974	1.125	0.941	1.021	1.155	0.65	0.687	0.706	1.017	0.862	1.103	0.895	1.019	1.034	0.300826	1.04009	0.515982	1.13136	0.545591	1.50641	0.371654	0.777908	0.536493	1.05635	0.529047	1.82578	0.0708285	0.0369478	0.0205104	0.00359083	-0.0165437	0.00704683	0.454777	3.78018	0.336675
Srsf9	ENSMUST00000031513	0.773	0.833	0.899	1.185	1.015	1.139	1.308	1.075	1.336	0.635	0.619	0.575	0.889	0.903	1.088	0.806	1.032	1.418	0.648	0.713	0.76	1.022	1.009	1.098	0.712	0.774	0.981	0.414605	1.2772	0.655014	1.45458	0.560957	1.8629	0.570104	1.37052	0.832046	0.933546	0.218013	0.461161	0.155499	0.140673	0.177032	0.00486907	-0.342944	0.189105	0.541476	3.78018	0.494449
Tmub1	ENSMUST00000123167	0.987	1.164	1.118	0.951	0.74	0.764	0.807	0.873	0.804	1.166	1.317	1.279	0.935	1.131	0.956	1.013	0.949	0.958	1.601	1.817	1.546	1.118	1.087	0.997	0.997	1.123	0.966	-0.413126	1.00535	-0.315996	0.924789	-0.63253	1.86086	-0.396184	1.37461	-0.365531	1.31473	-0.685765	1.83001	0.0169421	0.0184573	-0.0495353	0.00486907	-0.0532352	0.0522643	-0.482627	3.77611	-0.40463
Fdxr	ENSMUST00000021078	0.852	0.853	0.815	1.014	1.064	1.192	1.078	1.122	1.037	0.99	0.788	0.835	1.13	1.125	1.096	1.16	1.184	1.148	0.968	1.096	0.96	0.955	0.978	1.013	1.099	1.093	0.955	0.375867	1.37247	0.358885	1.04456	-0.0377007	0.158719	0.361234	1.7176	0.418346	1.09676	0.057519	0.187842	-0.0146333	0.0127126	0.0594619	0.00486907	0.0952197	0.105236	0.25314	3.77284	0.368569
Eif4g3	ENSMUST00000105831	0.981	0.916	1.056	1.092	1.056	1.126	1.009	1.093	1.029	0.708	0.905	0.868	1.059	1.069	1.044	1.032	1.036	1.121	1.006	0.906	0.97	1.027	1.07	1.066	1.094	1.071	1.08	0.148873	0.781867	0.354471	0.962479	0.134223	1.00821	0.0844422	0.415545	0.362182	0.908071	0.171148	1.27415	-0.0644308	0.166186	0.00771133	0.00359083	0.0369249	0.149633	0.20519	3.77284	0.117017
Hrsp12	ENSMUST00000022946	1.024	1.134	1.062	0.778	0.737	0.644	0.64	0.689	0.643	1.507	1.474	1.672	0.893	0.937	0.725	0.903	0.753	0.906	1.748	1.817	1.573	1.197	1.249	1.056	1.15	0.985	1.246	-0.576697	1.5189	-0.864838	1.51639	-0.553028	1.65519	-0.707401	1.84322	-0.860891	1.44576	-0.603757	1.56031	-0.130704	0.162577	0.00394718	0.00161973	-0.0507291	0.0362017	-0.689896	3.76973	-0.64057
Zc3h11a	ENSMUST00000191896	0.982	0.955	0.98	0.989	1.008	0.946	1.154	1.038	1.109	0.89	0.882	0.86	1.197	1.048	1.257	0.959	1.124	1.123	0.926	0.717	0.738	1.107	0.964	1.098	1.022	0.994	1.101	0.0128022	0.105089	0.41202	1.28714	0.41246	1.10988	0.178418	1.2034	0.284615	1.00438	0.388591	1.11398	0.165616	0.316204	-0.127405	0.00486907	-0.0238695	0.0231584	0.278566	3.76907	0.0979852
Hipk3	ENSMUST00000028600	1.039	1.162	1.173	0.986	0.95	0.976	0.929	0.883	0.791	0.991	1.07	1.005	0.777	0.814	0.792	0.783	0.787	0.766	1.016	1.022	1.117	0.914	1.034	0.868	0.963	0.83	1.011	-0.21245	1.11236	-0.363579	1.7079	-0.163993	0.690425	-0.374285	1.27858	-0.392317	1.58597	-0.170154	0.63685	-0.161835	0.245072	-0.0287387	0.00486907	-0.00616098	0.00422134	-0.275508	3.76734	-0.291099
Cand2	ENSMUST00000075995	1.091	1.137	1.011	1.004	1.005	0.838	0.884	0.941	0.896	0.98	1.194	1.229	0.991	0.979	0.932	1.057	0.935	0.997	1.097	1.13	1.048	0.993	0.985	0.909	0.981	0.977	1.024	-0.186106	0.63859	-0.22976	0.635493	-0.181924	1.21887	-0.251412	1.31127	-0.187144	0.482699	-0.135215	1.20085	-0.0653055	0.0663341	0.0426154	0.00486907	0.0467092	0.0802237	-0.194871	3.76347	-0.218389
Man1a	ENSMUST00000003843	0.815	0.902	0.95	1.138	0.977	1.028	1.48	0.995	1.336	0.779	0.846	0.752	0.974	0.903	0.978	0.954	1.047	1.032	0.751	0.742	0.759	1.173	1.109	1.379	0.843	0.971	1.109	0.236924	0.860191	0.264349	1.14911	0.701031	1.86448	0.514952	0.93247	0.351604	1.26015	0.376243	1.12131	0.278027	0.162577	0.0872548	0.00486907	-0.324788	0.178214	0.412811	3.76092	0.382625
Lmtk2	ENSMUST00000041804	1.136	1.119	1.031	0.786	0.839	0.81	0.946	0.864	0.789	1.099	1.347	1.415	1.154	0.873	1.019	1.025	0.95	1.118	1.295	1.059	1.076	0.882	0.879	0.882	0.995	0.906	0.983	-0.432411	1.68991	-0.342059	0.642692	-0.376032	1.3187	-0.338376	1.22119	-0.319968	0.727459	-0.250137	0.857706	0.0940349	0.12781	0.0220909	0.00390174	0.125895	0.196299	-0.341082	3.76066	-0.384627
Farsa	ENSMUST00000109754	1.112	1.104	1.071	0.922	0.957	0.927	0.931	0.948	0.925	1.089	1.122	1.218	0.982	0.972	1.037	1.028	1.008	0.929	1.052	1.004	1.074	1.001	0.981	0.985	1.037	1.068	1.066	-0.228256	1.76948	-0.19716	1.00504	-0.0771577	0.921062	-0.229285	1.80596	-0.209756	0.908492	0.0187752	0.178356	-0.00102866	0.00332187	-0.0125958	0.00418032	0.095933	0.253451	-0.153534	3.75929	-0.228771
Arap1	ENSMUST00000084895	0.984	0.977	1.018	1.163	1.068	1.169	1.257	1.161	1.265	0.827	0.735	0.621	0.941	1.017	1.179	0.994	1.111	1.335	0.72	0.603	0.776	0.977	0.898	1.207	0.877	0.986	1.096	0.190707	1.21255	0.523073	0.993767	0.554165	1.15589	0.306053	1.58531	0.656096	1.0311	0.495408	1.19603	0.115347	0.226342	0.133023	0.00486907	-0.0587572	0.028266	0.440029	3.75819	0.249532
Aldh5a1	ENSMUST00000037615	1.095	1.137	1.063	0.96	1.007	0.849	0.896	1.017	0.884	1.426	1.046	1.109	1.082	1.073	0.965	1.066	1.044	0.955	1.474	1.194	1.239	0.857	0.944	0.882	1.063	1.038	0.895	-0.226631	0.957192	-0.198816	0.371589	-0.542214	1.56429	-0.236398	1.10946	-0.224475	0.44105	-0.383024	1.09923	-0.00976708	0.00786079	-0.025659	0.00486907	0.159191	0.149633	-0.303301	3.75671	-0.231506
Emc6	ENSMUST00000054952	0.931	1.056	1.051	0.953	0.835	0.832	1.003	0.843	0.802	1.023	1.105	1.282	0.969	0.967	0.875	0.881	0.857	0.803	0.956	1.06	1.012	0.869	0.937	0.97	0.87	0.895	0.929	-0.213555	0.817139	-0.278688	0.775504	-0.125358	0.711303	-0.198219	0.613361	-0.424375	1.06969	-0.168615	1.14328	0.0153363	0.00857151	-0.145687	0.00486907	-0.0432577	0.0583504	-0.236186	3.75671	-0.205867
Eef1a2	ENSMUST00000055990	1.182	1.202	1.117	0.929	1.052	0.926	0.886	0.93	0.932	0.997	1.21	1.219	1.027	1.088	1.002	1.043	0.996	0.911	1.059	1.146	1.056	1.013	1.036	0.917	0.994	0.991	1.073	-0.268236	1.1828	-0.136367	0.378295	-0.136796	0.74747	-0.349385	1.69111	-0.21581	0.58156	-0.092726	0.605002	-0.0811491	0.135597	-0.0794432	0.00486907	0.0440698	0.054989	-0.199377	3.75516	-0.30824
H2-Eb1	ENSMUST00000074557	0.699	1.279	0.935	1.106	0.943	1.002	0.793	0.872	1.155	0.514	0.433	0.449	0.772	1.023	1.302	1.097	0.939	1.225	0.604	0.512	0.579	1.539	1.081	1.656	1.075	1.071	1.316	0.0667765	0.104988	1.14957	1.25132	1.33498	1.75087	-0.0468105	0.0166459	1.22402	1.50615	1.03032	1.95601	-0.113587	0.0771657	0.0744431	0.00486907	-0.304656	0.109613	0.733622	3.75334	0.0111006
Rab32	ENSMUST00000019974	0.849	0.86	0.887	1.559	1.139	1.008	1.849	1.188	1.676	0.959	0.839	0.903	0.951	1.284	1.19	1.041	1.054	1.463	0.613	0.696	0.591	1.331	0.865	1.556	1.024	1.101	0.995	0.513572	0.863094	0.34261	0.715011	0.98166	1.23103	0.860355	1.29157	0.397573	0.679213	0.715547	1.96671	0.346783	0.144085	0.0549625	0.00418032	-0.266114	0.0647992	0.629893	3.75121	0.697358
Snupn	ENSMUST00000068856	1.03	0.88	1.039	0.945	0.922	0.852	0.848	0.89	0.929	1.335	1.286	1.299	0.983	1.027	0.935	1.017	0.987	0.943	1.405	1.165	1.288	0.928	0.861	1.052	1.07	0.975	0.948	-0.11715	0.408572	-0.412586	1.73249	-0.441454	1.2902	-0.145008	0.562111	-0.411607	1.62989	-0.366261	1.28465	-0.0278583	0.0445515	0.000979426	0.000218516	0.0751934	0.0583504	-0.326238	3.7472	-0.131012
Sf3b6	ENSMUST00000046207	0.949	0.824	0.947	1.226	1.167	1.199	1.206	1.155	1.367	0.903	0.833	0.772	1.008	0.988	1.02	0.961	1.014	1.022	0.961	0.927	0.838	0.881	1.064	1.104	1.041	1.097	1.035	0.401181	1.4432	0.266099	1.11767	0.161551	0.465911	0.454795	1.33788	0.256982	1.01057	0.219062	1.17339	0.0536145	0.0663341	-0.00911734	0.00418032	0.0575114	0.0492134	0.297785	3.74386	0.428237
Cat	ENSMUST00000028610	1.148	1.197	1.204	1.183	0.984	0.944	1.06	1.035	0.963	1.276	1.092	0.976	0.911	0.955	0.904	0.984	1.066	1.062	1.23	1.372	1.32	0.812	0.738	0.867	0.99	0.948	0.881	-0.190034	0.650667	-0.271689	0.698005	-0.698372	2.00769	-0.214824	1.34063	-0.103733	0.219298	-0.476406	1.83001	-0.02479	0.0143099	0.167956	0.00486907	0.221966	0.196299	-0.323346	3.74216	-0.202376
Myh13	ENSMUST00000108684	0.992	1.084	0.951	0.944	0.871	0.782	0.905	0.844	0.735	0.907	1.244	1.219	0.937	0.962	0.899	0.882	0.895	0.92	1.248	1.414	1.303	1.007	0.996	0.987	0.895	0.847	0.985	-0.221043	0.780266	-0.268353	0.5057	-0.407175	1.8926	-0.285224	0.945883	-0.321393	0.631409	-0.540006	1.77152	-0.0641808	0.0537586	-0.0530404	0.00486907	-0.132831	0.168579	-0.34705	3.74216	-0.252776
Coq10a	ENSMUST00000043211	1.002	1.118	1.108	1.151	0.983	0.933	0.951	0.885	0.819	1.177	1	0.991	0.933	1	0.889	0.925	0.865	0.919	1.187	1.468	1.097	0.823	0.88	0.803	0.918	0.939	0.838	-0.0738124	0.216045	-0.166854	0.51902	-0.582273	1.40463	-0.281929	1.13637	-0.225812	0.771688	-0.477375	1.18761	-0.208116	0.213632	-0.0589576	0.00486907	0.104899	0.132224	-0.302757	3.73823	-0.174121
Ap3d1	ENSMUST00000020420	0.923	0.848	0.953	1.094	1.075	1.161	1.173	1.112	1.169	0.726	0.806	0.784	0.911	0.979	1.081	0.95	1.007	1.121	0.844	0.809	0.748	0.936	0.859	0.934	0.943	0.944	0.879	0.289795	1.32672	0.359313	1.14888	0.184737	1.01647	0.342541	1.52653	0.410358	1.19305	0.204166	1.15889	0.0527459	0.141204	0.0510446	0.00486907	0.0194288	0.0309861	0.300481	3.73803	0.316409
Ndufaf6	ENSMUST00000058183	1.38	1.35	1.354	1.135	1.013	1.034	0.958	1.138	0.999	0.855	1.239	1.212	0.93	1.089	0.948	1.018	0.997	1.132	1.497	1.459	1.244	0.883	0.833	0.823	0.978	0.967	0.918	-0.360049	1.58272	-0.156082	0.193973	-0.726129	1.9564	-0.400043	1.44673	-0.0711095	0.0671065	-0.552862	1.72336	-0.0399944	0.0445515	0.0849723	0.00486907	0.173267	0.229601	-0.381571	3.73669	-0.379908
Gm4737	ENSMUST00000059524	0.914	1.034	0.94	0.953	0.949	0.93	0.816	0.919	0.851	1.038	1.182	1.229	0.94	0.957	0.982	0.933	0.923	0.882	1.189	1.241	1.233	0.976	1.025	0.943	0.965	0.944	0.911	-0.0282495	0.126581	-0.26061	0.985177	-0.315248	1.93193	-0.159348	0.752372	-0.333056	1.09363	-0.377331	2.22363	-0.131099	0.273676	-0.0724453	0.00486907	-0.0620825	0.118585	-0.251625	3.73297	-0.0923103
Tapt1	ENSMUST00000055128	1.108	1.125	1.07	0.874	0.925	0.782	0.926	0.883	0.729	1.385	1.2	1.241	0.999	0.983	0.895	1.043	1.066	0.954	1.337	1.323	1.295	1.096	1.116	0.959	1.134	1.14	1.002	-0.355847	1.33099	-0.411272	1.29136	-0.31874	1.44849	-0.380085	1.15331	-0.320892	1.06869	-0.271742	1.41446	-0.0242381	0.020402	0.0903801	0.00486907	0.0469975	0.0418198	-0.340629	3.73297	-0.367915
Ndufb11	ENSMUST00000116621	1.239	1.197	1.178	0.775	0.887	0.839	0.893	0.848	0.8	1.045	1.133	1.147	1.148	1.125	0.995	1.106	1.079	0.974	1.241	1.334	1.237	0.867	0.909	0.895	1.072	1.065	0.946	-0.531091	1.70122	-0.0249464	0.0795811	-0.513168	2.28715	-0.5082	1.76542	-0.0738864	0.306818	-0.306213	1.43165	0.0228913	0.0321481	-0.04894	0.00486907	0.206955	0.200344	-0.320134	3.73231	-0.5196
Gm28062	ENSMUST00000161769	0.939	0.923	0.967	1.24	1.2	1.286	1.217	1.207	1.253	1.076	0.807	0.806	1.058	0.999	1.147	1.022	1.061	1.119	0.699	0.705	0.717	0.952	0.992	1.027	0.967	0.959	0.966	0.397335	1.85437	0.252804	0.526805	0.486204	2.40861	0.378237	1.86492	0.251904	0.559399	0.447323	2.67502	-0.0190985	0.0560747	-0.00090084	7.96645e-05	-0.0388811	0.0960724	0.364688	3.72729	0.387818
Smarcc2	ENSMUST00000026433	0.909	0.893	0.919	0.981	0.996	1.048	1.017	1.045	1.067	0.655	0.93	0.868	0.996	0.978	0.951	0.978	0.936	0.979	0.884	0.744	0.806	0.976	0.927	1.026	0.944	0.931	0.942	0.152798	1.33617	0.253889	0.517819	0.267079	1.13279	0.201565	1.6836	0.238019	0.495646	0.21083	1.04981	0.0487665	0.158935	-0.0158703	0.00486907	-0.0562486	0.103211	0.219627	3.72729	0.177387
Mapk1	ENSMUST00000069107	1.081	1.165	1.106	1.069	1.014	1.015	1.013	1.002	1.034	1.35	1.137	1.178	1.015	1.024	1.016	1	1.012	0.9	1.083	1.074	1.014	1.016	1.033	0.985	1.02	1.009	0.997	-0.113685	0.919081	-0.262641	0.991861	-0.0637168	0.633176	-0.136686	1.22315	-0.331803	0.987713	-0.0675259	0.761934	-0.023001	0.0861304	-0.069162	0.00486907	-0.0038091	0.0122701	-0.164995	3.72534	-0.12514
Srrm2	ENSMUST00000088621	0.892	1.062	1.074	1	1.296	1.404	1.283	1.217	1.563	0.769	0.741	0.739	1.02	0.927	1.176	0.976	1.086	0.972	0.771	0.72	0.812	1.12	0.989	1.241	1.11	1.062	1.066	0.28916	0.542477	0.473649	1.21543	0.540647	1.52716	0.42418	1.01527	0.431937	1.42577	0.491589	2.01142	0.13502	0.0825553	-0.0417115	0.00486907	-0.0490581	0.0374619	0.435917	3.72161	0.358249
Ckb	ENSMUST00000001304	0.806	0.835	0.809	1.107	1.36	1.474	1.003	1.102	1.109	0.503	0.633	0.683	1.106	1.061	1.246	1.096	1.117	1.056	0.622	0.474	0.589	0.722	0.744	0.904	0.784	0.729	0.802	0.68578	1.41554	0.907895	1.42675	0.492138	1.11103	0.391588	1.65486	0.845704	1.32828	0.458264	1.24268	-0.294192	0.238697	-0.062191	0.00486907	-0.0338749	0.0180834	0.637309	3.72127	0.54617
Tpm2	ENSMUST00000107913	1.038	1.034	0.992	0.822	0.827	0.705	0.854	0.851	0.833	1.37	1.359	1.383	1.079	0.906	0.99	1.102	1.071	0.759	1.263	1.238	1.229	0.974	1.038	0.891	0.971	0.95	1.05	-0.380302	1.34171	-0.466951	1.46909	-0.361631	1.62339	-0.271724	1.80061	-0.487955	0.853681	-0.328227	1.84459	0.108578	0.166186	-0.0210046	0.00382093	0.033404	0.0374771	-0.387608	3.71333	-0.324992
Hibch	ENSMUST00000044478	1.125	1.112	1.071	0.873	0.905	0.867	0.968	1.008	0.871	0.949	1.031	0.985	0.998	1.014	0.83	0.972	0.923	1.051	1.252	1.263	1.273	0.883	0.954	0.882	0.961	1.005	0.882	-0.322692	1.84771	-0.0611256	0.170684	-0.47836	2.2882	-0.216517	1.08532	-0.00927467	0.0355205	-0.411487	1.86373	0.106175	0.180807	0.0518509	0.00486907	0.066873	0.0761495	-0.256282	3.71333	-0.268628
Itm2c	ENSMUST00000185569	0.987	0.897	0.964	0.834	0.806	0.864	0.786	0.769	0.937	1.024	1.23	1.32	0.984	0.846	0.958	0.937	0.971	0.874	1.184	1.166	1.038	0.983	0.789	0.965	0.844	0.815	0.892	-0.185715	1.12576	-0.358309	0.829413	-0.307838	0.956796	-0.192645	0.691073	-0.361417	0.870176	-0.409371	1.65598	-0.00693049	0.0109092	-0.00310814	0.000218516	-0.101533	0.0649978	-0.307478	3.71331	-0.189176
Dhx15	ENSMUST00000031061	0.954	0.876	1.022	1.047	1.029	1.043	1.057	1.043	1.076	0.815	0.834	0.815	0.962	0.919	1.064	0.918	1.025	0.989	0.852	0.806	0.858	0.972	0.913	1.012	1.012	0.916	0.935	0.12911	0.690785	0.257265	1.11318	0.203428	1.30635	0.155237	0.840069	0.250883	1.23272	0.186396	1.20984	0.0261274	0.195419	-0.00638253	0.00175074	-0.017032	0.0217579	0.195084	3.71237	0.142232
Baz1b	ENSMUST00000002825	0.875	0.883	0.911	0.93	0.954	0.911	0.982	0.962	1.06	0.769	0.786	0.867	0.988	0.983	0.916	0.891	0.926	1.23	0.823	0.773	0.843	1.047	0.875	1.074	0.952	1.012	0.957	0.066549	0.850101	0.253372	1.11127	0.296748	1.03914	0.170586	1.17149	0.331191	0.620675	0.260173	1.62908	0.104037	0.239378	0.0778184	0.00486907	-0.0365753	0.0266093	0.228946	3.71143	0.119505
Tmcc1	ENSMUST00000088896	1.003	1.086	0.958	0.918	0.917	0.819	0.948	0.899	0.88	0.994	1.145	1.13	0.933	0.933	0.82	0.944	0.891	0.896	1.21	1.173	1.236	1.094	1.017	0.989	0.993	0.976	0.981	-0.199221	0.871342	-0.28339	0.92587	-0.223323	1.45536	-0.160075	0.893291	-0.25942	1.01115	-0.294876	2.22828	0.0391463	0.0632286	0.02397	0.00486907	-0.0715533	0.132224	-0.238015	3.71025	-0.179515
Smc1a	ENSMUST00000045312	0.973	0.985	0.995	1.06	1.077	1.138	1.109	1.028	1.117	0.944	0.862	0.836	1	0.97	1.026	0.999	1.065	1.081	0.739	0.801	0.781	1.001	0.933	1.043	0.966	0.982	0.967	0.149314	1.29092	0.181407	0.930124	0.359113	1.70834	0.140033	1.13698	0.25143	1.06403	0.328749	2.02813	-0.00928066	0.0166004	0.0700224	0.00486907	-0.0303633	0.0486627	0.229509	3.70523	0.144681
Cdh13	ENSMUST00000117160	0.821	0.782	0.794	0.979	0.936	0.887	0.873	0.934	0.826	0.81	0.776	0.837	1.169	1.09	1.105	1.134	1.17	1.076	0.857	0.89	0.855	1.303	1.409	1.234	1.424	1.272	1.312	0.225227	1.33617	0.473383	1.76236	0.60077	2.15326	0.135478	0.845485	0.480229	1.56703	0.623262	2.21241	-0.0897494	0.156651	0.00684554	0.00312474	0.0224916	0.0252785	0.439682	3.70427	0.18105
Igfn1	ENSMUST00000166193	0.367	0.476	0.5	1.17	0.898	0.65	0.579	0.73	0.422	0.602	0.915	0.643	1.274	1.052	1.121	1.385	1.401	1.464	0.454	0.405	0.44	1.371	1.493	1.456	2.1	1.564	1.472	1.01709	1.09354	0.67431	0.987957	1.73363	2.64116	0.366146	0.427661	0.976432	1.24524	1.98324	2.2089	-0.65094	0.218317	0.302122	0.00486907	0.249614	0.118122	1.16946	3.70427	0.728022
Lactb	ENSMUST00000034929	0.989	1.056	0.99	0.982	0.9	0.838	0.926	0.911	0.797	1.287	1.174	1.337	0.99	0.984	0.992	0.919	0.894	0.842	1.842	2.099	1.831	1.013	1.116	0.905	0.933	0.987	0.995	-0.15809	0.740055	-0.356721	1.46083	-0.92785	2.0092	-0.204441	0.941605	-0.516528	1.4235	-0.985575	2.2911	-0.0463513	0.0461524	-0.159807	0.00486907	-0.0577252	0.0454683	-0.574926	3.69882	-0.181079
Fah	ENSMUST00000032865	1.296	1.546	1.236	0.811	0.948	1.043	0.843	0.918	1.057	1.473	1.172	1.076	0.873	0.968	0.856	0.945	0.941	0.873	1.004	1.075	0.994	1.074	1.022	0.994	0.997	0.989	0.906	-0.541405	1.14665	-0.464335	0.917218	0.00795907	0.0429592	-0.53319	1.21908	-0.431545	0.86616	-0.0875802	0.539722	0.00821466	0.00452031	0.0327899	0.00486907	-0.0955393	0.145574	-0.350169	3.69882	-0.537292
Ttn	ENSMUST00000111882	1.196	1.186	1.144	1.018	0.933	0.849	0.87	0.969	0.787	1.701	1.302	1.378	1.112	1.132	1.034	1.178	1.097	1.041	1.626	1.425	1.337	1.09	1.193	1.043	1.207	1.139	1.138	-0.332606	1.24499	-0.418444	0.96405	-0.399775	1.31196	-0.425166	1.37463	-0.401816	0.885803	-0.332819	1.25746	-0.0925599	0.0878078	0.0166282	0.00418032	0.0669565	0.083978	-0.385039	3.69614	-0.378143
Mut	ENSMUST00000169611	1.094	1.098	1.101	0.909	0.943	0.909	0.87	0.936	0.796	1.252	1.007	1.025	1.091	1.097	1.023	1.015	1.119	0.949	1.229	1.321	1.214	0.889	0.956	0.928	0.92	0.925	0.881	-0.254212	1.92083	-0.0324315	0.0548897	-0.440819	2.05014	-0.339782	1.40773	-0.0911192	0.188685	-0.465481	2.1136	-0.0855699	0.141069	-0.0586878	0.00486907	-0.0246621	0.0506642	-0.269662	3.69179	-0.296362
Rhoa	ENSMUST00000007959	0.977	0.941	0.978	1.207	1.039	1.134	1.048	1.069	1.13	1.001	0.918	0.91	1.066	1.079	1.136	1.111	1.077	1.092	1.067	1.088	1.095	1.114	1.15	1.158	1.244	1.198	1.143	0.222962	1.06722	0.213843	1.13174	0.0744	1.24032	0.165046	1.31024	0.213404	1.15617	0.141533	1.26893	-0.0579159	0.0848686	-0.000439779	5.33366e-05	0.0671334	0.135656	0.170014	3.69179	0.194294
Tmem230	ENSMUST00000110164	0.911	0.804	0.82	0.955	1.116	1.101	0.977	0.964	1.076	0.907	0.79	0.744	0.836	1.041	0.991	1.076	1.122	1.136	0.958	0.867	0.897	0.977	1	1.007	0.992	0.901	0.955	0.323407	1.09835	0.232573	0.543715	0.13258	1.07198	0.251129	1.09804	0.449782	1.23057	0.0652821	0.369702	-0.0722781	0.0868861	0.217209	0.00486907	-0.0672984	0.132224	0.243205	3.69179	0.287721
Acadvl	ENSMUST00000102574	1.184	1.172	1.234	0.823	0.836	0.791	0.924	0.956	0.764	0.987	1.143	1.08	1.067	1.126	0.932	1.066	1.05	1.036	1.599	1.625	1.497	0.905	0.952	0.902	1.102	1.027	0.87	-0.551202	2.00078	-0.0387171	0.0943956	-0.774947	2.51697	-0.441262	1.29682	-0.0263058	0.0889723	-0.654611	1.7153	0.10994	0.110126	0.0124113	0.00382093	0.120336	0.0843038	-0.427825	3.68785	-0.495185
Fadd	ENSMUST00000033394	0.849	0.861	0.899	0.971	0.924	0.931	0.912	1.02	0.985	0.644	0.97	1.008	1.213	1.184	1.134	1.212	1.226	1.214	0.794	0.811	0.885	1.065	0.992	1.046	1.159	1.145	1.175	0.115265	1.08431	0.429409	0.662565	0.317518	1.62134	0.160988	1.00494	0.478019	0.736686	0.482527	2.06543	0.0457239	0.0914431	0.0486099	0.00486907	0.165009	0.229601	0.337206	3.68785	0.138308
Rad21	ENSMUST00000022927	0.922	0.959	1.081	1.225	1.1	1.124	1.067	1.082	1.176	0.853	0.943	0.929	0.975	1.001	1.01	1.023	0.985	0.98	0.807	0.8	0.874	1.064	0.998	1.079	1.014	1.041	1.079	0.219606	0.877184	0.131958	0.840744	0.340302	1.73931	0.166783	0.719123	0.132924	0.80806	0.337083	1.82184	-0.0528238	0.0878078	0.000965983	0.000261162	-0.00321876	0.00422134	0.21969	3.68466	0.193436
Myh9	ENSMUST00000016771	1.003	0.954	1.006	1.086	1.018	1.188	1.255	1.138	1.278	0.724	0.836	0.834	0.963	0.955	1.084	0.956	1.017	1.137	0.821	0.752	0.805	1.012	0.922	1.185	0.979	1.022	1.019	0.151906	0.728702	0.326501	1.03484	0.391335	1.18557	0.309114	1.44431	0.377491	1.02822	0.3448	1.91568	0.157209	0.215722	0.0509906	0.00486907	-0.046535	0.0300055	0.312685	3.68466	0.23265
Ank1	ENSMUST00000084038	1.09	1.236	1.369	1.159	1.136	0.952	0.941	0.924	0.881	1.113	1.278	0.914	0.907	0.952	0.919	0.953	0.916	0.924	1.058	1.267	1.073	0.913	0.868	0.859	0.931	0.951	0.919	-0.186467	0.464516	-0.250604	0.499371	-0.364148	1.34794	-0.428243	1.28274	-0.242835	0.495389	-0.278744	1.12875	-0.241776	0.263941	0.00776897	0.00418032	0.0854041	0.196299	-0.290347	3.68466	-0.302296
Ada	ENSMUST00000017841	0.758	0.795	0.764	1.015	0.914	0.996	1.432	1.213	1.337	0.617	0.61	0.575	0.804	0.78	0.873	1.032	1.286	1.686	0.619	0.576	0.554	0.72	0.769	0.753	0.909	1.347	1.2	0.336179	1.5505	0.447299	1.59156	0.358256	1.76691	0.781235	1.77856	1.15184	1.26245	0.982573	1.62301	0.445057	0.417319	0.704544	0.00486907	0.624317	0.201631	0.700061	3.6842	0.575801
2010012O05Rik	ENSMUST00000074912	1.065	1.09	1.055	0.891	0.966	0.797	0.894	0.84	0.82	1.068	1.123	1.331	0.988	1.039	0.928	0.974	0.855	0.86	1.364	1.219	1.263	1.058	1.01	1.011	1.08	1.004	1.132	-0.274405	1.07566	-0.253237	0.70477	-0.320897	1.69594	-0.329815	1.6784	-0.389325	0.949804	-0.258091	1.2501	-0.0554098	0.0577074	-0.136088	0.00486907	0.0628055	0.0864557	-0.303111	3.6834	-0.301844
Ddx17	ENSMUST00000054014	0.945	0.945	0.915	1.049	1.168	1.31	1.078	1.196	1.271	0.921	0.823	0.782	0.982	0.987	1.111	1.022	1.084	0.97	0.689	0.6	0.695	0.95	0.872	1.109	0.913	0.968	1.017	0.330441	1.08431	0.286076	0.929035	0.562981	1.4463	0.337785	1.35854	0.284201	0.957687	0.546646	1.78458	0.00734405	0.00735266	-0.00187485	0.000218516	-0.0163354	0.00678497	0.381391	3.68326	0.334118
Coasy	ENSMUST00000001806	1.14	1.084	1.146	0.941	0.963	0.956	0.907	0.933	0.883	1.109	0.96	0.861	0.996	0.996	0.919	0.948	1.025	0.903	1.14	1.177	1.134	0.895	0.859	0.836	0.922	0.947	0.853	-0.236733	1.69938	-0.00938583	0.00505959	-0.414062	2.28462	-0.307552	1.70214	-0.026837	0.038587	-0.342347	1.83049	-0.0708182	0.299925	-0.0174512	0.00418032	0.071715	0.105912	-0.22533	3.68326	-0.271708
S100a1	ENSMUST00000060738	0.634	0.688	0.659	0.809	0.892	0.955	1.006	1.138	0.909	0.432	0.658	0.552	1.187	1.267	1.025	1.263	1.302	1.621	0.984	0.983	0.985	1.085	1.148	1.021	1.7	1.483	1.109	0.423026	1.41554	1.08322	1.34664	0.140522	1.01777	0.623999	1.52699	1.35012	1.33722	0.539957	1.01072	0.200972	0.190802	0.2669	0.00486907	0.399436	0.160851	0.66982	3.68297	0.527009
Itgav	ENSMUST00000111740	1.056	0.921	0.938	1.028	1.076	1.043	1.127	0.916	1.286	0.863	0.881	0.92	1.085	0.922	1.048	1.073	1.098	1.322	0.89	0.832	0.81	1.06	0.972	1.149	1.072	1.098	1.173	0.110481	0.583575	0.197578	0.773027	0.329203	1.33897	0.191593	0.3804	0.390873	1.04956	0.400866	1.83499	0.0811117	0.0449683	0.193294	0.00486907	0.071663	0.0686358	0.269069	3.68162	0.151607
Hmgcl	ENSMUST00000030432	1.009	0.932	1.024	1.112	1.164	1.177	1.054	1.133	1.073	0.829	0.714	0.717	1.057	1.088	1.067	1.053	1.029	1.041	0.916	0.985	0.969	0.958	1.058	1.022	1.062	1.061	1.075	0.219818	1.27625	0.507149	1.5388	0.0820711	0.550472	0.13684	0.905102	0.46661	1.34274	0.156119	1.50197	-0.0829784	0.232579	-0.0405393	0.00486907	0.0740481	0.149633	0.252301	3.67734	0.178926
Cpox	ENSMUST00000060077	1.04	1.047	1.122	0.97	0.885	0.835	0.834	0.884	0.851	0.981	1.033	1.04	1.026	0.971	0.942	1.039	0.972	0.938	1.218	1.35	1.167	0.992	0.892	0.878	1.028	0.977	0.941	-0.254518	1.10391	-0.0553747	0.362827	-0.435395	1.56064	-0.320917	1.62257	-0.0504742	0.289009	-0.342351	1.4734	-0.0663993	0.102449	0.00490046	0.0017949	0.0930441	0.117602	-0.246535	3.67027	-0.287335
Hlcs	ENSMUST00000163193	1.055	1.044	1.011	0.819	0.87	0.716	0.887	0.798	0.826	1.374	1.275	1.346	0.951	1.008	0.943	1.051	1.041	0.894	1.283	1.37	1.247	1.032	1.074	0.896	1.026	1.059	1.145	-0.370878	1.26245	-0.461148	1.76236	-0.37755	1.38831	-0.308653	1.54049	-0.419981	1.22791	-0.27194	1.41446	0.0622251	0.0712464	0.0411666	0.00486907	0.10561	0.0933076	-0.369573	3.66719	-0.33943
Enoph1	ENSMUST00000169390	1.062	1.01	0.999	0.739	0.805	0.748	0.744	0.81	0.737	1.043	1.42	1.396	0.949	0.935	0.934	0.998	0.919	1.009	1.596	1.604	1.511	1.054	1.169	0.918	1.023	0.997	0.981	-0.422101	1.70122	-0.453555	0.901554	-0.584809	1.62938	-0.422731	1.67183	-0.399297	0.771688	-0.65059	2.47426	-0.000629585	0.00147003	0.0542582	0.00486907	-0.0657806	0.0454683	-0.499462	3.66491	-0.422416
Rbmxl1	ENSMUST00000049245	1.02	0.852	0.994	1.202	1.288	1.427	1.012	1.088	1.062	1.028	0.899	0.921	1.14	1.114	1.204	1.128	1.131	1.052	0.849	0.821	0.847	1.012	0.995	1.034	1.091	0.963	1.061	0.450711	1.22213	0.279989	1.13183	0.272841	2.2674	0.141799	0.578696	0.217318	0.909984	0.307527	1.59603	-0.308912	0.359883	-0.0626709	0.00486907	0.0346863	0.0457454	0.281149	3.65754	0.304507
Pkig	ENSMUST00000135537	0.767	0.64	0.707	0.916	1.085	1.339	1.151	1.278	1.034	0.811	1.018	1.051	1.194	1.248	1.163	1.253	1.134	1.246	0.923	0.727	1.011	0.895	1.107	1.019	1.005	1.087	1.034	0.659873	1.13113	0.32393	0.824123	0.183058	0.384343	0.712047	1.52653	0.335093	0.80471	0.232349	0.590643	0.0521743	0.0349721	0.0111621	0.00382093	0.0492916	0.0444929	0.399024	3.65754	0.686196
Acaa1a	ENSMUST00000175743	0.745	0.597	0.695	1.233	1.173	1.406	1.084	1.263	1.172	0.573	0.498	0.557	1.213	1.244	1.131	1.082	1.048	1.046	1.259	1.191	1.154	1.164	1.15	1.188	1.25	1.306	1.181	0.904102	1.60998	1.14008	1.95006	-0.0414199	0.344966	0.78872	1.58531	0.96411	1.75597	0.0522816	0.298577	-0.115383	0.12781	-0.175969	0.00486907	0.0937015	0.166088	0.553326	3.65393	0.847564
Thoc1	ENSMUST00000025137	0.897	0.885	0.893	1.01	1.029	1.034	1.085	1.046	1.202	0.952	0.918	0.96	1.064	1.049	1.067	1.061	1.038	1.063	1.003	0.941	1.062	0.954	1.011	1.093	1.066	0.986	1.098	0.200109	2.00078	0.168225	1.60312	0.0247434	0.0888412	0.317282	1.42871	0.160035	1.37727	0.0675068	0.321107	0.117174	0.21498	-0.0081894	0.00486907	0.0427634	0.0472802	0.155254	3.65393	0.259885
Sf3a2	ENSMUST00000148665	0.846	0.91	0.893	1.05	1.164	1.112	1.111	1.082	1.251	1.098	0.784	0.843	1.04	1.017	1.189	0.973	1.077	1.054	0.867	0.826	0.854	0.845	0.984	1.101	1.027	0.975	1.01	0.32834	1.49301	0.252407	0.482312	0.202102	0.619661	0.378637	1.43229	0.187872	0.387495	0.241923	1.91753	0.050297	0.062204	-0.0645344	0.00486907	0.0398211	0.0360332	0.266945	3.65115	0.353708
Srsf7	ENSMUST00000063417	1.023	0.805	0.959	0.899	1.018	1.127	0.985	1.015	1.075	1.057	0.891	0.872	1.103	0.935	1.227	1.142	1.13	1.119	0.836	0.768	0.748	1.042	1.145	1.135	1.035	1.021	1.178	0.127255	0.279709	0.211388	0.426648	0.498164	1.90151	0.141873	0.453252	0.266016	0.886755	0.459432	1.63252	0.0146181	0.0166004	0.0546278	0.00486907	-0.0387324	0.0416871	0.280257	3.64457	0.134583
AI837181	ENSMUST00000159759	0.8	0.909	0.902	1.084	1.066	1.022	0.904	0.91	0.981	0.8	0.9	0.866	1	0.926	0.999	0.998	0.916	0.86	0.887	0.892	0.863	0.979	1.063	1.011	1.015	1.003	0.936	0.28079	1.25343	0.188915	0.904482	0.208597	1.61297	0.0982458	0.475573	0.112447	0.41889	0.161039	1.33852	-0.182544	0.361731	-0.0764688	0.00486907	-0.0475578	0.0710264	0.176491	3.64442	0.192403
Nop56	ENSMUST00000103198	0.957	0.906	0.975	0.931	1.2	1.322	1.217	1.158	1.241	0.738	0.878	0.855	1.112	1.022	1.086	1.038	1.07	1.063	0.946	0.919	0.92	0.992	1.067	1.047	1.049	0.949	0.984	0.282976	0.583444	0.381966	1.19345	0.157381	1.44673	0.34952	1.6631	0.359843	1.14799	0.0986029	0.784602	0.0665443	0.0493947	-0.0221228	0.00486907	-0.0587776	0.0885864	0.272096	3.64337	0.316632
Wdr1	ENSMUST00000005234	0.988	0.979	0.998	1.086	1.079	1.12	1.002	1.037	1.003	0.765	0.885	0.9	0.997	0.987	1.001	1.021	0.996	0.998	0.784	0.739	0.703	0.944	0.988	0.993	1.005	0.998	0.985	0.147861	1.65879	0.227234	0.913534	0.393983	1.91111	0.036988	0.707682	0.241661	0.923665	0.424727	2.02116	-0.110873	0.403772	0.0144271	0.00486907	0.0307435	0.102124	0.236514	3.64161	0.0934895
Snrnp40	ENSMUST00000105994	0.809	0.863	0.881	1.159	1.026	1.058	0.892	0.993	0.986	0.837	0.897	0.927	1.106	1.065	1.053	1.03	1.029	1.249	0.927	0.934	0.804	1.057	0.945	0.956	1.01	0.951	0.902	0.345135	1.40185	0.276883	1.37444	0.150487	0.627765	0.16936	0.931524	0.313991	0.871243	0.103392	0.41891	-0.175776	0.245826	0.0371075	0.00486907	-0.0470944	0.0541023	0.228865	3.64161	0.259923
Kctd12	ENSMUST00000184744	1.033	1.082	1.04	0.893	1.047	1.139	1.167	1.09	1.491	0.568	0.728	0.729	0.971	1.029	1.134	1.06	1.191	1.336	0.656	0.596	0.795	1.183	1.028	1.307	1.028	0.971	1.139	-0.0351781	0.101783	0.630083	1.22473	0.781244	1.5201	0.248481	0.585449	0.824856	1.26015	0.616334	1.42882	0.283659	0.183935	0.194773	0.00486907	-0.16491	0.106484	0.483172	3.63919	0.113612
Txn1	ENSMUST00000030051	0.793	0.819	0.834	1.152	1.043	1.09	0.996	1.067	1.015	0.763	0.843	0.833	1.127	1.055	0.979	1.074	1.095	1.236	1.023	1.151	1.071	1.117	1.187	1.109	1.199	1.166	1.052	0.425469	1.7127	0.374091	1.28045	0.0728219	0.434101	0.331569	1.71438	0.481365	1.32442	0.0745118	0.316066	-0.0939001	0.21058	0.107274	0.00486907	0.00168983	0.00019271	0.281183	3.63695	0.379283
Eif4g2	ENSMUST00000161051	1.072	1.139	1.051	0.918	1.009	0.949	1.002	1.013	1.011	1.128	1.096	1.045	0.98	0.946	0.992	1.008	0.991	0.895	0.981	1	1.078	0.98	0.999	0.963	0.983	1.021	0.975	-0.181693	1.07921	-0.163869	1.15911	-0.0562629	0.428237	-0.108345	1.02644	-0.175784	0.833934	-0.038232	0.251634	0.0733483	0.213201	-0.011915	0.00418032	0.0180309	0.0563909	-0.121161	3.63154	-0.144553
Scfd1	ENSMUST00000021335	1.023	1.011	0.891	1.134	1.159	1.207	1.144	1.1	1.1	1.032	0.919	1.011	1.187	1.221	1.093	1.034	1.061	1.007	0.83	0.851	0.848	1.064	1.023	1.033	0.956	1.03	1.054	0.258918	1.15256	0.241195	0.992663	0.302979	2.41732	0.193138	0.996656	0.066627	0.356486	0.265504	1.69687	-0.0657801	0.227931	-0.174568	0.00486907	-0.0374747	0.0629228	0.220162	3.63045	0.226403
Gpc4	ENSMUST00000033450	0.669	0.595	0.663	0.688	1.09	0.841	1.309	1.489	1.637	0.57	0.676	0.662	1.029	1.268	1.095	1.07	1.055	1.289	1.036	1.12	0.963	1.577	1.684	1.425	1.362	1.708	1.365	0.442659	0.711135	0.830075	1.52994	0.587273	1.71804	1.20258	1.79474	0.839402	1.37159	0.507851	1.3225	0.759918	0.347501	0.00932689	0.00175074	-0.0794228	0.0518077	0.724527	3.62737	0.872085
Scarb2	ENSMUST00000031377	1.033	0.919	0.967	1.17	1.215	1.446	1.119	1.226	1.28	0.777	0.774	0.758	1.077	1.074	1.168	1.117	1.034	1.126	0.972	0.918	0.873	0.937	0.943	1.022	1.029	1.019	1.022	0.392247	1.12576	0.52348	1.82415	0.070812	0.400231	0.312507	1.26436	0.505107	1.68114	0.152003	1.17436	-0.07974	0.0699367	-0.018373	0.00486907	0.0811911	0.160851	0.325282	3.62402	0.352928
Sil1	ENSMUST00000025215	1.112	1.07	0.945	0.887	1.014	0.889	0.982	0.857	1.008	1.324	1.241	1.32	0.87	0.896	0.812	0.877	0.832	0.752	1.354	1.33	1.337	1.191	1.048	1.026	0.997	1.014	1.165	-0.164514	0.57499	-0.591662	1.79642	-0.300471	1.43118	-0.135337	0.447356	-0.65867	1.51285	-0.340343	1.4924	0.0291774	0.0288339	-0.0670076	0.00486907	-0.0398721	0.034158	-0.366395	3.62402	-0.149852
Htatip2	ENSMUST00000085272	0.759	0.847	0.784	1.057	1.108	1.202	1.079	1.038	1.113	0.733	0.758	0.762	0.881	1.057	0.799	0.908	0.857	1.104	0.972	0.998	0.849	1.073	1.095	1.05	1.097	1.093	1.019	0.494453	1.57969	0.280748	0.68946	0.190981	0.944577	0.434524	1.65486	0.348701	0.878011	0.18694	0.848275	-0.0599296	0.103338	0.0679525	0.00486907	-0.00404054	0.00922392	0.319993	3.62345	0.464799
Ppp1cc	ENSMUST00000102528	1.18	1.269	1.075	1.07	0.97	0.99	0.978	0.998	0.999	1.647	1.36	1.328	1.089	1.063	1.098	1.067	1.104	0.939	1.059	1.128	1.084	1.004	0.973	0.961	1	1.009	0.899	-0.217896	0.878049	-0.415592	1.13174	-0.154897	1.48543	-0.244324	1.11702	-0.479117	1.05212	-0.169704	1.01507	-0.0264281	0.0566458	-0.0635251	0.00486907	-0.0148071	0.0235797	-0.289643	3.61842	-0.23105
Igf2r	ENSMUST00000024599	0.956	0.949	0.956	1.086	1.101	1.24	1.033	1.045	1.175	0.516	0.734	0.759	0.951	0.947	1.155	0.992	0.993	1.116	0.763	0.708	0.712	0.942	0.844	1.014	0.878	1.028	0.966	0.260427	1.23466	0.60375	0.907766	0.359115	1.37553	0.185251	1.03107	0.626256	0.965104	0.395744	1.57142	-0.0751754	0.0955543	0.0225059	0.00418032	0.0366289	0.0309861	0.391684	3.6126	0.223329
Cd34	ENSMUST00000110815	1.085	0.837	1.039	1.291	1.276	1.319	1.05	1.177	1.196	0.485	0.649	0.675	0.988	1.169	0.82	1.177	1.037	1.708	0.87	0.813	0.731	0.936	1.16	1.245	1.105	1.185	1.044	0.392201	1.08075	0.718667	0.989571	0.468854	1.1289	0.209177	0.57098	1.1164	1.08309	0.465828	1.56038	-0.183025	0.312637	0.39773	0.00486907	-0.00302588	0.0033807	0.53947	3.6068	0.30359
Ccdc124	ENSMUST00000007865	1.115	1.066	1.106	1.022	0.969	0.899	0.901	0.898	0.805	1.38	1.259	1.265	1.102	1.05	1.031	1.055	0.923	1.087	1.035	1.106	1.12	1.035	0.967	0.884	0.96	0.887	0.838	-0.185702	1.04422	-0.294566	1.37093	-0.176243	0.864465	-0.336042	1.51759	-0.349066	1.08161	-0.280392	1.36815	-0.15034	0.226342	-0.0545001	0.00486907	-0.104149	0.0947304	-0.271923	3.6057	-0.258915
Trap1	ENSMUST00000006137	1.047	1.045	1.063	0.942	1.061	1.062	0.938	1.022	0.985	1.195	1.037	1.101	1.1	1.036	1.005	1.02	1.041	0.924	1.25	1.27	1.219	0.87	0.948	0.911	0.928	0.92	0.925	-0.0417529	0.2199	-0.0855974	0.346597	-0.45428	2.2317	-0.0993724	0.937578	-0.15909	0.605655	-0.431205	2.51772	-0.0576194	0.0894186	-0.073493	0.00486907	0.0230752	0.0527719	-0.213696	3.60416	-0.070275
Apoe	ENSMUST00000174064	0.619	0.749	0.749	0.992	0.89	0.85	1.623	1.093	1.704	0.943	0.888	0.679	0.829	0.848	0.997	0.909	0.849	0.987	0.492	0.498	0.521	1.278	1.024	1.342	0.958	1.04	1.087	0.367936	1.04558	0.0913121	0.150855	1.27002	2.15378	1.06203	1.35431	0.129119	0.246157	1.02977	2.43857	0.694089	0.316204	0.0378067	0.00486907	-0.240252	0.148968	0.65276	3.60163	0.756325
Safb	ENSMUST00000095224	1.062	1.011	1.026	1.191	1.217	1.281	1.082	1.179	1.175	1.135	0.858	0.832	1.158	1.03	1.176	1.199	1.168	1.058	1.009	0.795	0.868	1.076	1.026	1.118	1.16	1.035	1.127	0.251427	1.56692	0.251927	0.509046	0.269141	0.93413	0.148927	1.07348	0.277853	0.57811	0.314132	1.01246	-0.1025	0.227922	0.0259263	0.00486907	0.0449914	0.0574527	0.250787	3.59887	0.201087
Mavs	ENSMUST00000041362	1.233	1.206	1.191	0.939	0.936	0.991	0.938	1.072	0.848	1.528	1.205	1.109	1.062	1.091	1.049	1.152	1.138	0.956	1.275	1.164	1.052	0.823	0.969	0.823	1.085	0.977	0.923	-0.340931	1.84771	-0.262884	0.53557	-0.416829	1.26335	-0.344964	1.14234	-0.243195	0.432175	-0.225909	0.76095	-0.00403269	0.00857151	0.0196897	0.00359083	0.19092	0.153755	-0.303037	3.5983	-0.342946
Got1	ENSMUST00000026196	1.073	1.116	1.072	0.754	0.799	0.752	0.824	0.86	0.687	1.384	1.207	1.231	1.12	1.08	0.985	1.077	1.088	1.025	1.463	1.353	1.452	0.925	1.014	0.888	1.067	1.093	0.966	-0.500548	1.94112	-0.263034	0.930091	-0.594288	2.04034	-0.459819	1.34197	-0.260771	1.04215	-0.449242	1.81105	0.0407289	0.0332504	0.00226305	0.00175074	0.145046	0.153755	-0.416945	3.59609	-0.48004
Abat	ENSMUST00000115839	0.93	1.17	1.068	0.834	0.726	0.96	0.897	0.882	0.606	1.146	1.357	1.784	0.907	0.982	1.011	0.919	1.064	0.797	1.154	1.144	1.185	0.877	1.032	0.901	0.94	0.832	0.878	-0.330149	0.744826	-0.563916	0.846224	-0.30976	1.37575	-0.409583	0.711506	-0.624884	0.816127	-0.394338	1.86373	-0.0794345	0.040609	-0.060968	0.00486907	-0.0845778	0.069379	-0.447225	3.59407	-0.369319
Cpt1b	ENSMUST00000109313	1.079	1.121	1.09	0.805	0.852	0.809	0.95	1.021	0.825	1.356	1.095	1.047	1.053	1.113	0.971	1.097	1.086	1.023	1.351	1.289	1.298	0.882	0.883	0.877	1.039	1.018	0.948	-0.415915	1.92083	-0.157145	0.339017	-0.575833	2.64116	-0.234723	0.905436	-0.125756	0.279747	-0.390098	1.97372	0.181192	0.214186	0.0313889	0.00486907	0.185735	0.229601	-0.314349	3.58168	-0.322476
Mlf1	ENSMUST00000061322	1.153	1.291	1.166	0.961	0.823	0.805	1.054	0.955	0.845	0.778	1.201	1.324	0.989	1.092	0.746	0.938	0.877	0.964	1.296	1.313	1.405	0.925	0.973	0.908	0.941	1.057	0.884	-0.479604	1.36233	-0.224505	0.185282	-0.516526	2.19521	-0.339014	1.07296	-0.249211	0.248535	-0.47797	1.65467	0.14059	0.128349	-0.024706	0.00115228	0.0385553	0.0362017	-0.384856	3.5793	-0.407597
Gstm5	ENSMUST00000004134	1.257	1.16	1.173	0.89	0.89	0.795	0.752	0.803	0.844	1.4	1.266	1.509	0.976	1.006	1.034	0.991	0.988	0.787	1.527	1.602	1.397	1.327	1.334	1.06	1.233	1.142	1.099	-0.479411	1.60476	-0.46914	1.41373	-0.282546	0.845276	-0.581551	1.73779	-0.593975	1.13675	-0.381639	1.53627	-0.102139	0.158935	-0.124835	0.00486907	-0.0990926	0.0583504	-0.453538	3.57565	-0.529577
Sgpl1	ENSMUST00000150258	0.891	0.899	0.868	1.19	1.216	1.227	1.521	1.25	1.668	0.803	0.742	0.874	1.024	0.965	1.099	0.958	1.016	1.189	1.011	0.89	0.776	1.05	1.038	1.255	0.884	1.295	1.049	0.45082	2.05452	0.352262	1.12288	0.320526	0.830537	0.739894	1.51672	0.386883	0.938133	0.270023	0.460225	0.289073	0.24477	0.0346208	0.00418032	-0.0505028	0.0284876	0.430076	3.56733	0.602585
Prpf3	ENSMUST00000015892	0.833	0.845	0.971	1.151	1.122	1.137	1.127	1.069	1.206	0.868	0.764	0.794	0.974	1.016	0.949	0.938	0.973	1.138	0.782	0.825	0.869	0.903	0.886	0.925	0.91	1.004	0.884	0.364324	1.37424	0.276746	1.20079	0.132409	1.00833	0.360935	1.26806	0.329757	0.913864	0.176385	0.886418	-0.0033886	0.00857151	0.0530108	0.00486907	0.0439752	0.0574527	0.27805	3.5667	0.362631
Cops6	ENSMUST00000110951	0.967	1.111	0.959	0.955	0.943	0.961	0.897	0.874	0.872	1.12	0.955	1.032	0.867	0.867	0.952	0.872	0.85	0.966	0.965	1.207	1.14	0.99	0.936	0.956	0.871	0.942	0.962	-0.0871363	0.385595	-0.210063	0.786702	-0.200632	0.703193	-0.20047	0.959863	-0.208989	0.722265	-0.255215	0.843689	-0.113334	0.417319	0.00107383	5.33366e-05	-0.0545826	0.0869369	-0.193953	3.56638	-0.142691
Stmn1	ENSMUST00000030636	0.726	0.67	0.659	1.579	1.152	1.27	1.669	1.091	2.153	0.471	0.424	0.393	0.815	0.695	1.206	0.792	0.995	1.521	0.571	0.445	0.676	0.923	0.553	1.32	0.661	0.91	0.812	0.961222	1.56863	1.07635	1.14297	0.724635	0.580918	1.25747	1.26501	1.36083	1.14598	0.494049	0.813327	0.296244	0.0868861	0.284476	0.00486907	-0.230585	0.0336924	0.998351	3.56406	1.11693
Parp16	ENSMUST00000069000	1.114	1.145	1.205	0.811	0.904	0.787	0.988	0.781	1.105	1.342	1.094	1.161	1.06	0.95	1.042	1.087	0.967	0.872	1.065	1.079	1.088	0.841	0.81	0.735	1.035	0.81	0.787	-0.469357	1.57269	-0.237039	0.705952	-0.437833	1.88572	-0.269379	0.651431	-0.297864	0.712062	-0.296268	0.87448	0.199978	0.135375	-0.0608252	0.00486907	0.141565	0.0721537	-0.330433	3.56406	-0.365906
Psmb9	ENSMUST00000174576	0.94	1.094	0.832	1.173	1.077	1.101	1.196	1.021	1.406	0.84	0.709	0.6	0.937	0.935	1.07	0.946	0.961	1.204	0.832	0.774	0.726	1.131	1.045	1.211	0.963	0.894	1.01	0.225553	0.659377	0.453132	0.893288	0.53844	1.74357	0.338146	0.664538	0.533713	0.867562	0.297974	1.29577	0.112593	0.0765854	0.0805811	0.00486907	-0.240466	0.196299	0.391953	3.56294	0.282948
Msr1	ENSMUST00000170091	0.687	0.717	0.555	1.667	1.038	0.808	2.653	1.089	2.404	0.558	0.547	0.785	0.817	0.733	1.029	0.715	1.066	1.232	0.547	0.541	0.519	1.331	0.857	1.662	0.874	1.146	1.104	0.842586	0.807041	0.448426	0.61854	1.26049	1.38982	1.64953	1.17223	0.672814	0.686907	0.959025	1.88315	0.806944	0.172361	0.224389	0.00486907	-0.301464	0.0629228	1.02627	3.56294	1.30176
Mob2	ENSMUST00000084418	1.087	1.06	1.001	0.977	0.896	0.863	0.903	0.893	0.897	1.49	1.287	1.346	1.036	1.079	1.008	1.105	1.126	1.02	1.26	1.224	1.236	1.097	0.965	0.858	1.017	1.075	1.015	-0.202367	1.02727	-0.400762	1.38499	-0.349334	1.19598	-0.225221	1.53521	-0.342811	1.12994	-0.25978	1.97806	-0.022854	0.0369478	0.057951	0.00486907	0.0895539	0.0674883	-0.302016	3.56043	-0.213749
Mtarc2	ENSMUST00000068725	1.206	1.143	1.149	0.967	1.015	0.963	0.935	1.059	1.032	0.931	1.16	1.138	0.882	0.874	0.985	0.944	0.895	0.787	0.918	1.3	1.312	0.843	0.971	0.987	0.922	0.873	0.947	-0.248263	1.59161	-0.236385	0.607384	-0.333726	0.620626	-0.209118	1.13248	-0.298221	0.699512	-0.36444	0.709899	0.0391444	0.0619453	-0.0618354	0.00486907	-0.0307134	0.0295451	-0.281208	3.55959	-0.228558
Tubb5	ENSMUST00000001566	0.967	0.937	1.041	1.153	1.213	1.258	1.068	1.161	1.406	0.695	0.718	0.766	0.973	0.998	1.157	0.957	1.027	1.074	0.775	0.723	0.709	0.941	0.87	1.065	0.948	0.92	0.973	0.299315	1.37837	0.521574	1.39619	0.381977	1.3369	0.303688	0.819237	0.488922	1.4235	0.364312	1.91995	0.00437241	0.0028286	-0.0326521	0.00486907	-0.0176648	0.0112975	0.386166	3.55087	0.301503
Gpi1	ENSMUST00000038027	1.101	1.092	1.053	1.121	0.925	0.873	0.808	0.885	0.789	1.099	1.217	1.157	0.984	1.009	0.87	1.023	0.891	1.008	1.27	1.291	1.187	1.075	1.077	0.938	1.058	1.053	0.992	-0.153189	0.478548	-0.278655	1.02562	-0.278514	1.26191	-0.38716	1.59492	-0.249226	0.929798	-0.272457	1.64947	-0.233971	0.215152	0.0294285	0.00486907	0.00605686	0.00904993	-0.268503	3.55087	-0.265436
Ppif	ENSMUST00000022419	1.129	1.176	1.217	0.907	0.826	0.856	0.999	1.057	0.807	1.273	1.042	1.067	1.142	1.1	0.958	1.101	1.057	1.076	1.315	1.246	1.251	0.77	0.775	0.76	0.867	0.911	0.775	-0.444	1.70122	-0.0798048	0.166242	-0.725781	2.64116	-0.298867	0.873803	-0.064557	0.16524	-0.578355	1.91237	0.145133	0.124065	0.0152478	0.00418032	0.147427	0.16363	-0.356122	3.54804	-0.369609
Sec22b	ENSMUST00000029476	1.076	1.043	1.075	1.029	0.985	0.954	0.939	0.995	0.913	1.357	1.143	1.173	1.046	1.047	1.151	1.051	1.077	1.038	1.189	1.151	1.124	1.023	0.988	1.006	0.917	0.991	0.959	-0.105873	0.989997	-0.179185	0.597142	-0.199324	1.84942	-0.165922	1.27681	-0.214298	0.794398	-0.272897	1.80205	-0.0600486	0.138403	-0.0351126	0.00486907	-0.0735728	0.165002	-0.190273	3.54551	-0.135585
Dpp4	ENSMUST00000047812	1.571	1.483	1.846	1.383	0.848	0.788	0.713	0.727	0.89	1.703	1.384	1.62	0.639	0.637	0.632	0.774	0.681	0.689	0.738	0.804	0.939	0.832	0.854	0.927	0.767	0.698	0.786	-0.698711	0.901734	-1.30275	1.93199	0.0747854	0.222917	-1.07245	1.64264	-1.1345	1.58023	-0.140356	0.394888	-0.373741	0.135597	0.168244	0.00486907	-0.215141	0.196299	-0.761096	3.53672	-0.873513
Pkm	ENSMUST00000034834	0.723	0.679	0.628	1.652	1.609	2.116	1.393	1.403	1.81	0.735	0.73	0.826	1.033	0.989	1.237	0.977	0.993	1.041	0.414	0.308	0.414	0.824	0.766	0.918	0.818	0.942	0.659	1.40532	1.77456	0.508452	1.17978	1.14257	1.8414	1.18203	1.6836	0.394265	1.32626	1.09045	1.57145	-0.223287	0.14046	-0.114187	0.00486907	-0.0521266	0.0309861	0.956523	3.53449	1.29799
1200014J11Rik	ENSMUST00000021135	1.064	0.835	0.959	0.972	1.062	1.147	1.044	1.088	1.122	0.9	0.824	0.829	1.083	1.156	1.058	1.103	1.1	1.213	0.837	0.784	0.704	0.912	0.892	1.045	1.013	0.982	0.876	0.154474	0.416313	0.36896	1.481	0.293225	1.02889	0.187208	0.636022	0.420114	1.36531	0.304323	1.10691	0.0327339	0.0449683	0.0511541	0.00486907	0.0110977	0.00935028	0.286282	3.53389	0.170934
Hdgf	ENSMUST00000005017	0.919	0.9	0.96	1.078	1.196	1.104	1.007	1.102	1.012	0.587	0.895	0.905	1.246	1.167	1.057	1.143	1.099	1.187	1.003	0.949	0.97	1.043	1.124	1.044	1.102	1.029	1.022	0.281603	1.3985	0.539737	0.787526	0.136066	1.11966	0.167443	1.08788	0.522589	0.789029	0.109769	0.933117	-0.114161	0.212406	-0.0171478	0.00382093	-0.0262975	0.04199	0.288874	3.53285	0.225652
Jmy	ENSMUST00000065537	1.002	1.077	0.995	0.877	0.916	0.821	0.826	0.944	0.787	1.347	1.092	1.218	0.873	0.984	0.836	1.031	0.869	0.838	1.143	1.094	1.118	1.021	1.113	0.952	0.973	1.021	0.978	-0.233858	1.1897	-0.441446	1.09777	-0.120575	0.65657	-0.265665	1.03951	-0.417538	0.929798	-0.174879	1.70931	-0.031807	0.0366142	0.0239082	0.00382093	-0.0543039	0.0583504	-0.275966	3.5307	-0.249674
Smarca4	ENSMUST00000174008	0.804	0.837	0.892	1.035	0.966	0.975	1.082	0.953	1.068	0.446	0.791	0.823	0.949	0.848	0.992	0.928	0.867	1.002	0.719	0.722	0.817	1.096	0.936	1.205	0.898	0.977	0.99	0.232527	1.2516	0.437104	0.49465	0.519612	1.37434	0.292817	1.23743	0.441236	0.51249	0.34349	1.45779	0.0602892	0.0955543	0.00413232	0.00163964	-0.176122	0.121672	0.374814	3.52935	0.262987
Slc25a11	ENSMUST00000014750	1.136	1.181	1.194	0.976	0.995	0.943	1.018	1.064	0.849	1.283	1.016	1.01	1.061	1.075	0.953	1.067	1.019	1.078	1.253	1.222	1.286	0.795	0.82	0.798	0.974	0.919	0.811	-0.268881	1.69817	-0.0992554	0.189547	-0.640288	2.64116	-0.260489	0.905436	-0.0646457	0.11811	-0.476021	1.68842	0.00839209	0.0017922	0.0346097	0.00486907	0.164267	0.160851	-0.29781	3.52169	-0.264679
Ifi205	ENSMUST00000059226	0.649	0.828	0.677	0.915	1.171	1.327	1.745	1.695	1.478	0.403	0.671	0.69	0.966	1.012	1.035	0.967	1.019	1.243	0.948	0.684	0.696	0.867	0.755	1.098	0.835	0.968	0.928	0.664022	1.07898	0.77235	0.938237	0.224516	0.337784	1.19105	1.71592	0.872237	0.928967	0.230338	0.509348	0.527031	0.316204	0.0998868	0.00486907	0.00582266	0.00922426	0.680726	3.52086	0.951471
Fbln7	ENSMUST00000110324	0.79	0.697	0.709	0.848	1.014	1.312	0.985	0.935	0.996	0.356	0.503	0.486	0.654	0.676	1.173	0.718	0.83	0.854	0.507	0.314	0.419	0.579	0.971	0.946	0.6	0.716	0.861	0.531424	0.885902	0.896052	0.819472	1.00928	1.11623	0.409113	1.54767	0.83663	1.17481	0.812001	1.14231	-0.122311	0.0509215	-0.0594221	0.000261162	-0.197277	0.0489227	0.712437	3.52086	0.471564
Tnnc1	ENSMUST00000169169	0.447	0.45	2.253	1.251	1.516	2.231	1.087	1.72	1.304	0.344	0.825	0.428	1.569	1.049	2.347	1.256	1.339	1.495	0.589	0.575	0.585	1.421	1.177	2.29	1.017	0.989	0.691	0.665999	0.426914	1.63643	0.959678	1.48271	1.52365	0.384138	0.322562	1.35674	1.03106	0.624825	1.16052	-0.281862	0.0923019	-0.279693	0.00486907	-0.857889	0.189105	0.986893	3.51248	0.531941
Sfpq	ENSMUST00000030623	0.997	0.957	0.988	1.143	1.08	1.151	1.105	1.02	1.112	0.921	0.893	0.954	1.027	1.021	1.006	0.971	1.017	1.045	0.786	0.803	0.803	0.975	0.977	1.024	0.968	0.96	1.024	0.197663	1.44751	0.141856	1.26001	0.315157	2.28209	0.13786	1.04152	0.131902	0.908492	0.303475	2.06003	-0.0598026	0.135597	-0.00995456	0.00486907	-0.0116818	0.026343	0.200968	3.5117	0.168071
Mtfp1	ENSMUST00000004868	1.11	1.223	1.206	0.939	0.784	0.824	0.995	0.977	0.749	1.331	0.977	0.99	0.956	1.073	0.882	1.018	1.014	1.148	1.362	1.137	1.265	0.704	0.786	0.801	0.93	0.985	0.856	-0.474543	1.40628	-0.180077	0.28654	-0.716289	1.88394	-0.379205	0.953584	-0.0525646	0.0577918	-0.44186	1.45556	0.095338	0.0568779	0.127512	0.00486907	0.274429	0.200344	-0.368658	3.5117	-0.426086
Lgals1	ENSMUST00000089377	0.716	0.715	0.706	0.968	1.164	1.2	1.025	1.043	1.157	0.86	0.9	0.908	1.018	1.066	1.093	1.081	1.057	0.982	1.134	0.978	1.055	1.152	1.129	1.196	1.191	1.14	1.087	0.640801	1.54902	0.251906	1.47587	0.134726	0.745274	0.593712	1.779	0.225787	1.15346	0.110036	0.535196	-0.0470892	0.0368885	-0.0261191	0.00486907	-0.0246907	0.0444929	0.308766	3.51081	0.617449
Fn1	ENSMUST00000188894	0.754	0.697	0.848	1.171	0.938	0.959	2.784	1.34	2.195	0.444	0.588	0.594	0.751	0.837	0.86	0.675	1.071	1.237	0.383	0.411	0.503	1.228	0.955	1.533	0.728	0.971	1.133	0.416292	1.01718	0.590276	1.11269	1.51857	1.75905	1.45869	1.2993	0.875437	0.833934	1.12664	1.53627	1.0424	0.307096	0.28516	0.00486907	-0.391929	0.118122	1.03264	3.50529	1.02966
Arhgdib	ENSMUST00000032344	0.76	0.864	0.847	1.146	0.939	0.975	1.599	1.087	1.514	0.562	0.701	0.709	0.856	0.811	0.946	0.85	0.994	0.957	0.786	0.593	0.767	1.082	0.982	1.586	0.909	1.046	1.104	0.308437	0.949776	0.406048	0.947717	0.766246	1.06804	0.765294	1.25156	0.506282	1.05915	0.51141	1.15999	0.456858	0.24477	0.100235	0.00486907	-0.254836	0.0789175	0.55666	3.50529	0.554875
Ndufs6	ENSMUST00000022097	1.104	1.025	1.036	0.955	0.855	0.788	0.832	0.791	0.861	0.93	0.982	1.039	1.055	0.99	0.854	0.839	0.889	0.904	1.25	1.222	1.134	0.863	1	0.923	0.873	0.962	1.018	-0.284804	1.0557	-0.0256486	0.0665634	-0.372204	1.52716	-0.34954	1.59492	-0.165044	0.848124	-0.33792	1.41103	-0.0647363	0.0712464	-0.139396	0.00486907	0.0342845	0.0311953	-0.258708	3.50529	-0.316809
Meaf6	ENSMUST00000184205	0.957	1	0.925	1.102	1.078	1.091	1.264	1.128	1.215	1.148	0.957	0.869	1.102	1.013	1.023	1.039	1.024	1.025	0.883	0.861	0.84	1.113	1.079	1.277	1.013	1.087	1.081	0.182661	1.41351	0.0774407	0.17838	0.424914	1.59389	0.323729	1.47275	0.0542681	0.137368	0.299874	1.89051	0.141068	0.299925	-0.0231726	0.00486907	-0.125039	0.122753	0.22683	3.50529	0.254919
Psmd9	ENSMUST00000100729	1.191	1.122	1.127	1.119	1.015	0.962	0.975	1.04	0.913	1.359	1.118	1.066	1.062	1.026	0.951	1.031	1.014	0.946	1.142	1.074	1.14	1.07	1.095	0.976	1.093	0.987	0.997	-0.152003	0.748856	-0.221375	0.550858	-0.0955188	0.591014	-0.232493	1.20929	-0.244344	0.635419	-0.125218	0.81976	-0.0804899	0.103338	-0.0229688	0.00486907	-0.0296995	0.0361945	-0.178462	3.50529	-0.191687
Acaa2	ENSMUST00000041053	1.147	1.237	1.143	0.877	0.945	0.918	0.942	1.034	0.836	1.143	1.039	0.941	1.069	1.074	0.919	1.048	1.114	1.048	1.487	1.558	1.432	0.792	0.789	0.839	0.999	0.901	0.821	-0.364266	1.62326	-0.0284583	0.0568942	-0.887525	2.54252	-0.326845	1.11702	0.0396407	0.125173	-0.718395	1.92616	0.0374207	0.0344446	0.068099	0.00486907	0.16913	0.154311	-0.391503	3.50444	-0.345434
Itga7	ENSMUST00000099112	0.78	0.837	0.83	0.928	0.975	0.956	1.036	0.994	0.956	1.089	0.988	1.046	1.117	1.06	1.084	1.076	1.137	1.138	0.803	0.784	0.791	1.122	1.17	1.037	1.077	1.095	1.096	0.224497	1.46337	0.0623819	0.403012	0.48534	2.0757	0.2872	1.52699	0.101659	0.63962	0.458659	2.67502	0.0627035	0.180807	0.0392772	0.00486907	-0.0266809	0.0405547	0.26143	3.50338	0.256189
Lta4h	ENSMUST00000016033	1.008	1.071	1.027	0.902	0.964	0.874	0.95	0.975	0.983	1.319	1.177	1.222	1.007	1.081	1.008	1.038	1.014	0.989	1.199	1.235	1.301	1.105	1.056	1.065	1.051	1.055	1.021	-0.180882	1.13503	-0.264121	1.19073	-0.211362	1.57102	-0.0950306	1.05659	-0.289981	1.26665	-0.256329	1.80152	0.0858514	0.223998	-0.0258597	0.00486907	-0.0449672	0.151458	-0.219458	3.50338	-0.137318
Magoh	ENSMUST00000030348	1.012	1.066	1.076	1.235	1.267	1.361	1.146	1.132	1.27	0.691	0.828	0.799	1.155	1.181	1.133	1.085	1.091	1.227	0.969	1.029	1.08	1.113	1.2	1.24	1.042	1.128	1.037	0.292539	1.45468	0.581639	1.54646	0.207044	1.12562	0.169823	0.966441	0.553927	1.2793	0.0592311	0.322035	-0.122716	0.211738	-0.0277127	0.00486907	-0.147813	0.189105	0.299344	3.50263	0.232486
Ube2r2	ENSMUST00000040008	1.003	1.082	1.267	1.029	0.999	0.941	0.907	1.026	0.786	1.137	1.189	1.22	1.081	1.094	0.854	1.113	0.999	1.033	1.329	1.3	1.413	1.037	1.075	0.933	1.091	1.039	0.974	-0.175045	0.527084	-0.227351	0.596028	-0.408627	1.65153	-0.301946	0.709615	-0.173133	0.907104	-0.380941	1.75018	-0.126901	0.129443	0.0542184	0.00486907	0.0276863	0.0309861	-0.280734	3.50184	-0.237101
Mrc1	ENSMUST00000028045	0.773	0.788	0.773	1.208	1.011	0.986	1.529	1.114	1.59	1.047	0.742	0.797	0.788	0.912	0.966	0.821	0.841	1.139	0.65	0.509	0.498	1.281	0.992	1.187	1.108	1.049	1.229	0.45752	1.33617	0.0439545	0.0717409	1.0622	1.74966	0.858876	1.42462	0.11522	0.135294	1.03101	1.86236	0.401356	0.232579	0.0712652	0.00486907	-0.0311901	0.0155439	0.586424	3.50147	0.67211
Tbc1d9b	ENSMUST00000093138	1.138	1.15	1.099	0.947	0.93	1.024	0.944	0.953	0.961	0.959	1.101	1.135	0.891	0.904	0.883	0.862	0.874	0.965	0.926	1.172	1.042	1.03	0.988	0.971	0.958	0.91	1.04	-0.223458	1.32235	-0.25466	0.968865	-0.0711017	0.196611	-0.245002	1.80596	-0.242322	0.78969	-0.110737	0.301392	-0.0215444	0.0449683	0.0123377	0.00382093	-0.0396356	0.0541023	-0.190823	3.49888	-0.23419
Dbt	ENSMUST00000000349	1.049	0.999	1.012	0.921	0.884	0.913	0.916	0.908	0.838	1.383	1.02	1.038	0.96	0.956	0.963	0.982	1.029	0.908	1.588	1.863	1.538	0.962	0.993	0.909	0.948	0.96	0.924	-0.170986	1.49602	-0.25726	0.509046	-0.800719	2.00646	-0.201021	1.30614	-0.237354	0.447209	-0.816929	2.02482	-0.0300349	0.0711469	0.0199064	0.00486907	-0.0162102	0.0309861	-0.445577	3.49574	-0.185925
Cycs	ENSMUST00000161401	1.182	1.211	1.154	0.787	0.862	0.815	0.951	0.996	0.902	1.202	1.245	1.125	1.16	1.135	0.963	1.176	1.049	1.012	1.366	1.3	1.219	0.896	0.892	0.78	1.179	1.084	0.975	-0.525597	1.87288	-0.132745	0.42455	-0.597269	1.86915	-0.316144	1.58073	-0.142075	0.55932	-0.262812	1.01695	0.209453	0.347501	-0.00932924	0.00175074	0.334458	0.197019	-0.321305	3.49449	-0.417073
Farsb	ENSMUST00000170217	1.208	1.118	1.1	1.018	0.989	0.988	0.919	0.993	1.01	1.234	1.127	1.116	0.993	0.967	1	0.997	1.015	0.908	1.051	1.084	0.944	1.079	0.982	0.996	0.982	1.011	1.039	-0.193969	1.25553	-0.232246	1.23901	-0.0103453	0.0311912	-0.229569	1.21863	-0.251875	1.02182	-0.0221921	0.084095	-0.0355998	0.0894186	-0.0196288	0.00486907	-0.0118468	0.016503	-0.15857	3.49449	-0.211659
Ddi2	ENSMUST00000102484	1.002	0.887	1.024	1.24	1.284	1.094	1.279	1.064	1.228	0.986	0.896	0.874	1.065	0.956	1.12	1.055	1.011	1.071	0.818	0.827	0.86	1.046	1.017	1.122	0.996	0.977	0.967	0.312687	1.0448	0.188648	0.662192	0.346483	1.85753	0.293822	0.96551	0.18681	0.912822	0.231006	2.01763	-0.0188643	0.0156565	-0.00183841	0.000218516	-0.115477	0.196299	0.261151	3.49097	0.303285
Ipo4	ENSMUST00000135221	0.942	0.892	0.855	0.993	1.192	1.204	1.138	1.027	1.301	0.982	0.858	0.876	1.019	0.967	1.131	0.95	0.997	0.976	0.712	0.685	0.808	0.99	0.938	0.991	0.96	0.923	1.023	0.33379	1.05892	0.198675	0.668574	0.404696	1.57672	0.366202	1.1048	0.105966	0.516738	0.398256	1.48633	0.032412	0.020862	-0.0927083	0.00486907	-0.00643951	0.0112975	0.298612	3.48775	0.350087
Hnrnpm	ENSMUST00000139302	0.989	0.951	0.943	1.466	1.183	1.309	1.212	1.199	1.195	0.979	0.784	0.737	1.012	0.971	1.064	1.009	1.09	1.24	0.808	0.83	0.847	0.984	0.963	1.12	0.968	1.047	0.931	0.457201	1.34338	0.285461	0.690626	0.303582	1.38033	0.322829	1.86492	0.417488	0.82431	0.245512	1.4458	-0.134372	0.162577	0.132027	0.00486907	-0.0580707	0.0541023	0.34326	3.47292	0.391579
Fabp5	ENSMUST00000029046	0.927	0.852	0.911	1.411	1.018	1.227	1.194	1.254	1.281	0.83	0.82	0.762	1.024	1.01	1.196	1.039	1	1.174	0.664	0.725	0.702	0.897	0.76	1.011	0.857	1.065	0.9	0.44266	0.989997	0.421304	1.2424	0.351566	0.987035	0.471183	1.75892	0.413691	1.22926	0.432525	1.3626	0.0285227	0.028808	-0.00761318	0.00175074	0.0809593	0.0443815	0.42528	3.47198	0.456992
Hnrnpul1	ENSMUST00000043765	0.966	1.003	0.968	1.024	1.039	1.101	0.954	0.988	1.061	0.606	0.852	0.755	1.071	1.055	1.091	1.008	1.086	1.001	0.854	0.819	0.997	1.01	1.098	1.171	1.156	0.982	1.108	0.107406	0.958378	0.539712	1.07794	0.296416	1.00927	0.0320612	0.183797	0.483936	0.94115	0.281823	0.909935	-0.0753451	0.156651	-0.0557765	0.00486907	-0.0145929	0.0125964	0.281063	3.46317	0.0702256
Tmem106b	ENSMUST00000124234	0.915	1.09	0.932	0.93	0.858	0.97	0.897	0.947	0.875	1.199	1.038	1.279	0.966	0.908	1.06	0.902	0.894	0.934	1.117	1.217	1.074	0.893	0.973	0.918	0.953	1.003	0.963	-0.0907208	0.281251	-0.261066	0.713155	-0.291766	1.43428	-0.111267	0.409419	-0.365034	1.05635	-0.223451	1.2786	-0.0205463	0.0309036	-0.103968	0.00486907	0.068315	0.132224	-0.227571	3.46273	-0.100957
9630033F20Rik	ENSMUST00000039913	0.973	1.007	0.932	0.681	0.641	0.557	0.633	0.646	0.609	0.985	1.408	1.552	0.945	0.904	0.86	0.913	0.842	0.77	1.435	1.471	1.333	1.023	1.051	0.817	1.005	0.918	0.991	-0.632045	1.58176	-0.542265	0.77233	-0.552155	1.44559	-0.625152	1.86542	-0.643742	0.853681	-0.540723	2.0188	0.0068937	0.0110043	-0.101477	0.00486907	0.0114323	0.0121906	-0.583858	3.46016	-0.628594
G6pdx	ENSMUST00000004327	0.72	0.923	0.908	1.18	1.07	0.969	1.773	1.144	1.865	0.832	0.717	0.721	0.858	0.859	1.057	0.853	0.983	1.136	0.682	0.603	0.614	1.248	0.972	1.684	0.966	1.133	1.09	0.33555	0.806111	0.289275	0.709735	1.03971	1.38446	0.906551	1.13067	0.388742	0.817618	0.747864	1.95311	0.571002	0.24477	0.0994663	0.00486907	-0.291849	0.083978	0.632822	3.45726	0.649117
Ggact	ENSMUST00000162164	0.973	1.154	0.943	0.805	0.757	0.687	0.812	0.734	0.658	1.249	1.133	1.051	0.927	0.911	0.798	0.819	0.813	0.816	1.105	1.127	1.17	0.931	1.139	1.032	0.879	0.991	0.976	-0.448955	1.18967	-0.381119	1.07794	-0.133184	0.560583	-0.478114	1.19797	-0.487866	1.35717	-0.257447	1.40416	-0.0291594	0.0279947	-0.106747	0.00486907	-0.124263	0.0972598	-0.355357	3.45683	-0.463461
Cbx5	ENSMUST00000118152	0.869	0.887	0.895	1.055	1.057	1.086	1.002	1.086	1.134	0.82	0.8	0.572	0.799	0.93	0.952	0.894	1.115	1.102	0.778	0.932	0.598	0.96	0.98	1.266	1.055	1.065	0.905	0.270633	1.94112	0.290523	0.490152	0.474131	0.777911	0.28142	1.42613	0.505131	0.784174	0.390292	0.726288	0.0107866	0.0136398	0.214607	0.00486907	-0.0838393	0.0414434	0.366856	3.45547	0.276037
Gars	ENSMUST00000003572	1	1.015	0.947	0.928	1.021	0.92	0.906	0.933	0.908	1.246	1.199	1.191	0.995	0.971	1.001	0.994	0.999	0.826	1.208	1.245	1.216	1.021	1.088	0.965	1.002	1.014	1.004	-0.0460237	0.24659	-0.293347	1.81576	-0.25527	1.52132	-0.108715	1.07359	-0.367169	1.06869	-0.280838	2.47426	-0.0626911	0.135597	-0.0738214	0.00486907	-0.0255686	0.0401203	-0.23099	3.45349	-0.0770287
Fam21	ENSMUST00000036759	0.981	0.876	0.961	0.914	1.037	0.982	0.974	1.004	1.065	0.618	0.871	0.946	1.059	0.991	1.079	1.019	1.076	0.974	0.886	0.766	0.747	1	1.036	1.298	1.135	1.083	1.302	0.0577055	0.232369	0.36178	0.607959	0.474821	1.16342	0.110823	0.614967	0.333847	0.562445	0.553142	1.52997	0.0531173	0.0894186	-0.027933	0.00486907	0.0783213	0.0472802	0.314215	3.45349	0.0845085
Nfkb1	ENSMUST00000029812	0.951	0.906	0.95	1.118	1.055	1.127	1.193	1.059	1.194	0.814	0.811	0.823	0.935	0.972	0.939	0.941	0.941	1.083	0.904	0.901	0.92	1.005	1.003	1.044	0.973	0.961	0.997	0.233437	1.49532	0.217332	1.81084	0.163499	1.9149	0.295894	1.36289	0.276429	1.06869	0.105137	1.66077	0.0624567	0.100494	0.0590964	0.00486907	-0.058362	0.183341	0.216181	3.45059	0.265003
Nup210	ENSMUST00000113509	0.888	0.939	0.95	1	1.004	0.998	1.019	0.966	0.99	0.809	0.876	0.871	1.084	1.143	1.153	1.058	1.115	0.964	0.912	1.003	0.992	1.08	1.03	1.144	1.17	1.053	0.922	0.112397	1.14457	0.403135	1.66731	0.162683	0.954128	0.0993625	0.918831	0.295498	1.07626	0.113529	0.322833	-0.0130343	0.059041	-0.107638	0.00486907	-0.0491542	0.0414434	0.197136	3.45022	0.105894
Myh4	ENSMUST00000018632	1.11	1.156	0.986	0.92	0.839	0.607	0.801	0.749	0.787	1.188	1.46	1.473	0.971	0.921	0.977	1.036	0.893	0.751	1.271	1.425	1.221	1.175	1.129	0.988	1.002	0.983	1.101	-0.458877	0.822268	-0.522446	1.26001	-0.250785	0.902398	-0.47667	1.53863	-0.620761	1.02421	-0.344011	1.34125	-0.0177923	0.0017922	-0.098315	0.00486907	-0.0932263	0.0789175	-0.441257	3.44203	-0.467746
Atp5b	ENSMUST00000026459	1.041	1.093	1.056	0.817	0.883	0.843	0.93	0.934	0.822	1.102	1.112	1.091	1.084	1.084	1.007	1.07	1.057	0.966	1.121	1.148	1.14	0.846	0.895	0.85	0.988	0.965	0.902	-0.327025	1.6939	-0.0578937	0.482312	-0.39584	2.38666	-0.248097	1.22119	-0.0956434	0.627787	-0.255858	1.73669	0.0789278	0.12781	-0.0377498	0.00486907	0.139982	0.196299	-0.225394	3.4418	-0.287021
Arih2	ENSMUST00000013338	1.022	1.128	1.059	0.978	0.921	0.875	0.791	0.816	0.804	0.894	1.181	1.203	0.99	0.968	0.866	1.002	0.795	0.787	1.152	1.231	1.131	1.013	1.056	0.93	1	0.99	0.9	-0.210156	1.0674	-0.215076	0.400075	-0.228633	1.20999	-0.412492	1.72787	-0.34321	0.576094	-0.282045	1.46277	-0.202336	0.37443	-0.128134	0.00486907	-0.053412	0.0574527	-0.279253	3.44169	-0.30778
Hnrnpll	ENSMUST00000184635	0.826	0.888	0.844	1.112	1.182	1.118	1.02	1.028	1.067	0.546	0.878	0.81	1.046	1.044	1.086	1.034	1.012	1.167	0.969	0.932	0.985	1.074	1.015	1.076	1.078	0.903	0.934	0.415601	1.7707	0.507582	0.768008	0.133134	1.25043	0.284216	1.64319	0.524292	0.74872	0.0144246	0.0321468	-0.131385	0.347501	0.0167101	0.00390174	-0.11871	0.121672	0.306893	3.43737	0.351404
Cnrip1	ENSMUST00000058159	1.029	0.836	0.985	1.222	1.443	1.394	1.199	1.402	1.384	0.754	0.786	0.708	1.093	0.973	1.056	1.087	1.213	1.112	0.454	0.472	0.463	0.851	0.809	0.889	0.927	0.984	0.944	0.510162	1.25553	0.473829	1.54249	0.875885	2.54252	0.483618	1.267	0.601976	1.51335	1.03944	2.67502	-0.0265446	0.0245319	0.128147	0.00486907	0.163559	0.201631	0.623078	3.43714	0.496951
Sar1a	ENSMUST00000020285	1.225	1.072	1.056	0.924	1.031	0.949	0.938	0.945	0.955	0.964	0.995	0.972	0.992	0.986	0.94	0.966	0.995	0.903	1.095	1.095	1.073	0.962	0.972	0.864	0.915	0.868	0.97	-0.207411	0.828869	-0.00641308	0.0528109	-0.221803	1.33761	-0.240578	1.12203	-0.0333615	0.212852	-0.245194	1.5664	-0.0331669	0.0654586	-0.0269484	0.00486907	-0.0233914	0.0264454	-0.161234	3.43318	-0.223899
Fgf2	ENSMUST00000108120	1.082	1.21	1.164	1.229	0.866	0.942	0.862	0.83	0.825	1.777	1.097	1.103	0.809	0.849	0.839	0.871	1.014	0.737	1.17	1.303	1.217	1.074	1.072	1.152	0.998	0.955	0.917	-0.186456	0.405033	-0.671485	0.823472	-0.162029	1.01729	-0.457398	1.70214	-0.601013	0.655872	-0.36257	1.735	-0.270942	0.186699	0.0704719	0.00486907	-0.200541	0.227363	-0.401568	3.42909	-0.315576
Napepld	ENSMUST00000115217	1.068	1.19	1.073	1.08	0.976	0.926	1.073	0.991	0.99	1.366	0.957	1.008	0.901	0.929	0.842	0.933	0.85	0.869	1.073	1.254	1.222	1.057	0.973	0.883	0.971	0.947	0.867	-0.159675	0.65895	-0.318035	0.545849	-0.284907	1.00258	-0.125255	0.680573	-0.328875	0.574647	-0.349735	1.33834	0.0344198	0.0456909	-0.0108392	0.00382093	-0.0648284	0.0563909	-0.259676	3.42629	-0.142363
Mocs2	ENSMUST00000166104	1.11	1.103	1.048	0.975	1.005	0.908	0.859	0.881	0.959	1.488	1.153	1.279	0.961	0.92	0.896	1.018	0.919	0.81	0.962	1.035	1.068	1.017	1.044	0.907	0.994	0.882	1.021	-0.175244	1.08629	-0.497326	1.1825	-0.046396	0.189334	-0.272889	1.39815	-0.512997	0.991543	-0.0813274	0.344824	-0.0976458	0.172056	-0.0156703	0.00393213	-0.0349314	0.0329927	-0.271564	3.42018	-0.223241
Pde4a	ENSMUST00000115458	1.329	1.322	1.218	1.007	1.041	0.928	0.934	0.986	0.844	1.036	1.23	1.362	0.941	1.076	0.939	1.039	0.957	1.145	1.321	1.091	1.208	0.761	0.613	0.68	0.88	0.552	0.753	-0.378586	1.46448	-0.295528	0.662565	-0.817554	1.79758	-0.485203	1.53397	-0.207951	0.445817	-0.728356	1.20085	-0.106617	0.147355	0.0875777	0.00486907	0.0891971	0.0252935	-0.467859	3.42012	-0.43091
Tbl1xr1	ENSMUST00000193734	0.906	0.826	0.948	1.172	1.037	1.029	1.145	0.992	1.173	0.641	0.881	0.85	0.939	0.876	0.981	0.972	0.949	1.153	0.813	1.027	0.902	1.285	1.167	1.269	1.197	1.191	1.101	0.27287	1.03419	0.23726	0.487354	0.440462	1.36671	0.304598	1.05631	0.374013	0.681425	0.347585	1.16143	0.0317282	0.0308315	0.136753	0.00486907	-0.0928768	0.129661	0.332477	3.42012	0.288821
Gps1	ENSMUST00000116305	1.107	1.054	1.013	0.801	0.977	0.845	0.927	0.851	0.902	1.121	1.168	1.185	0.983	1.016	1.049	1.036	0.995	0.858	1.037	1.04	1.08	0.968	0.999	0.966	0.916	0.947	1.032	-0.275084	0.97586	-0.188735	1.29978	-0.106177	1.39756	-0.244069	1.35746	-0.266028	0.898028	-0.124991	0.830353	0.0310152	0.0361887	-0.0772927	0.00486907	-0.0188137	0.0312209	-0.200296	3.41999	-0.259493
Lmo7	ENSMUST00000159597	0.864	0.877	0.937	0.967	0.928	1.012	0.947	0.961	0.891	0.737	0.879	0.947	1.066	1.145	1.108	1.032	1.012	1.056	0.873	0.915	0.965	1.012	1.132	1.02	1.171	1.117	1.178	0.118375	0.782605	0.372915	0.990879	0.200745	1.06409	0.0637555	0.433797	0.274435	0.777717	0.332267	1.81105	-0.0546196	0.125504	-0.0984804	0.00486907	0.131522	0.182968	0.230286	3.41721	0.0913238
Ctdsp1	ENSMUST00000027367	0.919	0.975	0.984	1.071	0.989	1.038	0.987	0.995	1.032	0.931	0.897	0.796	1.055	1.022	0.983	1.041	1.067	1.214	0.985	1.008	0.956	1.071	1.113	1.079	1.143	1.082	1.023	0.106271	0.78535	0.221764	0.896334	0.145973	1.5634	0.0666128	0.633766	0.340284	0.979131	0.139326	0.959375	-0.0396577	0.111335	0.11852	0.00486907	-0.00664735	0.0122701	0.169185	3.41643	0.086578
Gnas	ENSMUST00000087871	1.137	1.212	1.06	1.005	0.912	0.923	0.976	0.898	0.941	1.294	1.004	1.032	0.989	0.981	1.007	1.011	1.076	0.901	1.1	1.173	1.155	1.04	1.076	1.046	1	1.035	1.035	-0.263458	1.1329	-0.161663	0.382634	-0.11653	1.25043	-0.276214	1.26805	-0.156342	0.314533	-0.159128	1.50887	-0.012756	0.0200109	0.00532093	0.000218516	-0.0425987	0.154311	-0.187808	3.41617	-0.269822
Zfp207	ENSMUST00000178665	0.736	0.898	0.861	1.023	1.026	1.15	1.012	0.963	0.93	0.828	0.934	0.835	0.998	0.945	1.107	0.978	0.963	0.932	0.692	0.918	0.87	0.977	0.908	0.974	0.864	0.932	0.962	0.358581	1.08973	0.231963	0.800895	0.20517	0.592095	0.219498	0.829183	0.145712	0.744951	0.153282	0.409849	-0.139083	0.232579	-0.0862512	0.00486907	-0.0518882	0.0674883	0.220431	3.41617	0.290715
Lancl1	ENSMUST00000027149	0.86	1.028	0.871	0.88	0.904	0.899	0.778	0.816	0.727	1.469	1.402	1.421	0.993	1.005	0.958	0.943	0.909	0.749	1.285	1.313	1.17	1.012	0.992	0.894	0.835	0.842	0.984	-0.0402984	0.108379	-0.538004	2.02084	-0.378741	1.53239	-0.249399	0.891481	-0.722584	1.37572	-0.50183	1.60901	-0.209101	0.37443	-0.18458	0.00486907	-0.123089	0.105546	-0.424715	3.4148	-0.141064
Tmod3	ENSMUST00000072232	1.011	0.967	1.025	1.087	1.084	1.129	1.288	1.176	1.293	0.786	0.786	0.824	1.07	0.954	1.077	1.065	1.083	1.108	0.801	0.733	0.818	0.922	0.888	1.059	0.98	0.936	0.993	0.136062	1.24499	0.372106	1.41531	0.28666	1.10023	0.323177	1.53096	0.442473	1.75597	0.306635	1.63104	0.187115	0.348413	0.0703672	0.00486907	0.0199753	0.0235797	0.308051	3.41457	0.232651
Creld2	ENSMUST00000024042	0.757	0.796	0.842	0.906	0.967	0.961	1.033	0.936	1.193	0.586	0.782	0.797	1.006	0.942	1.051	0.869	1.105	1.137	1.037	0.851	0.893	1.154	0.978	1.085	0.947	0.944	0.974	0.242814	1.28682	0.470114	0.93823	0.210112	0.691129	0.400812	1.14605	0.523011	0.823415	0.0429314	0.161438	0.157998	0.162577	0.0528969	0.00486907	-0.167181	0.182968	0.308938	3.41034	0.323975
Pcx	ENSMUST00000113825	0.881	1.055	0.936	0.818	0.817	0.737	0.873	0.847	0.804	1.235	1.351	1.345	0.998	0.922	0.918	0.95	0.936	0.844	1.254	1.317	1.196	1.072	1.024	0.96	0.991	1.001	1.015	-0.275952	0.976461	-0.470022	1.6239	-0.301771	1.51721	-0.186344	0.760428	-0.525995	1.4235	-0.325091	1.90255	0.0896079	0.16775	-0.0559736	0.00486907	-0.0233197	0.0387379	-0.355151	3.41025	-0.230452
S100a10	ENSMUST00000045756	0.97	0.984	0.999	1.137	1.074	1.072	1.16	1.089	1.24	0.888	0.943	0.905	0.991	0.908	1.048	1.013	1.247	0.938	0.693	0.655	0.677	1.026	1.002	1.183	1.111	1.055	1.064	0.152833	1.35644	0.107179	0.480485	0.665101	1.9992	0.240632	1.29197	0.225102	0.522432	0.673612	2.47426	0.0877988	0.161958	0.117923	0.00486907	0.0085115	0.0119348	0.327379	3.40589	0.197401
Vdac1	ENSMUST00000102758	1.096	1.161	1.091	0.856	0.861	0.817	0.896	0.865	0.754	0.95	1.143	1.128	1.07	1.044	0.96	1.058	1.028	0.961	1.356	1.309	1.179	0.969	1.015	0.95	1.04	0.961	1.014	-0.401883	1.83098	-0.0673915	0.165575	-0.389739	1.65625	-0.412741	1.41714	-0.0801192	0.216138	-0.35045	1.53627	-0.0108581	0.0149308	-0.0127277	0.00382093	0.0392891	0.0662981	-0.282787	3.40548	-0.407302
Canx	ENSMUST00000020637	0.937	0.877	0.917	1.157	1.179	1.204	1.257	1.214	1.268	0.642	0.853	0.858	0.998	1.047	1.028	1.024	1.07	1.207	0.963	0.966	0.988	1.012	0.975	1.05	0.987	1.048	0.945	0.37432	1.8582	0.385146	0.852382	0.0581615	0.627765	0.453223	1.84322	0.488402	0.911173	0.0308269	0.198529	0.0789031	0.316204	0.103255	0.00486907	-0.0273346	0.04199	0.297745	3.40548	0.414311
Kif21a	ENSMUST00000109287	1.218	1.284	1.12	0.74	0.986	0.874	1.004	0.859	0.921	1.67	1.275	1.454	0.969	1.039	1.05	1.018	1.059	0.716	1.072	0.912	1.014	0.719	0.713	0.843	0.769	0.976	0.877	-0.478275	1.12576	-0.524587	1.17408	-0.398134	1.28714	-0.379627	1.30545	-0.65536	0.900857	-0.193333	0.570757	0.0986476	0.083603	-0.130773	0.00486907	0.204801	0.132224	-0.450068	3.40548	-0.428108
Tmem205	ENSMUST00000178988	0.826	0.994	0.881	1.059	1.091	1.049	1.034	0.965	1.117	1.087	0.996	0.855	1.116	0.923	1.155	0.999	1.017	0.938	0.702	0.63	0.681	1.031	1.083	1.121	1.155	1.126	1.135	0.244127	1.00307	0.12053	0.228173	0.684419	2.25346	0.206202	0.729247	0.00783543	0.0281923	0.762961	2.37946	-0.0379258	0.0632286	-0.112694	0.00486907	0.0785423	0.171763	0.320721	3.40473	0.225289
Cs	ENSMUST00000005826	1.205	1.192	1.194	0.613	0.889	0.831	0.969	0.95	0.888	1.269	1.103	1.095	1.128	1.139	0.938	1.085	1.066	0.927	1.297	1.231	1.232	0.957	0.949	0.889	1.052	1.03	0.958	-0.622199	1.16961	-0.113363	0.285271	-0.427884	2.15366	-0.355357	1.72531	-0.171695	0.524808	-0.306661	1.75027	0.266843	0.189905	-0.0583311	0.00486907	0.121223	0.182968	-0.326169	3.40434	-0.482617
Afm	ENSMUST00000113179	0.741	0.78	0.81	1.334	0.952	0.888	1.509	1.037	1.208	0.673	0.815	0.649	0.94	0.96	0.777	1.003	1.184	0.973	0.704	0.715	0.828	1.33	1.225	2.225	0.881	1.074	1.095	0.445353	0.769676	0.32503	0.703914	1.08901	1.26502	0.68748	1.2646	0.564338	1.08889	0.440809	1.19822	0.242127	0.116882	0.239307	0.00486907	-0.648201	0.166088	0.616835	3.39827	0.57149
Auh	ENSMUST00000123599	1.098	1.06	1.055	0.808	0.71	0.778	0.822	0.816	0.65	1.184	1.321	1.29	1.062	1.061	0.96	1.052	1.056	0.901	1.309	1.239	1.379	1.036	1.047	0.929	1.043	0.965	1.068	-0.484798	1.68991	-0.299765	1.17978	-0.382706	1.59057	-0.489834	1.31259	-0.334816	1.03072	-0.352372	1.63258	-0.00503559	0.00769734	-0.0350508	0.00486907	0.0303337	0.0362301	-0.383587	3.39701	-0.487314
Scn4a	ENSMUST00000021056	1.204	1.218	1.157	1.044	1.018	0.851	0.922	1.046	0.991	1.109	1.056	1.066	0.935	0.949	0.884	0.946	0.839	0.865	1.353	1.444	1.277	1.177	1.172	0.984	1.08	1.046	1.072	-0.297051	1.01851	-0.223137	1.39619	-0.289625	1.04989	-0.274447	1.37231	-0.285988	1.22334	-0.349276	1.77152	0.022604	0.0230781	-0.0628516	0.00486907	-0.0596514	0.0502196	-0.288631	3.3962	-0.285705
Ap3b1	ENSMUST00000022196	0.947	1.051	1.037	1.045	1.042	1.103	1.101	1.071	1.228	0.913	0.872	0.886	0.993	1.041	1.088	1.007	1.082	1.191	0.812	0.887	0.865	1.027	0.932	1.139	0.946	1.015	1.084	0.0718599	0.436827	0.225091	1.30294	0.272941	1.04571	0.163838	0.740152	0.296316	1.06869	0.248046	1.22773	0.0919783	0.156651	0.0712253	0.00486907	-0.0248949	0.0157392	0.210255	3.3962	0.118582
Top2b	ENSMUST00000017629	1.014	0.991	1.031	1.095	1.137	1.27	1.11	1.141	1.247	0.887	0.854	0.876	0.999	1.023	1.099	1.011	1.019	1.033	0.822	0.842	0.887	0.956	1.079	0.998	1.003	1.02	0.976	0.206007	0.995185	0.254094	1.37093	0.249683	1.35126	0.204358	1.19962	0.227031	1.68114	0.233419	1.73087	-0.00164879	0.00108864	-0.027063	0.00486907	-0.016264	0.021541	0.227909	3.39413	0.205183
Pml	ENSMUST00000114136	0.946	0.805	0.978	1.008	1.068	1.107	1.061	1.031	1.294	0.847	0.785	0.648	0.885	0.958	1.035	0.825	0.99	1.097	0.782	0.809	0.747	1.053	0.941	1.041	0.95	0.866	0.947	0.222015	0.798356	0.336033	0.784473	0.376422	1.70332	0.31121	0.800283	0.352977	0.643859	0.240961	1.40777	0.0891948	0.0789545	0.0169438	0.00175074	-0.135461	0.157688	0.305299	3.38596	0.267301
Aph1a	ENSMUST00000015894	1.135	0.895	1.121	1.37	1.165	1.336	1.388	1.37	1.421	1.23	0.929	0.988	1.039	1.234	1.388	1.1	1.219	1.303	0.97	0.913	0.932	1.216	1.042	1.237	1.091	1.384	1.14	0.296897	0.76419	0.218261	0.370118	0.312158	1.26582	0.407348	1.1754	0.202809	0.446787	0.360861	1.13507	0.110451	0.175543	-0.0154512	0.00175074	0.0487032	0.0283497	0.300268	3.38596	0.353179
Prdx5	ENSMUST00000025904	1.047	1.165	1.018	0.803	0.863	0.832	0.908	0.927	0.773	1.161	1.11	1.108	1.044	1.023	0.986	1.086	1.091	0.855	1.23	1.12	1.159	0.863	0.942	0.936	1.06	1.03	0.949	-0.370761	1.42545	-0.146369	1.19345	-0.356358	1.72492	-0.30859	1.02644	-0.156327	0.41889	-0.207463	1.16032	0.0621704	0.0659396	-0.00995784	0.00337147	0.148894	0.183341	-0.253853	3.3856	-0.339341
Khsrp	ENSMUST00000007814	0.947	0.904	0.982	1.106	1.079	1.085	1.038	1.017	1.087	1.158	0.896	0.813	1.03	1.025	1.181	1.011	1.144	0.974	0.894	0.923	0.995	1.164	1.092	1.152	1.157	1.238	1.22	0.20696	1.44385	0.17467	0.325845	0.277329	1.55017	0.149353	1.09628	0.12616	0.225411	0.362399	1.78108	-0.0576075	0.215824	-0.0485099	0.00486907	0.0850703	0.162609	0.21793	3.38263	0.178444
G3bp1	ENSMUST00000018727	1.064	0.969	0.983	1.186	1.168	1.29	1.058	1.064	1.149	0.637	0.84	0.799	1.189	1.169	1.191	1.122	1.144	1.091	0.812	0.642	0.831	0.896	0.914	0.915	1.001	0.937	1.012	0.272887	1.26973	0.640912	1.30837	0.254062	0.801694	0.117095	0.718313	0.560672	1.14664	0.368521	1.07209	-0.155791	0.282261	-0.08024	0.00486907	0.114459	0.196299	0.36348	3.3808	0.197093
Pcnp	ENSMUST00000122253	1.284	1.286	1.303	0.84	0.968	0.951	1.045	1.032	0.743	1.306	1.264	1.259	1.11	0.988	0.991	1.094	1.104	0.833	1.065	0.903	1.134	0.775	0.941	0.775	0.907	0.816	0.988	-0.489306	1.63154	-0.309828	1.32517	-0.316474	0.846825	-0.457756	0.997907	-0.337174	0.778139	-0.194374	0.527342	0.0315497	0.00857151	-0.027346	0.00418032	0.1221	0.0802237	-0.354457	3.37856	-0.473445
Prkca	ENSMUST00000059595	1.061	1.094	1.029	0.854	0.967	0.918	0.886	0.939	0.885	1.02	1.454	1.353	0.876	0.98	0.897	1.031	0.935	0.751	1.131	1.217	1.226	1.09	1.1	0.963	0.937	1.052	1.095	-0.217191	1.15127	-0.475209	0.844227	-0.180814	0.914915	-0.232547	1.52653	-0.494199	0.71814	-0.212737	0.992719	-0.0153564	0.0211882	-0.01899	0.00382093	-0.0319224	0.0298069	-0.303308	3.37856	-0.224849
Ubqln4	ENSMUST00000008748	0.936	1.041	0.973	0.944	0.951	0.907	0.861	0.965	0.881	1.157	1.259	1.103	0.972	0.957	0.954	0.953	0.919	0.834	1.223	0.992	1.193	1.02	0.969	0.947	1.049	0.981	0.925	-0.074258	0.485599	-0.287595	1.28563	-0.215073	0.753305	-0.12402	0.64141	-0.379004	1.16168	-0.205767	0.65633	-0.0497621	0.100688	-0.091409	0.00486907	0.00930616	0.0100898	-0.217544	3.37583	-0.0989245
Nudt15	ENSMUST00000043813	1.098	1.2	0.978	0.875	0.816	0.793	0.977	0.873	0.826	1.841	1.065	1.262	0.781	0.777	0.827	0.787	0.901	0.648	1.418	1.431	1.268	1.203	1.106	1.017	1.179	1.052	1.027	-0.39927	1.2191	-0.805366	0.954382	-0.307805	1.19297	-0.291857	0.904305	-0.835315	0.864801	-0.337607	1.33538	0.107413	0.141204	-0.029949	0.00418032	-0.0298016	0.0252785	-0.489864	3.37197	-0.344564
Actn4	ENSMUST00000068045	1.065	1.006	1.034	1.09	1.033	1.161	1.077	1.101	1.116	0.895	0.849	0.846	0.997	1.054	1.085	1.05	1.015	1.102	0.875	0.733	0.922	1.029	0.945	1.178	1.047	0.984	1.064	0.0808609	0.48347	0.275973	1.44195	0.31713	0.845367	0.0852473	1.02521	0.290165	1.35653	0.290802	0.995393	0.00438643	0.0092322	0.0141913	0.00418032	-0.0263281	0.0157392	0.217598	3.36721	0.0830557
Cul5	ENSMUST00000034529	1.003	1.01	0.983	0.879	0.893	0.814	0.819	0.838	0.81	1.331	1.13	1.202	1.011	1.017	0.937	1.011	0.978	0.964	1.184	1.217	1.136	1.048	1.019	0.981	1.038	1.016	0.918	-0.212315	1.35059	-0.304994	1.08148	-0.214663	1.58293	-0.28028	1.86542	-0.310844	1.09916	-0.251092	1.34002	-0.0679646	0.175543	-0.00585075	0.00232576	-0.0364288	0.0492134	-0.263233	3.36491	-0.245897
Cfdp1	ENSMUST00000034432	0.904	0.824	0.852	1.073	1.112	1.113	1.514	1.188	1.496	0.999	0.72	0.781	0.991	0.895	1.089	0.965	1.006	1.15	0.694	0.548	0.657	1.096	0.824	1.164	0.818	0.896	1.068	0.35422	1.68991	0.250962	0.476513	0.699563	1.26784	0.702331	1.49926	0.32008	0.624559	0.550883	1.22174	0.348111	0.305961	0.0691187	0.00486907	-0.14868	0.0583504	0.479271	3.3621	0.53875
Akr1b3	ENSMUST00000102980	0.897	0.988	0.959	0.974	0.833	0.798	0.789	0.828	0.771	1.244	1.186	1.207	0.875	0.878	0.846	0.904	0.874	0.894	1.503	1.529	1.466	1.061	1.077	0.967	1.083	1.034	0.938	-0.126638	0.440552	-0.484792	2.02084	-0.53469	2.15841	-0.252119	1.38548	-0.444829	1.80383	-0.558111	1.98228	-0.125481	0.147355	0.0399634	0.00486907	-0.0234209	0.0252785	-0.418941	3.36068	-0.188015
Fam20b	ENSMUST00000122424	0.883	0.918	0.939	0.869	0.807	0.942	0.933	0.903	0.928	1.055	1.077	1.119	0.917	0.886	0.894	0.889	0.836	0.931	1.126	1.254	1.169	0.898	1.003	0.888	0.855	0.952	0.956	-0.0657108	0.301733	-0.269528	1.7079	-0.347665	1.49758	0.0125817	0.120145	-0.291628	1.281	-0.361177	1.5614	0.0782925	0.136049	-0.0221004	0.00486907	-0.0135124	0.0136518	-0.22834	3.35964	-0.0260335
Fap	ENSMUST00000000402	1.093	0.873	1.088	1.27	1.194	1.506	1.178	1.191	1.418	0.497	0.665	0.591	0.893	0.888	1.2	0.871	1.03	1.197	0.449	0.446	0.383	0.931	0.904	1.017	0.805	0.851	1.038	0.378439	0.860604	0.76597	1.11943	1.15809	2.30766	0.310355	0.792612	0.821511	1.13956	1.07586	1.91568	-0.0680836	0.046982	0.0555408	0.00418032	-0.0822241	0.0574527	0.671388	3.3594	0.344799
Selm	ENSMUST00000094469	1.034	1.002	1.004	1.005	1.145	1.267	1.117	1.207	1.213	1.069	0.758	0.724	0.958	0.928	0.996	0.999	1.026	1.014	0.76	0.713	0.794	1.1	1.253	1.086	1.15	1.234	1.111	0.168659	0.55384	0.176007	0.315838	0.601205	1.88572	0.218455	1.43727	0.252534	0.469906	0.624508	2.06543	0.049796	0.0497181	0.0765263	0.00486907	0.0233033	0.0252785	0.333922	3.35758	0.193772
Blvra	ENSMUST00000002064	1.055	1.016	0.955	0.989	0.955	0.859	0.924	0.888	0.925	1.383	1.254	1.148	0.964	0.991	0.954	0.968	0.979	1.02	1.297	1.224	1.3	1.115	1.083	1.026	1.045	1.051	1.035	-0.11044	0.497452	-0.37977	1.23458	-0.245099	1.59389	-0.144817	1.04152	-0.351288	1.09981	-0.287327	2.06543	-0.0343763	0.046982	0.0284816	0.00486907	-0.0422282	0.0916743	-0.258888	3.35684	-0.127526
Postn	ENSMUST00000073012	0.919	1.045	1.153	1.031	1.246	1.567	1.052	1.289	1.137	0.689	0.607	0.536	1.092	1.075	1.214	0.9	1.376	1.182	0.308	0.313	0.373	0.99	1.166	1.096	0.747	0.795	1.109	0.30245	0.475559	0.884031	1.57058	1.71001	2.43801	0.1581	0.413545	0.916518	1.10827	1.41522	1.83001	-0.14435	0.0659396	0.0324879	0.00175074	-0.294791	0.133434	0.755346	3.35498	0.23208
Nt5c2	ENSMUST00000168536	0.899	0.817	0.851	1.215	1.167	1.44	1.092	1.261	1.214	0.823	0.719	0.769	0.983	0.969	1.084	0.936	1.012	1.125	0.802	0.683	0.763	0.799	0.942	1.023	0.821	0.858	0.881	0.574244	1.43288	0.393655	1.29783	0.298116	0.85095	0.474628	1.54187	0.411131	1.09981	0.187502	0.910052	-0.0996166	0.0944041	0.017476	0.00359083	-0.110614	0.0712257	0.401256	3.35498	0.525296
Atp5f1	ENSMUST00000118209	1.133	1.168	1.163	0.874	0.924	0.885	1.007	1.044	0.866	1.299	1.046	1.065	1.149	1.164	0.993	1.131	1.047	1.018	1.288	1.277	1.228	0.869	0.908	0.854	1.068	1.034	0.889	-0.368592	1.92083	-0.044685	0.076031	-0.527728	2.44787	-0.247954	1.01701	-0.0935043	0.2158	-0.342711	1.34626	0.120638	0.155175	-0.0488193	0.00486907	0.185017	0.168579	-0.26745	3.35496	-0.307012
Pstpip1	ENSMUST00000059206	0.874	0.915	0.956	0.977	0.921	1.009	1.459	1.029	1.396	0.681	0.567	0.636	0.912	0.762	1.199	0.877	1.14	1.454	0.654	0.682	0.671	1.18	0.858	1.532	0.861	1.059	0.982	0.0827249	0.509737	0.608759	0.854851	0.830883	1.1421	0.500737	1.00675	0.881552	1.03318	0.532007	1.68593	0.418012	0.256326	0.272793	0.00486907	-0.298877	0.0802237	0.562983	3.35496	0.306818
Impa1	ENSMUST00000065938	0.918	1.023	0.926	1.053	0.931	0.875	0.912	0.959	0.882	1.482	1.385	1.352	0.938	0.958	0.941	0.946	0.972	0.8	1.404	1.418	1.338	1.058	1.078	1.012	1.035	0.999	1.04	-0.00403128	0.0146546	-0.572535	1.91216	-0.402148	2.17548	-0.0585373	0.296111	-0.634356	1.34858	-0.436466	2.28301	-0.054506	0.0586647	-0.0618207	0.00486907	-0.0343184	0.0812738	-0.371237	3.35417	-0.0310269
Hnrnpul2	ENSMUST00000096753	0.964	0.936	0.982	1.126	1.134	1.13	1.11	1.056	1.11	0.538	0.832	0.946	1.022	1.024	0.98	0.999	0.968	1.069	0.805	0.77	0.733	1.042	1.013	1.019	0.888	0.966	1.019	0.234215	1.85952	0.385777	0.514021	0.413474	2.1457	0.184865	1.51672	0.390537	0.522594	0.315915	1.43763	-0.0493499	0.232579	0.0047598	0.0017949	-0.0975592	0.135097	0.314992	3.35108	0.209751
Pddc1	ENSMUST00000106008	0.982	1.025	1.006	1.222	1.09	1.146	1.054	1.07	1.155	0.933	0.885	0.827	0.969	0.984	0.99	0.989	0.961	1.133	0.998	0.825	0.905	1.14	1.095	1.122	1.008	1.107	1.125	0.198737	1.16857	0.15402	0.901579	0.299329	1.2688	0.122055	0.932911	0.221067	0.741598	0.24815	0.955249	-0.076682	0.135597	0.0670473	0.00486907	-0.0511787	0.0802237	0.207024	3.34663	0.160906
Gm11273	ENSMUST00000044043	1.124	1.163	1.118	0.902	0.936	0.979	1.001	1.084	0.828	1.453	1.043	0.945	1.04	1.085	0.891	1.068	0.953	1.072	1.321	1.349	1.349	0.897	0.918	0.83	1.074	1.034	0.839	-0.273495	1.58383	-0.190191	0.221341	-0.603569	2.34354	-0.225149	0.699139	-0.153821	0.175068	-0.44759	1.34204	0.0483461	0.0332504	0.0363704	0.00486907	0.155979	0.101533	-0.318033	3.34663	-0.24912
Rbm8a	ENSMUST00000048915	0.881	0.936	0.97	1.262	1.089	1.216	1.128	1.163	1.207	0.807	0.775	0.716	1.057	1.024	0.964	1.017	1.039	1.317	0.999	0.945	1.079	1.173	0.955	1.07	1.056	1.19	0.971	0.355998	1.30475	0.406063	1.4611	0.081189	0.240684	0.327817	1.55929	0.553654	1.08889	0.089735	0.268152	-0.0281809	0.0354121	0.14759	0.00486907	0.008546	0.00422134	0.295205	3.33705	0.341977
Synpo	ENSMUST00000143275	1.112	1.194	1.093	0.791	0.818	0.804	0.934	0.963	0.8	1.037	1.227	1.229	1.06	1.047	1.008	1.144	1.18	0.933	1.184	1.151	1.106	0.914	0.874	0.819	0.987	0.896	0.998	-0.494282	1.8675	-0.165234	0.578225	-0.400437	1.87501	-0.333755	1.17252	-0.100923	0.208947	-0.256258	1.43763	0.160528	0.213632	0.0643116	0.00486907	0.144179	0.168579	-0.284273	3.33459	-0.411787
Prpf40a	ENSMUST00000076313	0.988	0.907	0.965	1.134	1.286	1.31	1.35	1.169	1.224	0.551	0.882	0.871	1.057	1.02	1.232	1.031	1.145	1.073	0.855	0.932	0.861	1.012	0.971	1.065	0.972	1.011	0.963	0.38316	1.36522	0.522255	0.702299	0.20296	1.25087	0.38818	1.45321	0.495855	0.70136	0.153854	1.17448	0.00501942	0.00376034	-0.0263995	0.00418032	-0.0491055	0.0844055	0.358038	3.33315	0.385672
Cad	ENSMUST00000170329	0.893	0.91	0.872	1.035	1.141	1.216	1.223	1.049	1.439	0.747	0.952	0.863	0.942	0.959	1.096	0.969	1.03	1.113	0.749	0.812	0.792	0.973	0.981	1.104	0.815	0.979	0.953	0.342597	1.3349	0.226249	0.565791	0.378087	1.61052	0.472269	1.12203	0.280572	0.734621	0.223356	0.878182	0.129672	0.0878078	0.054323	0.00486907	-0.154731	0.128569	0.325118	3.33239	0.40889
H2afv	ENSMUST00000093346	0.981	0.927	1.012	1.378	1.268	1.308	1.232	1.289	1.17	0.514	0.69	0.7	1.026	1.042	0.858	1.031	1.002	1.428	0.75	0.811	0.879	0.979	1.003	1.014	1.113	1.043	0.864	0.437345	1.69904	0.619896	1.04796	0.296156	1.41791	0.338043	1.52653	0.862155	1.05043	0.307667	0.847202	-0.0993011	0.213632	0.242259	0.00486907	0.0115109	0.00280367	0.464622	3.33208	0.388548
Fus	ENSMUST00000077609	0.949	0.986	0.99	1.057	1.03	0.941	1.015	0.955	1.098	0.874	0.942	1.036	1.064	1.034	1.107	1.038	1.068	1.011	0.863	0.96	0.887	1.009	1.043	1.136	1.081	1.048	1.163	0.0499286	0.269024	0.16835	0.679517	0.234359	1.18243	0.0688619	0.349444	0.128184	0.536714	0.280671	1.41085	0.0189333	0.0211882	-0.0401662	0.00486907	0.0463127	0.0558943	0.154907	3.33012	0.0594263
Glul	ENSMUST00000086199	0.515	0.61	0.489	0.87	0.901	0.768	1.053	1.11	1.081	1.132	0.838	0.892	1.215	0.959	1.204	1.193	1.182	0.952	0.952	0.608	0.808	1.558	1.555	1.286	1.417	1.332	1.513	0.65362	1.42345	0.239146	0.416102	0.893507	1.40228	1.00713	1.77856	0.217198	0.387149	0.847862	1.4205	0.353513	0.403772	-0.0219475	0.00312474	-0.045645	0.0335066	0.627678	3.32946	0.841178
Acin1	ENSMUST00000111484	0.992	0.969	1.015	1.056	1.129	1.19	1.123	1.059	1.158	0.844	0.791	0.788	0.944	0.981	1.032	1.008	1.054	1.085	0.705	0.784	0.809	0.946	0.976	1.02	0.931	0.942	0.884	0.181513	1.06496	0.28734	1.391	0.356418	1.56935	0.166474	1.22067	0.377183	1.45929	0.26272	1.31837	-0.0150394	0.020402	0.0898429	0.00486907	-0.093698	0.178214	0.26656	3.32889	0.174013
Tln1	ENSMUST00000030187	0.99	0.96	0.99	1.017	0.983	0.999	1.22	1.045	1.183	0.963	0.841	0.877	0.97	0.992	1.034	0.947	1.006	1.094	0.907	0.807	0.869	1.031	0.991	1.108	0.998	1.061	1.04	0.0286654	0.457938	0.160266	0.77233	0.277115	1.34153	0.229944	1.07363	0.184618	0.670804	0.262755	1.48257	0.201278	0.299925	0.0243519	0.00486907	-0.0143599	0.0174002	0.190104	3.32889	0.132812
Ndufb8	ENSMUST00000026222	1.091	1.096	1.079	0.988	0.9	0.897	0.966	0.944	0.87	0.906	1.055	1.011	0.997	0.954	0.862	0.938	0.897	0.843	1.398	1.266	1.318	0.882	0.976	0.923	1.077	1.001	1.025	-0.229847	1.35644	-0.0793246	0.238369	-0.517889	2.02109	-0.23244	1.40507	-0.150278	0.572241	-0.35983	1.81424	-0.00259244	0.00316529	-0.0709536	0.00486907	0.15806	0.196299	-0.270961	3.32529	-0.231143
Tagln2	ENSMUST00000111230	1.004	1.083	0.947	1.224	1.11	1.169	1.336	1.225	1.34	0.929	0.803	0.774	0.929	0.949	1.091	0.907	1.085	1.15	0.696	0.592	0.691	0.993	0.969	1.197	1.005	0.996	1.148	0.20737	0.978724	0.244591	0.688002	0.674696	1.60141	0.362623	1.42462	0.326297	0.744951	0.670122	1.7789	0.155253	0.282261	0.0817061	0.00486907	-0.00457418	0.000863379	0.398563	3.32297	0.287084
Txnrd1	ENSMUST00000020484	0.997	1.062	0.888	0.78	0.837	0.746	0.823	0.864	0.8	1.325	1.424	1.318	1.064	0.996	0.929	1.07	1.02	0.892	1.536	1.457	1.509	1.081	1.06	1.022	1.034	1.027	1.016	-0.318627	1.09589	-0.444302	1.48238	-0.509273	2.44787	-0.244841	0.995798	-0.447685	1.23879	-0.549042	2.49925	0.0737869	0.143444	-0.00338264	0.00175074	-0.0397691	0.131004	-0.432937	3.32285	-0.281262
Micu1	ENSMUST00000165563	0.907	0.986	0.898	1.02	1.034	1.096	1.107	1.283	1.12	0.7	0.892	0.956	1.149	1.273	1.252	1.202	1.234	1.172	0.805	0.768	0.797	0.87	0.996	0.946	0.99	0.856	0.935	0.17457	1.0484	0.527986	1.06385	0.24671	1.3369	0.330689	1.25139	0.501834	1.02421	0.230717	1.20905	0.156119	0.230871	-0.0261523	0.00486907	-0.0159928	0.0154252	0.341446	3.32106	0.25474
Wdr35	ENSMUST00000111113	1.057	0.892	0.951	0.962	0.814	0.738	0.872	0.853	0.66	2.065	1.51	1.705	0.904	1.087	0.956	1.051	0.996	0.86	1.609	1.672	1.562	1.211	1.092	0.895	1.117	1.036	0.982	-0.206068	0.528172	-0.841291	1.32907	-0.598731	1.46272	-0.282064	0.6847	-0.861007	1.26245	-0.627436	2.09386	-0.0759954	0.0441954	-0.019716	0.00382093	-0.0287045	0.0112405	-0.608247	3.30548	-0.243566
Smyd1	ENSMUST00000114186	0.984	1.03	0.931	0.854	0.788	0.686	0.785	0.823	0.719	1.495	1.337	1.45	0.997	0.963	0.906	1.033	0.964	0.859	1.422	1.415	1.354	1.103	1.133	0.98	1.054	1.052	1.031	-0.339177	1.07017	-0.579246	1.7079	-0.382027	1.62938	-0.339796	1.37131	-0.584289	1.33544	-0.417909	2.42422	-0.000619848	0.00207038	-0.00504263	0.0017949	-0.0358819	0.0414434	-0.448873	3.30506	-0.339486
Psmb10	ENSMUST00000034369	1.012	1.07	0.912	1.144	1.275	1.219	1.397	1.124	1.38	0.785	0.813	0.782	0.94	1.005	1.149	1.011	1.025	1.095	0.785	0.598	0.828	1.212	0.977	1.243	0.808	1.042	1.036	0.281071	1.08629	0.378512	1.16029	0.634351	1.2107	0.38177	1.03554	0.395662	1.55917	0.384372	0.731382	0.100698	0.0929482	0.0171503	0.00418032	-0.249978	0.127105	0.404682	3.3047	0.332299
Ric8	ENSMUST00000026558	0.829	0.759	0.861	0.956	0.948	1.119	0.868	0.992	0.935	0.758	0.829	0.786	0.868	1.008	1.054	0.812	1.005	1.032	0.706	0.838	0.772	1.018	0.821	0.864	0.851	0.97	0.81	0.303788	1.02317	0.304189	0.948697	0.222926	0.675147	0.190656	0.856455	0.263744	0.673682	0.183976	0.611648	-0.113133	0.13247	-0.040445	0.00447801	-0.0389503	0.0251425	0.246075	3.30362	0.248331
Akr1e1	ENSMUST00000091848	1.062	1.003	0.957	1.194	0.882	0.862	0.837	0.814	0.767	1.38	1.196	1.229	1.003	0.849	0.903	0.977	0.87	0.844	1.131	1.352	1.325	0.987	1.043	1.013	1.033	1.017	1.018	-0.0406693	0.0870953	-0.465844	1.26182	-0.323539	1.27514	-0.321689	1.48163	-0.499754	1.26802	-0.311735	1.26013	-0.28102	0.190802	-0.0339099	0.00486907	0.0118041	0.0414434	-0.330687	3.30034	-0.174348
Nt5dc3	ENSMUST00000099396	0.936	0.978	0.894	0.963	0.944	0.82	0.922	0.933	0.778	1.33	1.317	1.291	0.91	1.013	0.875	0.957	0.852	1.074	1.289	1.222	1.292	0.949	0.934	0.904	1.018	1.017	0.989	-0.0422282	0.147516	-0.493067	1.59156	-0.448425	2.34354	-0.0928354	0.334817	-0.449892	1.15617	-0.33068	2.1584	-0.0506072	0.0445515	0.0431749	0.00486907	0.117745	0.229601	-0.324186	3.29833	-0.0673099
Kera	ENSMUST00000105286	4.667	3.755	3.786	0.48	0.471	0.301	0.219	0.227	0.149	3.277	3.59	2.694	0.351	0.402	0.223	0.222	0.273	0.206	0.131	0.422	0.368	0.571	0.601	0.317	0.492	0.391	0.295	-3.28552	1.92083	-3.29221	1.81084	0.693071	0.457955	-4.35879	1.9045	-3.76968	1.80383	0.355066	0.269927	-1.07327	0.347501	-0.477467	0.00486907	-0.338004	0.0635496	-2.87381	3.29624	-3.72457
Immt	ENSMUST00000166938	0.953	1.097	1.024	0.915	0.921	0.757	0.817	0.862	0.858	1.532	1.024	0.946	0.989	0.843	0.834	1.051	0.974	0.886	1.13	1.134	0.99	0.839	0.916	0.858	0.897	0.908	0.893	-0.245495	0.76419	-0.393502	0.475966	-0.316507	1.37434	-0.276994	1.29382	-0.266664	0.30015	-0.270324	1.34782	-0.0314987	0.0263982	0.126838	0.00486907	0.0461832	0.0980111	-0.295569	3.29562	-0.261158
Snx9	ENSMUST00000002436	1.051	0.954	1.05	1.19	1.126	1.277	1.176	1.192	1.278	0.884	0.738	0.85	0.931	0.949	1.069	0.981	1.077	1.191	0.757	0.712	0.665	0.976	0.936	1.08	0.966	1.018	1.025	0.234017	1.06031	0.254547	0.77233	0.48755	1.68268	0.255142	1.29196	0.394317	0.973606	0.495724	1.93406	0.0211256	0.0338295	0.13977	0.00486907	0.00817393	0.0118456	0.343275	3.29562	0.244618
Etfdh	ENSMUST00000029386	1.01	1.075	1.02	0.834	0.758	0.785	0.873	0.895	0.717	1.196	1.041	1.021	1.01	1.031	0.856	0.98	0.994	0.952	1.713	1.703	1.658	0.934	0.962	0.913	1.048	1.033	0.865	-0.385451	1.65396	-0.169427	0.456988	-0.853067	2.64116	-0.321347	1.04177	-0.155057	0.623375	-0.784366	1.97828	0.0641039	0.0507859	0.0143701	0.00393213	0.0687008	0.056385	-0.476498	3.29031	-0.353043
Ppm1l	ENSMUST00000029355	1.166	1.271	1.058	0.91	1.064	0.915	0.857	0.877	0.866	1.221	1.176	1.134	1.043	0.9	1.014	1.043	1.049	0.844	0.974	1.078	1.136	1.056	1.061	0.944	0.921	0.978	1.08	-0.274722	0.859491	-0.255943	1.02624	-0.0586486	0.208592	-0.426781	1.46258	-0.266225	0.761874	-0.0978235	0.344101	-0.152059	0.226342	-0.0102823	0.00232576	-0.0391749	0.0387379	-0.229638	3.28919	-0.348749
Cab39l	ENSMUST00000022553	1.085	0.922	1.07	0.825	0.865	0.882	0.946	1.052	0.861	1.037	1.342	1.268	0.943	0.977	0.794	0.987	0.888	1.268	1.504	1.351	1.374	1.029	0.955	0.887	1.014	0.974	0.966	-0.258634	1.02019	-0.426289	0.865563	-0.558763	1.8414	-0.106014	0.300005	-0.214568	0.340229	-0.517647	2.06126	0.15262	0.189905	0.211722	0.00486907	0.0411165	0.0523571	-0.356233	3.28867	-0.180307
Srpk3	ENSMUST00000002081	1.18	1.167	1.204	0.978	1.072	1.145	0.919	1.01	1.039	1.09	1.069	1.052	0.907	0.991	0.971	0.842	0.894	0.935	1.042	1.112	0.998	0.793	0.841	0.857	0.925	0.928	0.853	-0.152409	0.778838	-0.162475	1.10385	-0.339543	1.68606	-0.258734	1.36106	-0.265643	1.29382	-0.220106	1.23303	-0.106325	0.13767	-0.103168	0.00486907	0.119437	0.182968	-0.230516	3.28567	-0.204593
Tecr	ENSMUST00000165740	1.087	1.129	1.016	0.935	0.887	0.78	0.931	0.895	0.846	1.47	1.207	1.252	0.954	0.97	0.941	0.983	0.987	0.887	1.415	1.546	1.39	1.215	1.246	1.068	1.167	1.079	1.101	-0.312806	1.09589	-0.455627	1.28612	-0.302088	1.24348	-0.274507	1.33876	-0.459661	1.13675	-0.378478	1.75903	0.038299	0.0449683	-0.0040341	0.0017949	-0.0763909	0.0724971	-0.365437	3.28329	-0.29353
Etfa	ENSMUST00000034866	1.112	1.101	1.103	0.88	0.901	0.869	0.916	0.965	0.791	1.219	1.028	0.963	1.09	1.105	0.928	1.067	1.109	1.072	1.468	1.434	1.452	0.837	0.881	0.845	0.987	0.956	0.901	-0.323452	2.05452	-0.0396407	0.0640473	-0.764508	2.64116	-0.311524	1.17188	0.0169783	0.0529341	-0.61442	2.3682	0.0119276	0.00664677	0.0566191	0.00486907	0.150088	0.200344	-0.347682	3.28329	-0.317475
F13a1	ENSMUST00000164727	0.717	0.823	0.791	1.256	0.914	0.803	2.006	1.112	1.866	0.656	0.707	0.673	0.7	0.854	0.844	0.827	0.889	1.074	0.711	0.54	0.623	1.33	1.172	1.67	1.153	1.272	1.202	0.35097	0.542347	0.236094	0.714505	1.15462	1.70096	1.09636	1.20724	0.454528	1.03478	0.952656	1.90868	0.745385	0.239378	0.218433	0.00486907	-0.201962	0.0967962	0.746688	3.27963	0.771276
Smap2	ENSMUST00000043200	0.993	0.836	0.914	0.965	0.96	1.082	0.958	0.987	0.914	0.727	0.869	0.801	0.995	0.962	0.994	1.013	1.02	1.111	0.945	0.883	0.937	1.045	0.902	1.044	1.056	0.979	1.016	0.13257	0.483306	0.299974	1.11127	0.113348	0.505194	0.059756	0.241912	0.391371	1.14664	0.142003	1.12579	-0.0728142	0.124678	0.0913973	0.00486907	0.0286543	0.0338017	0.1874	3.27659	0.0966224
Tinagl1	ENSMUST00000175992	0.918	1.097	0.99	0.591	0.636	0.683	0.771	0.857	0.688	1.727	1.214	1.329	0.912	0.839	0.928	0.983	0.855	0.821	1.421	1.089	1.17	1.025	1.035	0.964	1.065	0.931	0.96	-0.653792	1.57269	-0.672541	1.13203	-0.283248	0.83688	-0.37573	1.06371	-0.683352	1.05043	-0.316059	0.859272	0.278063	0.263941	-0.0108108	0.00316029	-0.0328119	0.0416871	-0.495232	3.26788	-0.508072
Tbc1d2b	ENSMUST00000041767	0.799	0.876	0.894	0.97	0.918	0.988	0.918	0.852	1.039	0.596	0.731	0.755	0.784	0.808	0.924	0.86	0.904	0.973	0.79	0.829	0.778	1.075	0.983	1.076	0.925	1.049	0.977	0.162857	0.913219	0.273162	0.647995	0.386775	1.88727	0.12885	0.431227	0.394625	0.949744	0.299974	1.53627	-0.0340071	0.0412752	0.121464	0.00486907	-0.0868013	0.103211	0.272199	3.26643	0.145953
Iars	ENSMUST00000165316	1.117	1.089	1.091	0.962	1.029	1.033	1.078	1.048	1.026	1.134	1.105	1.157	0.956	1.015	1.003	0.996	0.939	0.952	1.065	0.986	0.997	0.945	0.946	0.953	0.985	0.993	1.01	-0.124696	1.09963	-0.191432	1.39615	-0.0999414	1.01649	-0.0648864	0.938452	-0.234265	1.39372	-0.0286828	0.238024	0.0598094	0.176273	-0.0428335	0.00486907	0.0712587	0.253451	-0.124683	3.26534	-0.0944811
Cdnf	ENSMUST00000036350	1.133	1.07	1.004	0.733	0.883	0.71	0.959	0.939	0.917	1.291	1.094	1.215	0.99	0.95	0.847	1.031	1.005	0.948	1.561	1.545	1.404	1.148	1.061	1.061	0.929	1.004	1.169	-0.463373	1.23547	-0.369284	1.07401	-0.463837	1.88572	-0.188089	1.12414	-0.270749	0.957812	-0.539929	1.53065	0.275284	0.299925	0.0985345	0.00486907	-0.0760919	0.0583504	-0.389054	3.2652	-0.319175
Gbe1	ENSMUST00000023393	1.06	1.128	1.165	0.836	0.812	0.851	0.871	0.904	0.747	1.271	1.131	1.199	1.073	1.174	1.003	1.048	1.016	0.979	1.099	0.974	1.194	0.84	0.949	0.845	0.987	1.013	0.881	-0.424102	1.75171	-0.147958	0.547433	-0.310711	1.06434	-0.410884	1.31559	-0.242903	1.09981	-0.181397	0.596593	0.0132174	0.00857151	-0.0949454	0.00486907	0.129314	0.125516	-0.280587	3.2652	-0.417478
Capza2	ENSMUST00000015877	1.045	1.039	0.969	0.939	0.825	0.676	0.847	0.777	0.794	0.945	1.214	1.212	0.943	0.94	0.871	0.954	0.872	0.887	1.344	1.442	1.309	1.091	1.091	0.943	1.011	0.99	0.942	-0.323346	0.794326	-0.291648	0.683121	-0.390007	1.49484	-0.336413	1.55193	-0.313288	0.727385	-0.476576	2.02194	-0.0130669	0.00108864	-0.0216395	0.00486907	-0.0865686	0.0849798	-0.359918	3.26439	-0.329865
Son	ENSMUST00000114037	0.964	0.899	0.952	1.063	1.093	1.055	1.068	1.09	0.992	0.957	0.941	0.996	1.053	1.001	0.978	0.986	0.992	1.09	1.042	0.884	1	1.09	1.013	1.171	1.105	1.092	1.041	0.189888	1.42034	0.0672048	0.502802	0.162125	0.627765	0.162217	1.04505	0.0842336	0.478885	0.146173	0.696298	-0.0276708	0.0645239	0.0170287	0.00418032	-0.0159513	0.0155439	0.13568	3.26439	0.176119
Tmem11	ENSMUST00000168218	1.08	1.113	1.149	0.938	0.868	0.866	0.923	0.99	0.842	1.554	1.157	1.121	1.097	1.129	0.98	1.122	1.021	1.068	1.238	1.24	1.169	0.978	1.009	0.941	1.111	1.058	1.051	-0.322792	1.58272	-0.257323	0.446898	-0.316795	1.92248	-0.278659	1.21875	-0.255075	0.470014	-0.17965	1.48534	0.0441323	0.0512451	0.00224824	0.00163964	0.137145	0.201631	-0.266478	3.26298	-0.300557
Sec62	ENSMUST00000029256	1.272	1.17	1.18	1.079	1.047	1.076	1.095	1.123	1.118	1.404	1.077	1.2	0.971	0.928	1.083	1.024	1.018	0.991	1.095	1.127	1.06	1.054	1.046	1.001	0.982	0.98	1.029	-0.177813	1.25047	-0.303817	0.702481	-0.0818417	0.858894	-0.118667	0.998484	-0.279352	0.730391	-0.133947	1.29364	0.059146	0.320119	0.0244652	0.00486907	-0.0521056	0.132224	-0.183232	3.26255	-0.147937
Emilin1	ENSMUST00000031055	1.534	1.332	1.523	0.945	1.046	1.097	0.953	0.954	0.929	1.251	1.258	1.096	0.905	0.951	0.929	0.911	1.061	1.018	0.857	1.019	1.095	0.851	0.836	0.797	0.727	0.688	0.754	-0.50722	1.42345	-0.372322	1.32674	-0.258283	0.8393	-0.630035	1.72531	-0.269854	0.850849	-0.453919	1.32177	-0.122815	0.213632	0.102468	0.00486907	-0.195635	0.229601	-0.423439	3.25631	-0.567321
Snf8	ENSMUST00000107700	1.079	1.166	0.953	0.813	0.884	0.781	0.866	0.874	0.931	1.417	1.248	1.365	0.992	0.928	0.975	1.033	0.934	1.043	1.057	1.211	1.146	1.041	1.135	1.023	1.015	0.954	1.092	-0.367994	1.12576	-0.477216	1.59156	-0.0938421	0.435648	-0.25979	0.959647	-0.421016	1.2793	-0.15746	0.696846	0.108204	0.199288	0.0562001	0.00486907	-0.0636179	0.065027	-0.29783	3.25588	-0.312878
Nudt16l1	ENSMUST00000050881	1.099	0.937	0.96	1.326	1.459	1.58	1.029	1.274	1.388	0.941	0.804	0.854	1.212	1.202	1.256	1.168	1.263	1.328	0.822	0.72	0.741	0.948	0.994	0.877	1.012	1.026	0.943	0.542944	1.3985	0.497823	1.55391	0.304253	1.29864	0.300974	0.695591	0.532392	1.328	0.384866	1.62964	-0.24197	0.18997	0.0345689	0.00486907	0.0806129	0.102124	0.433936	3.25392	0.427026
Mad1l1	ENSMUST00000031534	0.999	1.034	1	1.075	1.161	1.21	1.137	1.073	1.165	0.961	0.811	0.857	1.069	1.02	1.087	0.96	1.025	0.915	0.824	0.912	0.926	1.056	1.035	1.09	1.09	0.961	1.099	0.184177	1.08629	0.272697	1.02617	0.25697	1.4389	0.154142	1.22728	0.141539	0.505964	0.242841	1.04428	-0.0300352	0.0449683	-0.131158	0.00486907	-0.0141285	0.0176573	0.20786	3.25367	0.169238
Gga2	ENSMUST00000033160	0.837	0.807	0.912	1.339	1.097	1.387	1.15	1.234	1.231	0.614	0.677	0.7	0.924	0.94	0.888	0.923	0.811	1.394	0.898	0.826	0.977	1.117	1.074	1.108	1.175	1.126	0.834	0.580817	1.33923	0.466987	1.58002	0.288535	1.3369	0.500108	1.66633	0.651747	0.762374	0.214972	0.396421	-0.0807096	0.0666924	0.18476	0.00486907	-0.0735633	0.0452329	0.446344	3.25367	0.541027
Cobl	ENSMUST00000172919	0.774	0.653	0.774	0.888	0.907	0.971	0.82	0.875	0.645	0.575	0.791	0.892	1.053	1.114	1.03	1.046	1.067	1.003	0.796	0.734	0.677	1.299	1.527	1.239	1.47	1.34	1.425	0.329642	1.13029	0.501673	0.823472	0.881169	1.91111	0.0883494	0.14632	0.46465	0.769254	0.940275	2.22363	-0.241293	0.208214	-0.0370235	0.00486907	0.0591066	0.0506642	0.564693	3.25237	0.214034
Dnah9	ENSMUST00000108691	1.183	1.083	1.348	0.994	1.008	0.697	0.919	0.823	0.593	0.877	1.308	1.137	0.791	0.853	0.8	0.929	0.738	0.855	1.062	1.123	1.002	1.066	1.052	0.756	0.851	0.865	0.626	-0.421172	0.74688	-0.442808	0.748045	-0.149139	0.321546	-0.630174	1.03144	-0.397484	0.599571	-0.444458	1.01976	-0.209002	0.0894186	0.045324	0.00486907	-0.295319	0.105546	-0.412048	3.24709	-0.521891
Carm1	ENSMUST00000115395	1.277	1.176	1.157	1.217	1.1	0.952	0.941	0.906	0.984	1.115	1.175	1.137	0.86	0.975	0.871	0.938	0.929	0.856	0.943	1.07	0.981	0.867	0.821	0.784	0.871	0.873	0.81	-0.143149	0.432075	-0.340784	1.34685	-0.276395	1.33523	-0.350687	1.52974	-0.331749	1.37572	-0.229316	1.20649	-0.207538	0.213201	0.00903514	0.00314087	0.0470798	0.0640644	-0.277198	3.24569	-0.24319
Klkb1	ENSMUST00000116473	0.659	0.668	0.782	1.169	0.797	0.786	1.757	0.986	1.359	0.635	0.834	0.519	0.774	0.769	0.779	0.978	1.029	0.767	0.53	0.56	0.562	1.114	1.083	1.999	0.799	0.932	1.115	0.383921	0.598173	0.22405	0.370118	1.3448	1.42211	0.959768	1.16372	0.48065	0.636539	0.784722	1.60845	0.575847	0.212323	0.2566	0.00486907	-0.560079	0.132224	0.724009	3.23489	0.700387
Mtm1	ENSMUST00000114621	0.984	1.178	0.993	0.844	0.829	0.703	0.768	0.803	0.742	1.529	1.307	1.382	1.01	0.969	0.95	1.003	1.082	0.93	1.473	1.442	1.38	1.162	1.158	1.033	1.101	1.13	1.055	-0.409105	1.07966	-0.526151	1.56075	-0.357206	1.65151	-0.447875	1.38436	-0.484401	1.24524	-0.386326	2.052	-0.0387696	0.0368885	0.0417498	0.00486907	-0.02912	0.0362017	-0.434122	3.23394	-0.42836
Pcyt2	ENSMUST00000106188	1.013	1.097	1.08	0.975	0.907	0.853	0.888	0.955	0.786	1.231	1.106	1.137	1.089	1.092	0.974	1.119	1.076	1.041	1.257	1.226	1.166	1.013	0.984	0.907	1.013	0.969	0.946	-0.222016	1.07017	-0.138958	0.592878	-0.32946	1.65151	-0.279042	1.05565	-0.102386	0.558837	-0.317586	1.85877	-0.0570267	0.059041	0.0365716	0.00486907	0.0118741	0.0165539	-0.229955	3.23394	-0.250247
Aco2	ENSMUST00000023116	1.062	1.097	1.079	0.899	0.856	0.821	0.903	0.903	0.779	1.056	1.06	1.037	1.069	1.083	0.909	1.034	0.967	0.998	1.371	1.399	1.367	0.929	0.99	0.905	1.092	1.064	0.932	-0.32997	1.68548	-0.0427221	0.144139	-0.550845	2.36986	-0.324939	1.33134	-0.0722436	0.740108	-0.421912	1.68842	0.00503169	0.0023099	-0.0295215	0.00418032	0.128933	0.128569	-0.297454	3.23306	-0.327452
Ces1b	ENSMUST00000109582	0.389	0.633	0.593	1.191	0.821	0.752	1.506	1.112	1.383	0.673	0.761	0.658	0.926	0.96	0.805	1.224	1.379	0.969	0.546	0.676	0.897	0.785	0.984	1.348	0.833	0.974	0.599	0.775223	0.862785	0.36326	1.02617	0.556775	0.64648	1.30883	1.42613	0.771849	1.15346	0.183253	0.187602	0.533603	0.24477	0.40859	0.00486907	-0.373522	0.0958393	0.670919	3.22983	1.06656
Rpa3	ENSMUST00000012627	1.066	1.08	1.114	1.38	1.054	1.096	1.055	1.079	1.22	0.709	0.827	0.93	1.147	1.103	1.097	1.15	1.052	1.075	0.734	0.834	0.846	1.114	1.045	1.006	1.246	0.971	1.139	0.114796	0.255738	0.440696	1.09431	0.39078	1.53262	0.0410107	0.160826	0.410203	0.974784	0.475317	1.27057	-0.0737855	0.0457808	-0.0304929	0.00486907	0.0845372	0.0558943	0.29899	3.22394	0.0783751
Nampt	ENSMUST00000020886	1.015	1.051	0.993	0.73	0.847	0.783	0.853	0.887	0.754	1.178	1.334	1.301	1.065	1.05	0.904	1.037	0.954	1.101	1.114	1.074	1.188	0.856	0.904	0.876	1.004	1.021	0.933	-0.374273	1.43625	-0.336856	1.0367	-0.356965	1.86872	-0.294599	1.23378	-0.302386	1.02421	-0.190693	1.13725	0.0796746	0.0904338	0.0344696	0.00486907	0.166272	0.201631	-0.307727	3.22321	-0.333886
Ankrd27	ENSMUST00000190503	0.938	0.985	1.016	1.054	0.891	0.939	0.914	0.953	0.885	1.105	1.021	1.366	0.965	0.969	0.785	0.973	0.88	1.139	1.226	1.291	1.225	0.872	0.896	0.922	0.98	0.887	0.865	-0.0272542	0.0955692	-0.360977	0.675215	-0.476203	2.37561	-0.0948449	0.72336	-0.222943	0.394179	-0.453852	1.87483	-0.0675907	0.0894186	0.138034	0.00486907	0.0223513	0.0287228	-0.278949	3.22282	-0.0606537
Acvr1b	ENSMUST00000000544	1.151	1.101	1.132	1.039	1.019	0.926	0.968	1.022	0.981	0.975	1.18	1.512	0.905	1.064	0.821	0.812	0.838	0.744	1.063	1.556	1.288	1.096	1.102	0.773	0.981	0.99	0.963	-0.181482	1.0637	-0.394335	0.532708	-0.395113	0.61393	-0.187781	1.5288	-0.615177	0.894259	-0.413192	0.889445	-0.00629893	0.00735266	-0.220842	0.00486907	-0.0180797	0.000501639	-0.362721	3.22207	-0.184628
Snap29	ENSMUST00000023449	1.196	1.275	1.107	0.783	1	0.853	0.915	0.95	0.93	0.929	1.398	1.456	1.078	0.927	1.043	1.046	1.109	0.617	1.373	1.125	1.054	0.89	0.894	1.031	0.932	0.926	0.907	-0.440803	1.14455	-0.311668	0.386681	-0.335497	0.888627	-0.356305	1.50405	-0.448604	0.411886	-0.361352	1.07454	0.0844979	0.0948514	-0.136936	0.00486907	-0.0258554	0.0262288	-0.374927	3.2214	-0.397936
Ipo7	ENSMUST00000084731	1.194	1.147	1.086	0.768	1.041	0.944	1.037	1.019	1.051	0.982	1.224	1.217	0.937	1.027	0.985	1.09	0.982	1.053	1.166	1.11	1.081	1.01	0.96	0.956	0.949	1.003	0.981	-0.315942	0.809143	-0.215035	0.565793	-0.198243	1.49939	-0.141424	1.10232	-0.131405	0.318874	-0.194795	1.514	0.174518	0.162577	0.0836304	0.00486907	0.0034473	0.00758352	-0.198249	3.21823	-0.226046
Eef1b2	ENSMUST00000129339	1.056	0.956	0.936	1.229	1.234	1.447	1.116	1.219	1.339	0.575	0.772	0.743	1.048	1.017	1.011	1	1.012	1.027	0.778	0.725	0.66	0.933	0.861	0.921	0.936	0.979	0.937	0.407432	1.24499	0.557553	1.15074	0.327919	1.38356	0.317615	1.10926	0.540094	1.07647	0.39894	1.62968	-0.089817	0.0894186	-0.0174588	0.00486907	0.0710218	0.139136	0.419788	3.21633	0.363222
Abce1	ENSMUST00000080536	1.153	1.178	1.111	1.133	1.006	0.971	1.052	0.975	0.913	1.099	1.151	1.205	1.001	1.012	0.999	1.029	0.987	1.002	1.032	1.028	0.975	0.945	0.958	0.886	0.908	0.923	0.903	-0.146333	0.705196	-0.197964	1.28612	-0.121949	1.00524	-0.227431	1.14984	-0.195093	1.14832	-0.150683	1.58754	-0.0810984	0.0965562	0.00287104	0.00314087	-0.0287347	0.0583504	-0.174335	3.2132	-0.186312
Abca9	ENSMUST00000044850	0.966	0.866	0.972	1.061	1.052	1.091	0.983	1.137	1.122	0.737	1.04	0.984	0.932	1.023	0.958	0.984	0.953	1.226	0.857	0.879	0.92	1.16	1.158	1.225	1.144	1.166	1.175	0.192388	1.08154	0.0773148	0.144867	0.415716	2.15845	0.209398	0.844054	0.196103	0.304122	0.391904	2.22363	0.0170099	0.0183121	0.118788	0.00486907	-0.0238128	0.0615133	0.249783	3.2132	0.200918
Ptma	ENSMUST00000045897	1.075	0.96	1.069	1.113	1.143	1.137	1.461	1.159	1.459	0.503	0.801	0.725	1.036	0.898	1.072	1.037	1.128	0.989	0.603	0.535	0.677	1.084	0.909	1.238	0.904	0.945	0.948	0.128433	0.805756	0.567076	0.816603	0.832011	1.5428	0.394087	1.04949	0.636414	0.895953	0.623911	1.7315	0.265654	0.24477	0.0693377	0.00486907	-0.2081	0.122753	0.500594	3.21164	0.267366
Stk10	ENSMUST00000102821	0.929	0.921	0.998	1.309	1.008	1.141	1.3	1.146	1.264	0.846	0.743	0.761	0.95	0.872	0.996	0.948	0.994	1.17	0.777	0.778	0.779	0.969	0.932	1.26	0.893	0.973	0.982	0.279989	0.798356	0.262011	0.953925	0.437576	1.09753	0.38147	1.49677	0.405181	1.01982	0.287145	1.77152	0.101481	0.0951936	0.14317	0.00486907	-0.150432	0.0727164	0.342996	3.2111	0.331621
Chd4	ENSMUST00000112392	0.958	0.886	0.993	1.195	1.197	1.13	1.231	1.194	1.256	0.599	0.785	0.869	0.897	0.869	0.931	0.896	0.935	1.097	0.807	0.792	0.887	1.063	1.062	1.056	1.023	1.065	1.036	0.312029	1.43288	0.259508	0.50623	0.355654	1.83321	0.375732	1.59492	0.378068	0.647848	0.329568	1.72241	0.0637028	0.213201	0.11856	0.00486907	-0.0260859	0.122763	0.336555	3.20858	0.344232
Pcmt1	ENSMUST00000163085	1.108	1.028	1.024	0.744	0.804	0.769	0.798	0.75	0.737	1.238	1.332	1.372	1.017	0.994	0.973	0.964	0.993	0.718	1.212	1.2	1.299	1.082	1.142	1.024	1.037	1.031	1.075	-0.447667	1.7127	-0.40168	1.6438	-0.192256	1.16197	-0.46773	1.7176	-0.559389	1.01436	-0.239666	1.68083	-0.0200639	0.040609	-0.157709	0.00486907	-0.0474094	0.0704639	-0.377071	3.20828	-0.457664
Hnrnph2	ENSMUST00000074950	1	0.963	0.872	1.144	1.271	1.203	1.082	1.078	1.214	0.796	0.894	0.844	0.949	1.002	1.117	0.994	1.016	0.987	0.784	0.832	0.878	0.999	0.928	1.029	0.959	0.974	0.867	0.351844	1.32613	0.275882	0.951235	0.245185	1.27787	0.251111	1.03374	0.242103	1.18751	0.166965	0.844561	-0.100732	0.162577	-0.0337794	0.00486907	-0.0782194	0.0898793	0.258578	3.20632	0.302356
Pde12	ENSMUST00000052932	1.065	1.072	1.047	1.092	1.061	1.117	0.918	0.915	0.979	1.12	1.128	1.169	0.921	1.01	0.926	0.979	1.065	0.977	1.026	1.144	1.071	0.898	0.883	0.848	0.939	0.914	0.903	0.0384503	0.534196	-0.258229	1.33714	-0.301925	1.65625	-0.179244	1.45225	-0.177704	1.05635	-0.233863	1.48916	-0.217694	0.417319	0.0805251	0.00486907	0.0680617	0.182968	-0.182504	3.20615	-0.0662945
Ebna1bp2	ENSMUST00000030501	0.827	0.732	0.862	1.039	0.987	1.008	1.176	0.972	1.126	0.806	0.889	0.925	0.959	0.85	0.907	0.839	0.918	0.861	0.713	0.789	0.797	0.972	0.936	0.971	0.9	0.941	0.915	0.325618	1.26756	0.0519167	0.173002	0.324561	1.68655	0.435451	1.2311	-0.00110171	0.000649716	0.261569	1.49506	0.109833	0.136049	-0.0530184	0.00486907	-0.0629919	0.189105	0.235001	3.20589	0.38158
Kpna3	ENSMUST00000022496	1.122	1.039	1.065	0.899	0.965	1.083	0.882	1.024	0.945	0.996	1.116	1.048	0.959	1.024	1.01	1.025	1.018	1.005	1.102	1.17	1.061	0.977	0.982	0.913	0.977	0.951	1.03	-0.130499	0.523251	-0.0783323	0.411963	-0.214766	1.33249	-0.178278	0.89141	-0.0520617	0.301411	-0.172199	1.12808	-0.047779	0.0441954	0.0262706	0.00486907	0.0425663	0.0662981	-0.137659	3.20589	-0.154191
Marcks	ENSMUST00000092584	1.12	0.839	1.166	1.579	1.241	1.539	1.358	1.246	1.487	0.539	0.604	0.571	0.875	0.953	1.004	0.992	1.039	1.461	0.752	0.745	0.744	1.016	0.997	1.104	0.983	1.028	0.991	0.480141	0.871092	0.724454	1.72709	0.476016	2.16606	0.388597	0.837421	1.02669	1.26665	0.421781	2.47426	-0.0915437	0.0654635	0.302232	0.00486907	-0.0542342	0.0830443	0.561198	3.19914	0.435095
Mb21d2	ENSMUST00000100023	0.922	0.968	0.926	0.816	0.929	0.903	0.928	0.877	0.852	1.359	1.244	1.272	0.825	0.891	0.846	0.896	0.778	0.722	0.885	0.992	0.936	0.806	0.876	0.669	0.869	0.758	0.889	-0.0887442	0.488331	-0.596926	1.81541	-0.258835	0.773728	-0.0838491	0.689509	-0.693568	1.37688	-0.160978	0.669864	0.00489511	0.00786079	-0.0966426	0.00486907	0.0978574	0.0583504	-0.329195	3.19697	-0.0862946
Svil	ENSMUST00000126977	1.077	1.074	1.072	0.917	0.977	0.993	0.912	1.012	0.902	0.911	1.128	1.089	0.959	0.996	0.931	0.992	1.002	0.983	1.145	1.032	1.136	0.925	1.014	0.909	1.043	0.991	1.01	-0.158833	1.28682	-0.116169	0.319462	-0.218189	1.1192	-0.189643	1.15846	-0.0713813	0.178388	-0.12217	0.820753	-0.0308096	0.046982	0.0447879	0.00486907	0.0960192	0.151458	-0.145978	3.19671	-0.174156
Rnpep	ENSMUST00000077340	0.912	0.998	0.897	0.945	0.862	0.853	0.966	0.893	0.999	1.554	1.303	1.372	0.882	0.844	0.902	0.951	0.962	0.935	1.347	1.451	1.338	1.087	1.027	1.032	1.042	0.976	1.04	-0.0776028	0.366815	-0.686351	1.64925	-0.394718	2.01376	0.0259769	0.103694	-0.570367	1.39746	-0.435648	1.99728	0.10358	0.177299	0.115984	0.00486907	-0.0409303	0.0802237	-0.377647	3.19388	-0.0248836
Heatr2	ENSMUST00000026975	1.038	1.068	1.079	0.979	0.965	0.887	0.916	0.912	0.907	1.546	1.19	1.214	1.123	1.037	1.023	1	0.976	1.048	1.077	1.153	1.07	1.013	1.066	0.919	0.995	0.944	0.962	-0.169982	1.11326	-0.311465	0.714599	-0.138466	0.705442	-0.219753	1.84322	-0.385395	0.869771	-0.185916	1.43911	-0.0497709	0.122581	-0.073929	0.00486907	-0.0474501	0.0541023	-0.239965	3.19388	-0.194652
Kidins220	ENSMUST00000066652	1.213	1.344	1.1	0.968	1.019	0.988	0.908	0.891	1.002	1.052	1.032	1.043	0.792	1.108	0.916	0.913	0.974	0.822	1.139	0.957	0.991	0.92	0.915	0.877	0.908	0.792	0.818	-0.297771	1.07339	-0.151132	0.340757	-0.186848	0.833437	-0.384719	1.21613	-0.207019	0.853681	-0.293927	1.06075	-0.0869477	0.180384	-0.0558869	0.00418032	-0.107079	0.141185	-0.256094	3.19388	-0.34059
Tfb2m	ENSMUST00000027769	0.889	1.145	0.894	0.918	0.801	0.775	0.833	0.741	0.729	1.487	1.203	1.162	1.082	0.988	0.994	1.081	0.973	0.977	1.248	1.201	1.343	0.823	0.908	0.822	0.94	0.916	0.982	-0.231454	0.526213	-0.330191	0.819059	-0.570765	2.00313	-0.346401	0.875243	-0.345814	0.823185	-0.418084	1.87063	-0.114947	0.135375	-0.0156224	0.00418032	0.152681	0.196299	-0.376882	3.18993	-0.287783
Itgam	ENSMUST00000098015	0.57	0.886	0.788	1.453	0.938	0.667	2.205	1.202	2.085	0.359	0.488	0.494	0.587	0.645	0.957	0.677	0.865	1.263	0.355	0.334	0.305	1.294	0.647	1.973	0.631	1.081	0.994	0.446516	0.328756	0.706963	0.791393	1.97733	1.29825	1.29126	1.18596	1.06469	0.957436	1.44484	1.63963	0.844743	0.227931	0.357729	0.00486907	-0.532482	0.0622513	1.13868	3.18957	0.929852
Ddx23	ENSMUST00000003450	0.93	0.95	0.952	1.07	1.156	1.174	1.115	1.1	1.234	0.87	0.88	0.756	0.98	0.964	1.071	0.972	0.992	1.007	0.803	0.778	0.769	0.927	0.937	0.977	0.874	0.935	0.901	0.263713	1.49301	0.266772	0.929432	0.273738	2.06615	0.284357	1.43826	0.245562	0.965646	0.205632	1.70424	0.0206434	0.0291617	-0.0212094	0.00486907	-0.068106	0.154311	0.257927	3.18821	0.274072
Gas7	ENSMUST00000108681	0.753	0.81	0.861	0.866	0.953	0.72	0.88	0.858	0.769	0.946	0.596	0.713	1.013	0.92	1.054	0.986	1.063	1.383	0.662	0.544	0.506	1.237	0.853	1.309	0.939	1.179	1.27	0.0668707	0.118207	0.40557	0.64141	0.989428	1.39609	0.0485723	0.168752	0.605922	0.760131	0.984751	1.63314	-0.0182984	0.00735266	0.200352	0.00486907	-0.00467649	0.00307396	0.513941	3.18821	0.0577505
Sub1	ENSMUST00000022816	0.925	0.936	0.885	1.178	1.387	1.485	1.162	1.042	1.176	0.922	0.883	0.828	0.99	0.991	1.013	0.934	1.029	1.253	0.916	0.871	0.936	1.05	1.005	1.141	0.957	1.09	1.008	0.56059	1.4146	0.185367	1.1156	0.23107	1.26321	0.299692	1.38548	0.28856	0.640808	0.165975	0.936647	-0.260899	0.244225	0.103193	0.00486907	-0.065095	0.0630396	0.295766	3.18353	0.436031
Bckdk	ENSMUST00000071056	1.158	1.175	1.139	0.795	1.018	0.841	0.995	0.985	0.877	0.918	1.113	1.136	1.108	1.099	0.944	1.08	1.012	0.985	1.369	1.384	1.434	0.922	0.974	0.968	1.061	1.031	0.986	-0.387599	1.12243	-0.00730711	0.00719521	-0.547885	2.50198	-0.281266	1.36213	-0.0415924	0.079496	-0.443924	2.22363	0.106333	0.097576	-0.0342853	0.00486907	0.103962	0.196299	-0.2923	3.18177	-0.333453
Txndc9	ENSMUST00000192960	1.045	1.2	1.012	0.998	1.004	0.941	1.012	0.97	1.055	1.252	1.052	0.976	0.999	0.981	0.942	0.999	0.978	1.077	1.183	1.056	1.105	0.937	0.93	0.96	0.95	1.004	0.896	-0.146256	0.590808	-0.16674	0.431609	-0.242303	1.50259	-0.100897	0.386424	-0.102996	0.229258	-0.230613	1.17869	0.0453594	0.106987	0.0637439	0.00486907	0.01169	0.0155439	-0.164451	3.18076	-0.123398
Ston2	ENSMUST00000052969	1.067	1.002	0.954	0.894	0.894	0.798	0.779	0.856	0.771	1.226	1.096	1.179	0.92	1.101	1.124	0.906	0.882	0.997	1.102	1.134	1.126	0.943	0.939	0.876	0.943	0.968	1.015	-0.225259	1.01224	-0.154707	0.458456	-0.285697	1.9187	-0.329344	1.38548	-0.33009	1.14898	-0.20039	1.69637	-0.104086	0.162577	-0.175383	0.00486907	0.0853073	0.153755	-0.251754	3.18012	-0.276363
Agl	ENSMUST00000162792	1.061	1.131	1.034	0.892	0.872	0.747	0.854	0.849	0.828	1.15	1.229	1.23	1.01	1.006	0.928	1.03	0.925	0.931	1.111	1.19	1.093	1.088	1.029	0.949	1.095	1.1	1.053	-0.361484	1.21078	-0.293821	1.37514	-0.146629	0.781395	-0.350039	1.6836	-0.322528	1.26245	-0.0634349	0.508411	0.0114455	0.0161369	-0.0287064	0.00486907	0.0831939	0.116148	-0.251431	3.174	-0.35575
Vps13d	ENSMUST00000020441	0.962	1.077	0.975	0.865	0.834	0.808	0.894	0.814	0.831	1.362	1.138	1.129	0.936	0.941	0.866	0.956	0.921	0.947	1.285	1.254	1.207	1.078	1.081	0.979	1.021	1.16	1.023	-0.265717	1.27676	-0.403817	1.13203	-0.255506	1.48688	-0.247419	1.18801	-0.361832	1.0581	-0.225477	1.17836	0.0182984	0.0349721	0.0419855	0.00486907	0.0300288	0.0309861	-0.293346	3.17231	-0.256539
Rab12	ENSMUST00000167962	1.002	1.097	0.987	0.838	0.824	0.799	0.872	0.874	0.795	1.443	1.22	1.247	1.035	0.929	0.966	1	0.956	0.877	1.334	1.37	1.291	1.125	1.102	1.033	1.138	1.115	1.085	-0.326493	1.51433	-0.416268	1.22473	-0.293324	1.76856	-0.280342	1.28643	-0.464838	1.19465	-0.259212	1.92616	0.0461517	0.097576	-0.0485701	0.00486907	0.034112	0.062819	-0.340306	3.16813	-0.303233
Dab2	ENSMUST00000161812	0.821	0.746	0.807	1.145	0.919	0.839	1.711	1.071	1.736	0.843	0.798	0.761	0.861	0.855	1.021	0.873	0.968	1.199	0.59	0.512	0.602	1.053	0.815	1.216	0.901	0.994	1.007	0.290225	0.676863	0.188359	0.596201	0.855877	1.44656	0.928364	1.20993	0.339835	0.702415	0.768122	1.97372	0.63814	0.24477	0.151476	0.00486907	-0.0877552	0.0336924	0.565838	3.1657	0.644294
Rbfox2	ENSMUST00000111581	1.031	0.922	0.904	1.11	1.293	1.291	1.034	1.105	1.172	0.93	0.95	0.935	1.115	1.058	1.15	1.014	1.03	1.024	0.755	0.982	0.86	1.049	0.964	0.989	1.017	0.957	1.05	0.370683	1.18085	0.239351	1.48077	0.209078	0.67754	0.212766	0.930647	0.124164	1.58597	0.219612	0.691358	-0.157917	0.197172	-0.115188	0.00486907	0.0105342	0.0152044	0.231907	3.16433	0.293884
Hars	ENSMUST00000001416	1.037	1.038	1.022	0.973	1.007	1.025	0.953	1.005	0.982	1.348	1.198	1.139	1.052	1.029	0.986	1.032	1.018	0.954	1.096	1.079	1.053	0.971	1.026	0.993	0.984	1.011	1.019	-0.0435064	0.637684	-0.264836	0.986725	-0.110495	1.29717	-0.0750552	1.07036	-0.29478	1.00928	-0.0989612	1.4048	-0.0315488	0.111346	-0.0299434	0.00486907	0.0115339	0.0360332	-0.151843	3.15671	-0.0591946
Cdk16	ENSMUST00000033380	1.115	1.104	1.102	0.912	0.97	0.931	0.926	0.973	0.87	1.069	1.052	0.948	0.871	0.966	0.828	0.985	0.837	0.912	1.17	1.009	0.978	0.914	1.056	0.845	1.065	0.946	0.969	-0.239508	1.70313	-0.203633	0.731247	-0.165419	0.470266	-0.262253	1.48113	-0.166755	0.587929	-0.0832419	0.265588	-0.0227445	0.0428835	0.0368777	0.00486907	0.0821774	0.0608557	-0.186721	3.1553	-0.250836
Fubp3	ENSMUST00000113482	1.002	0.938	1.033	1.109	1.108	1.168	1.196	1.143	1.233	1.023	0.895	0.831	1.051	1.033	1.16	1.008	1.009	1.079	0.779	0.573	0.766	1.001	0.966	1.052	0.972	1.015	1.074	0.187236	1.17312	0.238867	0.720732	0.511368	1.21887	0.264813	1.41517	0.171499	0.57372	0.5313	1.23054	0.0775762	0.215722	-0.0673683	0.00486907	0.0199323	0.0298069	0.30542	3.15338	0.226546
Mrps36	ENSMUST00000078573	1.015	1.047	1.048	0.878	0.873	0.769	0.944	0.903	0.791	0.873	1.13	1.033	0.987	1.031	0.883	0.981	0.94	0.955	1.287	1.31	1.238	0.928	0.927	0.848	1.018	0.978	0.936	-0.303491	1.32147	-0.0656215	0.114545	-0.504665	2.15366	-0.23747	1.03527	-0.0781081	0.16524	-0.387341	2.0147	0.0660208	0.0652286	-0.0124866	0.00312474	0.117324	0.168579	-0.268683	3.15194	-0.270103
Atp5d	ENSMUST00000105367	1.066	1.121	1.103	0.881	0.886	0.866	0.999	0.981	0.828	1.38	1.071	1.036	1.134	1.147	0.996	1.088	1.081	0.997	1.282	1.198	1.203	0.896	0.898	0.882	1.021	1.018	0.891	-0.32138	1.92083	-0.0896107	0.136937	-0.460803	2.38249	-0.228545	0.907955	-0.139325	0.26438	-0.329981	1.45779	0.0928354	0.111986	-0.0497144	0.00486907	0.130823	0.157095	-0.258353	3.1517	-0.274216
Cox6c	ENSMUST00000014457	1.047	1.095	1.173	0.88	0.865	0.888	0.959	1.035	0.793	1.303	1.072	1.021	1.105	1.023	0.905	1.124	1.034	1.157	1.305	1.244	1.204	0.826	0.863	0.794	1.024	0.963	0.813	-0.332301	1.56988	-0.163091	0.340456	-0.59596	2.26832	-0.250296	0.724509	-0.0348276	0.0543109	-0.422617	1.33852	0.0820055	0.0632286	0.128263	0.00486907	0.173343	0.131174	-0.295578	3.14858	-0.290716
Me3	ENSMUST00000032856	1.069	1.087	0.99	0.843	0.81	0.718	0.855	0.885	0.716	1.201	1.101	1.171	1.077	1.054	0.97	1.046	0.99	0.964	1.34	1.564	1.33	1.023	1.03	0.883	0.985	1.109	0.991	-0.408023	1.36418	-0.163449	0.832799	-0.528169	1.52978	-0.357208	1.13067	-0.21122	1.08098	-0.456751	1.49565	0.0508149	0.0389959	-0.047771	0.00486907	0.0714185	0.0602814	-0.356894	3.14843	-0.382392
Cd163	ENSMUST00000032234	1.015	0.989	0.918	1.072	0.902	0.688	1.077	0.929	0.974	1.416	1.304	1.456	0.764	0.835	0.924	0.861	0.858	0.814	1.196	0.953	1.125	0.93	0.818	0.936	0.603	0.761	0.848	-0.134446	0.244459	-0.726982	1.60312	-0.28667	0.879354	0.0283562	0.0938304	-0.721275	1.71258	-0.565703	1.14039	0.162802	0.0997878	0.00570687	0.00196676	-0.279033	0.152963	-0.411703	3.14682	-0.0507495
Cdk5rap3	ENSMUST00000103152	0.959	0.932	0.9	1.115	1.153	1.213	1.124	1.199	1.242	0.894	0.928	0.902	0.98	0.957	1.022	1.103	1.058	1.012	0.783	0.794	0.828	0.926	0.908	0.915	0.985	0.951	0.974	0.31872	1.59597	0.119383	1.05444	0.19287	1.89125	0.35312	1.59492	0.220121	1.27043	0.274982	2.05346	0.0344003	0.0617088	0.100738	0.00486907	0.0821122	0.229601	0.249997	3.14256	0.336022
Insr	ENSMUST00000091291	1.046	1.058	1.031	0.903	0.884	0.783	0.897	0.88	0.714	1.128	1.038	1.127	0.814	0.857	0.846	0.842	0.849	0.87	1.122	1.106	1.221	1.1	1.141	0.961	1.051	1.023	0.995	-0.286697	1.26956	-0.387697	1.64925	-0.107205	0.430132	-0.33174	1.0637	-0.362695	1.46528	-0.168409	1.15891	-0.0450433	0.038376	0.025002	0.00486907	-0.0612047	0.0574527	-0.26757	3.14218	-0.309043
Rangap1	ENSMUST00000170134	0.874	0.882	0.924	1.114	1.107	1.163	1.16	1.042	1.233	0.854	0.858	0.89	1.045	0.98	0.923	0.966	0.939	0.952	0.909	0.968	1.011	1.112	1.097	1.01	0.96	1.036	0.987	0.336497	1.77456	0.180116	0.949242	0.156542	0.911774	0.358077	1.36085	0.13488	1.31816	0.0466932	0.270942	0.0215805	0.0230781	-0.0452355	0.00486907	-0.109849	0.160851	0.204319	3.14209	0.347327
Casp3	ENSMUST00000093517	0.772	0.85	0.879	1.242	1.076	1.34	1.191	1.136	1.405	0.673	0.58	0.676	0.74	0.777	1.026	0.762	0.869	0.986	0.582	0.582	0.453	0.864	0.779	1.159	0.724	0.921	0.867	0.54855	1.3586	0.398678	0.716609	0.793137	1.26637	0.577444	1.43745	0.440061	0.94708	0.635517	1.32158	0.0288939	0.0201126	0.0413825	0.00418032	-0.15762	0.0574527	0.562764	3.13885	0.563069
Dusp23	ENSMUST00000027826	1.106	1.088	1.027	1.033	1.051	0.821	0.857	0.911	0.832	1.498	1.247	1.236	1.064	1.018	0.98	1.115	0.879	1.05	1.123	1.111	1.054	1.036	1.013	0.855	0.963	0.976	0.946	-0.14897	0.425873	-0.378657	1.08585	-0.179169	0.721045	-0.308997	1.52653	-0.387163	0.833934	-0.188639	1.70114	-0.160027	0.140282	-0.00850592	0.00312474	-0.00947013	0.00422134	-0.269927	3.13782	-0.226766
Golgb1	ENSMUST00000114812	0.995	0.949	0.978	1.018	1.034	1.117	1.086	1.014	1.162	0.918	0.897	0.859	0.982	0.949	1.04	0.944	0.965	1.022	0.926	0.882	0.97	1.004	0.994	1.114	0.996	1.018	1.056	0.117071	0.843514	0.151949	0.930124	0.163795	0.896136	0.158801	0.903799	0.132394	0.865205	0.144192	1.09238	0.0417291	0.0568779	-0.0195556	0.00486907	-0.0196034	0.0252785	0.144706	3.13782	0.138087
Dph5	ENSMUST00000189799	0.982	0.99	1.019	1.23	0.846	0.869	0.875	0.967	0.831	1.298	1.124	1.186	1.023	0.911	0.922	0.913	0.916	0.81	1.123	1.279	1.171	0.978	1.057	0.934	0.909	0.998	0.966	-0.0223603	0.0584382	-0.337203	1.14088	-0.267159	1.2115	-0.162168	0.867525	-0.451208	1.25512	-0.314578	1.45893	-0.139808	0.064894	-0.114005	0.00486907	-0.0474191	0.0569988	-0.262893	3.13782	-0.0905713
Dusp27	ENSMUST00000192369	0.915	0.899	0.928	0.964	1.092	1.227	0.911	0.947	1.034	0.64	0.908	0.823	0.956	1.025	1.204	0.885	0.969	1.019	0.851	0.724	0.959	0.973	1.057	1.107	1.022	1.011	0.995	0.259786	0.833017	0.425798	0.733425	0.307969	0.882102	0.076839	0.451852	0.277062	0.545424	0.256949	0.807224	-0.182947	0.180384	-0.148735	0.00486907	-0.0510203	0.0650614	0.266583	3.13782	0.171211
Tpm1	ENSMUST00000113685	1.019	1.07	1.064	0.777	0.78	0.618	0.808	0.792	0.767	0.783	1.295	1.342	0.913	0.871	0.821	0.897	0.846	0.699	1.206	1.301	1.177	1.037	1.093	0.915	0.992	0.956	0.961	-0.53571	1.32613	-0.392713	0.409483	-0.274831	1.1152	-0.413665	1.84322	-0.485933	0.503914	-0.34075	1.84792	0.122044	0.130403	-0.0932202	0.00486907	-0.0659189	0.0602814	-0.400344	3.13715	-0.473397
Ube2g1	ENSMUST00000021148	1.297	1.132	1.166	1.073	0.986	0.918	0.91	1.04	0.948	1.021	1.181	1.119	0.99	0.977	0.805	0.947	0.878	1.023	0.946	1.153	1.001	0.887	0.778	0.695	0.854	0.959	0.885	-0.272133	1.00135	-0.26069	0.703446	-0.393481	1.06021	-0.310934	1.19084	-0.221669	0.755309	-0.200378	0.711582	-0.0388016	0.0428835	0.0390219	0.00486907	0.193103	0.146574	-0.275214	3.13715	-0.291403
Taco1	ENSMUST00000002048	1.075	1.159	1.17	0.966	0.993	1.026	0.984	1.079	1.026	1.082	1.002	1.053	1.024	1.11	1.011	1.092	1.006	0.931	1.265	1.259	1.243	0.858	0.9	0.858	1.055	0.973	0.985	-0.1895	1.21078	0.00367449	0.0107604	-0.526053	2.57069	-0.140091	0.892525	-0.050544	0.188748	-0.322215	1.97806	0.0494089	0.120428	-0.0542184	0.00486907	0.203838	0.229601	-0.20566	3.13707	-0.164584
Ccbl1	ENSMUST00000113659	1.065	1.094	1.112	0.851	0.901	0.757	0.79	0.862	0.718	0.957	0.749	0.783	0.761	0.672	0.658	0.719	0.604	0.995	1.159	1.31	1.358	0.88	0.872	0.66	0.883	0.84	0.743	-0.382619	1.36493	-0.251373	0.58724	-0.665984	1.41863	-0.464845	1.52305	-0.102686	0.133593	-0.634041	1.73075	-0.0822254	0.084153	0.148688	0.00486907	0.0319429	0.0202376	-0.436719	3.13707	-0.423146
Trip10	ENSMUST00000019631	1.026	1.027	1.002	0.917	0.941	0.93	0.882	0.932	0.83	1.473	1.242	1.371	1.107	1.064	1.009	1.081	1.019	0.978	1.147	1.108	1.151	0.972	1.015	0.931	1.039	0.934	0.994	-0.131942	1.68991	-0.361662	1.1833	-0.223099	1.62134	-0.20845	1.27625	-0.408696	1.1938	-0.199074	1.36026	-0.0765084	0.180807	-0.0470335	0.00486907	0.024025	0.034158	-0.263308	3.13328	-0.169689
Arcn1	ENSMUST00000034607	1.085	0.961	1.055	1.103	1.082	1.091	1.07	1.095	1.128	0.785	0.954	0.828	1	0.938	1.059	0.951	1.031	1.063	0.845	0.798	0.825	1.055	0.969	1.094	0.978	1.029	1.074	0.0792018	0.49963	0.223436	0.703426	0.337279	1.67019	0.086669	0.525519	0.246359	0.775574	0.320056	1.81971	0.00746715	0.0301385	0.0229231	0.00486907	-0.0172222	0.0180834	0.209108	3.13201	0.0829402
Arpc5	ENSMUST00000077755	0.871	0.863	0.965	1.583	1.012	1.127	1.241	1.259	1.529	0.863	0.848	0.815	1.012	1.006	1.13	0.985	1.073	1.315	1.022	1.036	0.933	1.255	0.985	1.421	1.118	1.235	0.958	0.463653	0.735875	0.317581	1.30837	0.29161	0.611985	0.577997	1.4285	0.417178	0.916046	0.146639	0.403235	0.114344	0.0617088	0.0995968	0.00486907	-0.144971	0.0574527	0.370547	3.13201	0.521957
Braf	ENSMUST00000101497	0.985	0.743	0.857	1.043	0.96	0.97	1.104	1.142	1.22	0.768	0.808	0.766	0.926	0.937	0.915	1.011	0.919	1.115	0.854	1.023	0.986	1.287	1.14	1.153	1.062	1.15	0.976	0.201755	0.570026	0.246306	1.70411	0.322432	1.16529	0.423107	1.11888	0.378701	1.12396	0.155124	0.515429	0.221352	0.359883	0.132396	0.00486907	-0.167308	0.154311	0.28858	3.13173	0.316672
Mthfd1	ENSMUST00000021443	1.182	1.082	1.123	1.112	1.054	1.03	0.936	0.989	0.979	0.977	1.107	1.108	1.099	1.089	1.021	1.048	1.005	0.945	1.214	1.307	1.224	1.005	1.069	0.92	1.01	0.999	0.936	-0.0837406	0.565041	0.00766314	0.0272675	-0.322891	1.44503	-0.221967	1.39763	-0.0904603	0.350884	-0.346698	1.84025	-0.138226	0.326461	-0.0981234	0.00486907	-0.0238066	0.0251539	-0.178422	3.12969	-0.151199
Fbln2	ENSMUST00000041544	0.889	0.781	0.894	1.048	0.892	0.86	1.594	0.907	1.446	0.815	0.778	0.879	1.042	0.935	1.051	0.948	1.114	1.183	0.794	0.762	0.938	1.271	1.084	1.133	0.975	1.064	1.344	0.127031	0.363487	0.292686	1.09777	0.483939	1.3825	0.62236	0.786138	0.39254	0.993944	0.439842	0.929938	0.49533	0.195419	0.0998533	0.00486907	-0.0440969	0.0296653	0.401394	3.12943	0.39585
Tmtc3	ENSMUST00000058154	0.986	0.977	1.058	0.913	1.01	1.11	1.096	1.035	1.256	0.834	0.919	0.777	1.009	1.12	1.015	1	1.019	1.205	0.715	0.654	0.719	1.014	0.944	0.992	0.933	0.995	1.096	0.00571931	0.00460612	0.313464	1.04986	0.498593	2.07416	0.164982	0.617781	0.349714	0.898873	0.534336	1.77231	0.159262	0.156651	0.0362505	0.00486907	0.0357432	0.0374698	0.296358	3.12823	0.0875471
Plek	ENSMUST00000020321	0.741	0.982	0.721	1.052	0.754	0.711	1.213	0.612	1.184	0.439	0.463	0.525	0.822	0.865	1.143	0.82	0.97	1.178	0.747	0.725	0.605	1.168	1.013	1.408	0.905	1.087	1.17	0.0424609	0.033569	0.987817	1.39597	0.789081	1.46907	0.30004	0.206744	1.05651	1.32626	0.606336	1.35412	0.257579	0.0568779	0.068689	0.00486907	-0.182745	0.0802237	0.603519	3.12823	0.176991
Tceal5	ENSMUST00000066819	0.928	0.697	0.84	1.288	1.626	1.991	1.014	1.34	1.277	0.32	0.641	0.601	0.784	0.809	1.217	0.955	0.947	1.214	0.884	0.802	0.744	0.968	1.145	1.148	1.184	0.875	0.971	0.992665	1.27563	0.847176	0.705952	0.424358	1.30105	0.558779	1.06755	0.996301	0.889101	0.318361	0.753658	-0.433886	0.217163	0.149125	0.00486907	-0.105997	0.0583504	0.684384	3.1278	0.791973
Tap1	ENSMUST00000041633	1.056	1.067	0.787	0.981	1.069	1.059	1.086	0.855	1.232	0.843	0.878	0.66	0.921	0.966	1.27	0.977	1.056	0.934	0.666	0.498	0.517	1.178	1.27	1.226	0.923	0.949	1.316	0.0954315	0.207965	0.406987	0.630585	1.12803	1.9992	0.124828	0.165464	0.317437	0.713786	0.923332	1.40387	0.0293969	0.00767165	-0.0895493	0.00486907	-0.2047	0.107108	0.466562	3.12292	0.110205
Cdc5l	ENSMUST00000024727	0.932	0.919	0.982	1.128	1.086	1.127	1.098	1.12	1.109	0.863	0.879	0.931	1.149	1.024	1.123	1.086	1.097	1.113	0.824	0.735	0.91	0.956	0.916	0.972	0.889	0.87	0.946	0.237949	1.58176	0.302256	1.26765	0.203995	0.819335	0.231891	1.64115	0.302256	1.48349	0.131702	0.486495	-0.00605812	0.0289459	0	0.000261162	-0.0722929	0.132375	0.237867	3.1177	0.234924
Oxsr1	ENSMUST00000040853	0.998	0.963	0.926	0.87	0.882	0.763	0.818	0.855	0.793	1.388	1.149	1.287	0.959	0.959	0.984	0.98	0.976	0.898	1.34	1.309	1.137	0.982	1.091	0.945	1.068	1.013	0.993	-0.199013	0.903917	-0.398035	1.25928	-0.327082	1.17541	-0.227398	1.41879	-0.422097	1.15617	-0.300557	1.24696	-0.0283856	0.0349721	-0.0240622	0.00486907	0.0265244	0.034158	-0.319028	3.11769	-0.213136
Dnph1	ENSMUST00000046497	1.104	1.1	1.251	1.004	1.063	0.958	0.929	0.93	0.825	1.227	1.153	1.248	1.057	1.234	0.992	0.993	1.047	1.105	1.108	1.763	1.53	0.778	0.821	0.813	0.89	1.135	0.656	-0.191751	0.848717	-0.14416	0.446115	-0.867601	1.37535	-0.364301	1.29821	-0.206114	1.01215	-0.71506	0.856978	-0.17255	0.245826	-0.0619547	0.00486907	0.152541	0.0414434	-0.414703	3.11706	-0.275448
Sod1	ENSMUST00000023707	0.989	1.195	0.939	0.634	0.717	0.599	0.69	0.685	0.696	1.822	1.502	1.69	0.941	0.965	1.001	1.037	1.029	0.585	1.28	1.248	1.248	1.037	1.085	0.974	1.025	1.014	1.11	-0.679458	1.37837	-0.786431	1.7079	-0.286453	1.70668	-0.592605	1.46706	-0.919425	0.949744	-0.261965	1.71104	0.0868534	0.135375	-0.132994	0.00486907	0.0244883	0.0337359	-0.590422	3.11676	-0.635378
Srsf4	ENSMUST00000053819	0.943	0.835	0.921	1.188	1.108	1.205	0.991	1.112	1.078	0.723	0.687	0.686	0.882	0.894	0.812	0.907	0.893	0.94	0.844	0.828	0.839	1.012	1.021	1.046	1.005	1.002	0.862	0.375342	1.44428	0.304199	1.41735	0.2942	2.51697	0.237055	1.07348	0.386537	1.62989	0.192286	0.916422	-0.138287	0.241842	0.0823383	0.00486907	-0.101914	0.117602	0.297473	3.11177	0.307855
Coq3	ENSMUST00000029909	0.957	1.022	1.056	0.916	0.903	0.875	0.877	0.943	0.855	1.12	1.001	0.897	0.999	1.002	0.862	1.023	0.988	0.978	1.044	1.102	1.137	0.861	0.904	0.844	0.928	0.864	0.892	-0.171947	1.13648	-0.0760651	0.159287	-0.331518	1.83962	-0.182158	1.02963	-0.0139299	0.0181257	-0.29063	1.72333	-0.010211	0.0214283	0.0621352	0.00486907	0.0408877	0.0745261	-0.177187	3.1115	-0.177043
Cggbp1	ENSMUST00000067744	0.921	0.809	0.844	1.101	0.908	0.963	0.959	0.966	0.924	0.894	0.831	0.76	1.032	0.97	0.914	0.9	0.955	1.146	0.826	0.742	0.913	0.915	0.892	0.916	1.019	0.957	0.848	0.207422	0.702188	0.230745	0.82612	0.134275	0.568931	0.146444	0.881213	0.272197	0.652452	0.186818	0.563657	-0.0609785	0.0666924	0.0414526	0.00418032	0.0525431	0.0492134	0.196884	3.11116	0.177255
Stx4a	ENSMUST00000033075	0.88	0.834	0.83	0.951	1.023	0.962	0.934	0.891	0.902	0.885	1.015	0.943	1.138	1.025	1.027	1.103	1.124	1.03	0.903	0.933	0.913	1.08	1.153	1.046	1.118	1.144	1.059	0.206753	1.33617	0.166142	0.666331	0.254349	1.65697	0.100216	1.00379	0.19613	0.842699	0.272711	1.87991	-0.106537	0.293223	0.0299873	0.00486907	0.0183618	0.0298069	0.201418	3.10884	0.154468
Fto	ENSMUST00000069718	0.831	0.842	0.895	1.074	1.191	1.318	0.932	1.033	1.118	0.694	0.795	0.799	1.013	0.937	1.113	0.9	0.935	1.111	1.147	0.844	0.989	1.423	1.39	1.506	1.341	1.18	1.361	0.480523	1.38369	0.420858	1.16029	0.535385	1.35503	0.26369	1.04832	0.36467	0.900185	0.381488	0.96502	-0.216833	0.21498	-0.0561879	0.00486907	-0.153897	0.168579	0.413656	3.10818	0.376176
Hspa12b	ENSMUST00000099349	1.101	1.055	0.988	0.803	0.777	0.834	0.956	0.865	0.815	1.125	1.106	1.132	1.016	0.977	0.89	1.07	1.058	1.107	1.225	1.123	1.02	0.958	0.929	0.926	0.946	0.979	0.915	-0.381176	1.58272	-0.222178	1.09381	-0.259783	1.14916	-0.254251	1.05136	-0.0559831	0.766936	-0.246001	1.05315	0.126925	0.190384	0.166195	0.00486907	0.0137814	0.0346078	-0.231589	3.10808	-0.316318
Pvr	ENSMUST00000043517	0.725	0.492	0.814	1.175	1.746	1.877	1.009	1.323	1.035	0.838	1.066	1.035	1.031	1.019	1.169	0.987	1.053	1.106	0.902	0.831	0.863	1.256	1.333	1.188	1.079	1.054	1.084	1.24024	1.21068	0.131287	0.308761	0.54095	2.06067	0.729273	1.00458	0.0981933	0.243538	0.309426	1.96228	-0.510969	0.227931	-0.0330939	0.00486907	-0.231525	0.229601	0.508344	3.10808	1.00726
Mif4gd	ENSMUST00000106506	1.002	1.008	1.006	1.115	1.124	1.149	0.944	1.049	1.095	0.916	0.917	0.887	1.008	1.047	1.092	1.042	1.065	0.991	0.811	0.75	0.752	1.03	0.963	0.97	1.017	0.954	0.976	0.167797	1.89075	0.210371	1.37093	0.357293	1.87779	0.0340363	0.138908	0.18773	1.26245	0.349482	1.88448	-0.133761	0.232579	-0.02264	0.00486907	-0.00781157	0.0147693	0.210824	3.10006	0.102467
Wasf2	ENSMUST00000084241	0.921	0.91	1.007	0.988	0.934	1.118	1.105	0.996	1.072	0.966	0.882	0.916	0.963	0.935	1.072	1.055	1.05	0.922	0.85	0.87	0.918	1.031	0.991	1.15	1.06	0.96	1.024	0.0991967	0.338043	0.103705	0.425256	0.265948	1.25077	0.160973	0.875724	0.131131	0.531577	0.206524	1.28674	0.0617762	0.0756714	0.0274257	0.00418032	-0.0594244	0.0583504	0.161027	3.10006	0.130415
Adh5	ENSMUST00000005964	1.134	1.084	1.077	1.084	0.959	0.89	0.952	0.916	0.87	1.05	1.254	1.205	1.052	0.996	0.955	1.054	1.008	1.005	1.315	1.306	1.228	1.108	1.211	0.994	1.083	1.128	0.995	-0.167901	0.677994	-0.224655	0.77053	-0.216345	0.904408	-0.267156	1.52482	-0.194232	0.714678	-0.263709	1.38723	-0.0992546	0.118132	0.0304237	0.00486907	-0.0473638	0.0381927	-0.222573	3.09694	-0.216675
Prkaca	ENSMUST00000005606	1.116	1.097	1.132	0.919	1.001	0.958	0.939	0.914	0.898	1.142	1.085	1.093	0.967	0.938	0.988	1.053	0.969	0.754	1.174	1.139	1.014	1.028	1.1	1.013	0.967	1.066	1.055	-0.21694	1.44385	-0.198617	1.45006	-0.0829979	0.36764	-0.28205	1.82916	-0.258176	0.564422	-0.107549	0.46199	-0.0651105	0.181887	-0.0595588	0.00486907	-0.0245512	0.0362017	-0.189266	3.09622	-0.249128
Gng2	ENSMUST00000160013	0.724	0.737	0.833	1.58	1.057	1.264	1.396	1.264	1.461	0.463	0.739	0.86	0.929	0.95	0.95	0.798	0.892	1.221	0.942	0.96	0.97	1.188	1.039	1.138	1.074	1.145	1.145	0.765979	1.22213	0.456248	0.565028	0.228551	1.298	0.845129	1.735	0.497471	0.48661	0.228122	1.80623	0.0791505	0.0508667	0.0412227	0.0017949	-0.000428799	0.00188797	0.503322	3.09552	0.806097
Serpinc1	ENSMUST00000064725	0.653	0.732	0.798	1.016	0.858	0.895	1.649	1.146	1.485	0.703	0.934	0.806	0.956	0.953	0.903	0.974	1.068	0.926	0.686	0.754	0.862	1.246	1.218	1.819	0.875	0.963	1.091	0.343053	1.00141	0.202943	0.523404	0.895734	1.36444	0.971299	1.4544	0.280837	0.659676	0.34752	0.934211	0.628246	0.343204	0.0778945	0.00486907	-0.548213	0.189105	0.532444	3.09481	0.691106
Rabep1	ENSMUST00000177731	1.024	1.049	1.033	1.03	0.987	1.048	0.965	0.998	0.994	1.106	1.068	1.11	1.029	0.993	1.002	0.944	0.991	0.958	1.179	1.14	1.182	1.104	1.057	0.996	1.012	1.068	1.047	-0.0191708	0.202066	-0.118996	1.28563	-0.149213	1.13899	-0.0709236	1.21458	-0.182888	1.35696	-0.162988	1.66075	-0.0517528	0.193676	-0.0638918	0.00486907	-0.013775	0.0204648	-0.118428	3.09042	-0.0448151
Ccm2	ENSMUST00000161501	1.04	1.002	1.07	1.193	1.248	1.406	1.241	1.153	1.417	0.881	0.724	0.855	1.059	1.164	1.169	0.997	0.985	1.4	0.845	0.913	0.874	1.105	1.044	1.067	1.095	0.892	1.016	0.305892	1.1897	0.463478	1.22756	0.289108	1.84942	0.292328	1.04978	0.459218	0.714678	0.190245	0.714936	-0.0135642	0.0118694	-0.00425951	0.00291565	-0.0988629	0.0916743	0.331812	3.08923	0.299126
[truncated: 3,925 more rows]
[truncated: 8 more columns]

## Sheet: Protein Data
														TMT ratios normalized to the wild-type samples
[truncated: 7,114 more rows]
[truncated: 141 more columns]

## Sheet: TMT Labelling
	TMT10 tag	TMT10 set 1	TMT10 set 2	TMT10 set 3
[truncated: 11 more rows]
